# Supplementary material for: Placenta and fetal brain share a neurodevelopmental disorder DNA methylation profile in a mouse model of prenatal PCB exposure
Source: Cell Rep. Author manuscript; Available in PMC 2022 Mar 23. (PMC8941983; doi:10.1016/j.celrep.2022.110442)
Supplement: 2 [file NIHMS1785218-supplement-2.xlsx]

## Sheet: Sheet1
Sample Name	% mCpG	%mCHG	%mCHH	%mMitochondrial	Cytosine Coverage	Aligned Reads (Millions)	% Aligned	Unique Alignments (Millions)	% Duplicate Alignments	Median Insert Size (bp)
A101-Brain	0.756624	0.00756419	0.0073373	0.00741661	6.08	90.3	0.796	67	0.259	210
A101-Placenta	0.513824	0.00781224	0.00775726	0.00612845	5.21	76.5	0.806	57.5	0.249	212
A102-Brain	0.754182	0.0080689	0.00783134	0.0074483	6.33	92.6	0.809	69.6	0.248	206
A102-Placenta	0.538674	0.00780357	0.00771888	0.0066473	5.73	85	0.809	63.3	0.255	208
A103-Brain	0.759919	0.00752083	0.00726974	0.00698623	5.15	75.5	0.806	56.9	0.247	211
A103-Placenta	0.525033	0.00809449	0.00799375	0.0076937	5.82	86.2	0.807	64.8	0.249	210
A104-Brain	0.761824	0.00756361	0.00733979	0.00758953	6.24	95.8	0.8	69.1	0.278	211
A104-Placenta	0.513837	0.00895716	0.00889073	0.00686924	4.96	73.3	0.804	55.1	0.249	202
B102-Brain	0.76275	0.00671749	0.0064705	0.00676311	6.4	96.2	0.799	70.6	0.266	211
B102-Placenta	0.502768	0.00788673	0.00776775	0.00654657	5.89	88.2	0.803	65.6	0.256	209
B103-Brain	0.761943	0.00700919	0.00674738	0.00734111	5.59	81.4	0.806	61.7	0.242	209
B103-Placenta	0.520456	0.00773873	0.00761022	0.0063294	5.97	87.9	0.81	66.1	0.248	212
B104-Brain	0.764119	0.00688382	0.00662768	0.00855876	6.29	94.8	0.801	69.4	0.268	210
B104-Placenta	0.527803	0.0078364	0.00769302	0.0067126	6.44	99.1	0.8	72	0.274	209
B105-Brain	0.764278	0.00689918	0.00664508	0.00667096	5.41	79.4	0.806	59.7	0.249	211
B105-Placenta	0.519237	0.00769973	0.00756828	0.00688086	6.1	91.1	0.813	67.8	0.256	208
B107-Brain	0.758812	0.00691435	0.00665882	0.00735654	5.58	81.3	0.799	61.4	0.244	208
B107-Placenta	0.515619	0.00772114	0.0075939	0.00656443	4.46	66	0.797	49.5	0.249	208
B108-Brain	0.75754	0.00693557	0.00666539	0.00627259	5.78	85.9	0.812	64.3	0.251	198
B108-Placenta	0.516452	0.00794242	0.00781604	0.00786362	5.39	80.3	0.807	60.1	0.252	208
B201-Brain	0.765276	0.00723231	0.00697611	0.00842194	6.59	101.4	0.799	73.1	0.279	217
B201-Placenta	0.522945	0.0078536	0.00772555	0.00636473	6	89.2	0.808	65.8	0.262	213
B202-Brain	0.765657	0.00773288	0.00747471	0.00785687	5.51	80.6	0.797	60.8	0.246	209
B202-Placenta	0.520334	0.00785462	0.0077319	0.00697192	5.82	86.1	0.802	64.2	0.255	212
B203-Brain	0.770393	0.00761073	0.00733554	0.00678016	5.37	80.2	0.792	59.5	0.259	214
B203-Placenta	0.517145	0.00790546	0.00778859	0.00671793	5.86	85.2	0.803	64.4	0.244	207
B204-Brain	0.766993	0.00772088	0.00743633	0.00754973	6.22	91.3	0.806	69	0.244	213
B204-Placenta	0.534138	0.00788913	0.00774757	0.00606947	5.66	81.5	0.811	62.2	0.237	213
C201-Brain	0.761618	0.00764043	0.00736782	0.00697294	5.96	87.3	0.807	66.1	0.244	209
C201-Placenta	0.524681	0.0083195	0.00819946	0.00777606	4.59	64.1	0.808	50.7	0.209	209
C202-Brain	0.759011	0.00746586	0.00719754	0.00674671	5.92	87.3	0.805	65.4	0.251	214
C202-Placenta	0.509096	0.00787606	0.00777686	0.00648307	5.88	89.7	0.805	64.8	0.277	210
C203-Brain	0.76157	0.00734155	0.00708644	0.00789806	6.04	89.8	0.804	66.7	0.257	213
C203-Placenta	0.526297	0.00789617	0.00777517	0.00572329	5.51	81.1	0.806	61.1	0.247	211
C204-Brain	0.764045	0.00742566	0.00715064	0.00870341	7.13	110.8	0.805	78.8	0.289	211
C204-Placenta	0.507946	0.00786697	0.00775143	0.00705972	4.59	67.2	0.814	51.1	0.24	197
C205-Brain	0.756466	0.00756566	0.00727579	0.00900907	5.58	81.8	0.808	61.6	0.247	206
C205-Placenta	0.524289	0.00799602	0.00787596	0.0062529	5.27	76.4	0.802	58.3	0.237	211
C206-Brain	0.760394	0.00746869	0.00719551	0.00736617	5.62	82.1	0.799	61.8	0.248	216
C206-Placenta	0.524595	0.00791207	0.00779529	0.00677028	4.3	61.7	0.805	47.3	0.234	211
C207-Brain	0.761359	0.00750157	0.00722554	0.00663974	6.53	96.4	0.804	72.1	0.252	215
C207-Placenta	0.523565	0.00817723	0.00806644	0.00616315	5.68	84.9	0.804	62.6	0.263	210
D101-Brain	0.765481	0.00422217	0.00411278	0.00433277	5.94	87.8	0.811	66.6	0.241	208
D101-Placenta	0.520382	0.00849138	0.00837032	0.00674524	6.22	92.1	0.811	68.7	0.254	213
D102-Brain	0.759629	0.00468411	0.00460944	0.00454622	6.78	100.2	0.797	75.7	0.245	207
D102-Placenta	0.50853	0.00843333	0.00833623	0.00664389	6.81	101.2	0.802	74.7	0.262	216
D103-Brain	0.765061	0.00418861	0.00409118	0.00374353	6.32	93.7	0.8	70.6	0.247	210
D103-Placenta	0.51144	0.00819579	0.00809113	0.00682274	6.24	92	0.802	68.8	0.252	216
D104-Brain	0.761277	0.00417297	0.0040755	0.00469162	7.65	116.9	0.794	85.5	0.269	212
D104-Placenta	0.512887	0.0079745	0.00786527	0.00656545	5.57	80.3	0.803	61.2	0.238	214
D201-Brain	0.76271	0.00420969	0.00408761	0.00377654	6.63	102.5	0.803	74.7	0.272	206
D201-Placenta	0.537367	0.00810428	0.0079604	0.00620684	6.62	98.4	0.812	72.9	0.259	213
D203-Brain	0.764981	0.00750796	0.00727008	0.00761473	5.97	90.1	0.799	66.2	0.265	209
D203-Placenta	0.531326	0.0082726	0.00816825	0.0073478	4.39	65.2	0.812	48.4	0.257	211
D206-Brain	0.764307	0.00761467	0.0073495	0.00695902	4.99	72.1	0.806	55.4	0.231	209
D206-Placenta	0.515876	0.00857996	0.00849298	0.007217	6.05	88.4	0.812	66.5	0.248	208
D207-Brain	0.76285	0.00746547	0.00722185	0.00745043	5.67	82.6	0.795	62.9	0.239	208
D207-Placenta	0.509935	0.00820765	0.00813338	0.00662308	5.81	84.8	0.8	63.7	0.249	215
E205-Brain	0.758398	0.00753383	0.00726873	0.0072206	6.78	100.7	0.808	74.8	0.257	207
E205-Placenta	0.540584	0.00802316	0.00789376	0.00677382	6.62	99.5	0.813	73.2	0.265	207
E206-Brain	0.758107	0.00747554	0.00723814	0.0100562	5.52	79.2	0.797	60.8	0.232	208
E206-Placenta	0.525076	0.00781117	0.00771555	0.00577664	5.46	80.2	0.794	60.6	0.245	210
E207-Brain	0.760589	0.00758438	0.00733225	0.00653133	6.45	94	0.801	71.2	0.242	209
E207-Placenta	0.535525	0.00801768	0.00792039	0.00676013	5.86	87.5	0.81	64.9	0.258	212
F102-Brain	0.76651	0.00750074	0.00722075	0.00702405	6.39	94.5	0.793	70.8	0.251	213
F102-Placenta	0.485654	0.00792191	0.00778626	0.00637518	6.41	95.4	0.803	70.9	0.257	210
F103-Brain	0.767804	0.00735183	0.00707736	0.00648484	5.86	85.8	0.79	65.1	0.242	213
F103-Placenta	0.486572	0.00795863	0.00784089	0.00732244	5.67	82.2	0.802	62.2	0.243	212
F104-Brain	0.766813	0.00711226	0.00683443	0.00691388	6.34	93.2	0.79	70.3	0.246	212
F104-Placenta	0.500804	0.007926	0.00778579	0.00734124	5.95	87.7	0.81	65.8	0.249	211
F105-Brain	0.76432	0.00715386	0.00687552	0.0108105	6.31	94.8	0.806	69.7	0.264	210
F105-Placenta	0.504014	0.00776442	0.0076309	0.00662925	5.58	82.1	0.806	61.1	0.256	212
F106-Brain	0.7733	0.00746466	0.00719512	0.00741913	5.82	86.1	0.794	64.6	0.249	212
F106-Placenta	0.495616	0.00810201	0.00797325	0.00699278	6.06	89.8	0.801	66.8	0.256	214
F107-Brain	0.776052	0.00760835	0.00732653	0.00834022	6.26	95.3	0.791	69.6	0.27	209
F107-Placenta	0.497481	0.00784145	0.00770922	0.00696067	5.98	87.2	0.799	65.6	0.248	216
F108-Brain	0.771365	0.00770241	0.0074198	0.00751253	5.54	81.6	0.792	61.7	0.243	208
F108-Placenta	0.477838	0.00814804	0.00801525	0.00724168	6.29	93.6	0.802	69	0.263	207
F201-Brain	0.75708	0.0074376	0.00717779	0.00714955	6.22	90.9	0.8	68.2	0.25	212
F201-Placenta	0.522797	0.00804958	0.00795828	0.00708891	5.41	80.8	0.802	59.9	0.259	207
F202-Brain	0.758897	0.00742789	0.00714491	0.011008	6.21	91.5	0.8	68.4	0.252	209
F202-Placenta	0.522118	0.00787494	0.0077613	0.00653331	6.36	95.3	0.804	70.4	0.261	210
F203-Brain	0.757736	0.00732248	0.00706121	0.00709803	6.21	91.2	0.809	68.4	0.25	208
F203-Placenta	0.507584	0.00801468	0.00790434	0.00617703	5.34	78.4	0.805	59.2	0.246	211
F207-Brain	0.759197	0.00706082	0.00681594	0.00962084	6.4	95.6	0.799	70.4	0.263	202
F207-Placenta	0.522195	0.00804765	0.00794915	0.00636536	5.88	88.2	0.797	65.3	0.259	210
F208-Brain	0.762514	0.00715479	0.00690988	0.00725712	7.2	113.2	0.797	79.3	0.299	206
F208-Placenta	0.515067	0.00779988	0.00768865	0.00699593	5.69	85	0.798	62.9	0.26	213
