# Supplementary material for: Placenta and fetal brain share a neurodevelopmental disorder DNA methylation profile in a mouse model of prenatal PCB exposure
Source: Cell Rep. Author manuscript; Available in PMC 2022 Mar 23. (PMC8941983; doi:10.1016/j.celrep.2022.110442)
Supplement: 3 [file NIHMS1785218-supplement-3.xlsx]

## Sheet: A) DMRs
Tissue	Sex	Chr	Start	End	Width	CpG Island	CpG Shore	CpG Shelf	Open Sea	Bivalent Chromatin	Region Annotation	Symbol	Name	Difference	p-value
Placenta	Female	chr9	120619420	120619942	523				TRUE		Intron	5830454E08Rik	RIKEN cDNA 5830454E08 gene	13	8.99999e-06
Placenta	Female	chr12	40243949	40244320	372				TRUE		Intron	Ifrd1	interferon-related developmental regulator 1	14	8.99999e-06
Placenta	Female	chrX	168674097	168674466	370	TRUE	TRUE			TRUE	Promoter	Msl3	MSL complex subunit 3	-10	9.99999e-06
Placenta	Female	chr11	113708725	113709057	333				TRUE		Promoter	Cpsf4l	cleavage and polyadenylation specific factor 4-like	12	1.2e-05
Placenta	Female	chr7	29085696	29086503	808	TRUE	TRUE				Exon	Ryr1	ryanodine receptor 1, skeletal muscle	-9	1.3e-05
Placenta	Female	chr2	55941381	55941960	580				TRUE		Distal Intergenic	Kcnj3	potassium inwardly-rectifying channel, subfamily J, member 3	16	3.3e-05
Placenta	Female	chr2	163375423	163375766	344	TRUE	TRUE			TRUE	Exon	Jph2	junctophilin 2	-9	3.3e-05
Placenta	Female	chr6	47904529	47904908	380	TRUE	TRUE				Exon	Zfp282	zinc finger protein 282	-12	3.8e-05
Placenta	Female	chr5	139758134	139758459	326				TRUE		Exon	Ints1	integrator complex subunit 1	13	5e-05
Placenta	Female	chr18	31354924	31355195	272				TRUE		Distal Intergenic	Rit2	Ras-like without CAAX 2	-25	6.19999e-05
Placenta	Female	chr14	114423841	114424413	573				TRUE		Distal Intergenic	4930524C18Rik	RIKEN cDNA 4930524C18 gene	-9	6.79999e-05
Placenta	Female	chr4	133256733	133257044	312				TRUE	TRUE	Exon	Sytl1	synaptotagmin-like 1	-10	6.89999e-05
Placenta	Female	chr4	100126222	100127246	1025				TRUE		Intron	Ror1	receptor tyrosine kinase-like orphan receptor 1	-11	6.89999e-05
Placenta	Female	chrX	114251033	114251276	244				TRUE		Distal Intergenic	Klhl4	kelch-like 4	-16	7.49999e-05
Placenta	Female	chr16	36041364	36041931	568	TRUE	TRUE				Promoter	Wdr5b	WD repeat domain 5B	-8	7.79999e-05
Placenta	Female	chr5	129971553	129972055	503				TRUE		Intron	Vkorc1l1	vitamin K epoxide reductase complex, subunit 1-like 1	-14	7.99999e-05
Placenta	Female	chr17	10812820	10814213	1394				TRUE		Intron	Pacrg	PARK2 co-regulated	-11	9.39999e-05
Placenta	Female	chr9	93110298	93115883	5586				TRUE		Distal Intergenic	1700034K08Rik	RIKEN cDNA 1700034K08 gene	-9	0.000106
Placenta	Female	chr1	130600148	130600402	255				TRUE		Intron	Zp3r	zona pellucida 3 receptor	23	0.000108
Placenta	Female	chr19	34611620	34612107	488				TRUE		Exon	Ifit3b	interferon-induced protein with tetratricopeptide repeats 3B	10	0.000111
Placenta	Female	chr6	67205759	67205964	206				TRUE		Exon	Serbp1	serpine1 mRNA binding protein 1	-14	0.000114
Placenta	Female	chr3	139561610	139562615	1006				TRUE		Intron	Stpg2	sperm tail PG rich repeat containing 2	-15	0.000117
Placenta	Female	chr2	155585463	155585904	442				TRUE		3' UTR	Gss	glutathione synthetase	-12	0.000119
Placenta	Female	chr6	57775377	57776866	1490				TRUE		Intron	Vopp1	vesicular, overexpressed in cancer, prosurvival protein 1	-11	0.000121
Placenta	Female	chr12	92822174	92823581	1408				TRUE		Distal Intergenic	4930559C10Rik	RIKEN cDNA 4930559C10 gene	-13	0.000126
Placenta	Female	chr2	167028866	167029292	427				TRUE		Exon	Ddx27	DEAD box helicase 27	-14	0.000128
Placenta	Female	chr16	89636470	89636960	491				TRUE		Distal Intergenic	Krtap11-1	keratin associated protein 11-1	-12	0.000129
Placenta	Female	chr9	106418288	106418604	317				TRUE	TRUE	Distal Intergenic	Rpl29	ribosomal protein L29	11	0.000134
Placenta	Female	chr7	84474855	84475096	242				TRUE		Distal Intergenic	Gm2115	predicted gene 2115	-12	0.00014
Placenta	Female	chr3	125765324	125765976	653				TRUE		Distal Intergenic	Ndst4	N-deacetylase/N-sulfotransferase (heparin glucosaminyl) 4	-12	0.000141
Placenta	Female	chr2	162694938	162697387	2450				TRUE		Distal Intergenic	9430021M05Rik	RIKEN cDNA 9430021M05 gene	-8	0.000143
Placenta	Female	chrX	132856661	132860043	3383				TRUE		Distal Intergenic	Pcdh19	protocadherin 19	-14	0.000158
Placenta	Female	chr1	13784963	13785592	630				TRUE		Promoter	Gm5523	glyceraldehyde-3-phosphate dehydrogenase pseudogene	-11	0.000159
Placenta	Female	chr4	25654308	25656728	2421				TRUE		Intron	Fut9	fucosyltransferase 9	-11	0.000169
Placenta	Female	chr17	61907274	61908499	1226				TRUE		Distal Intergenic	Efna5	ephrin A5	-12	0.00017
Placenta	Female	chr3	122371014	122371888	875				TRUE		Intron	Bcar3	breast cancer anti-estrogen resistance 3	-13	0.000172
Placenta	Female	chr4	137827426	137828120	695				TRUE		Distal Intergenic	Alpl	alkaline phosphatase, liver/bone/kidney	-14	0.000183
Placenta	Female	chr3	128081502	128082833	1332				TRUE		Distal Intergenic	D030025E07Rik	RIKEN cDNA D030025E07 gene	-11	0.000183
Placenta	Female	chr16	87380374	87380682	309				TRUE		Exon	Ltn1	listerin E3 ubiquitin protein ligase 1	-12	0.000185
Placenta	Female	chr5	75693860	75694119	260				TRUE		Distal Intergenic	Kit	KIT proto-oncogene receptor tyrosine kinase	-13	0.000187
Placenta	Female	chr15	77504697	77505593	897				TRUE		Promoter	Apol11a	apolipoprotein L 11a	-15	0.000195
Placenta	Female	chr13	77631615	77634036	2422				TRUE		Distal Intergenic	Fam172a	family with sequence similarity 172, member A	-10	0.000196
Placenta	Female	chr4	106244291	106244502	212				TRUE		Intron	Gm12724	predicted gene 12724	-15	0.000202
Placenta	Female	chr16	38525079	38525904	826			TRUE			3' UTR	Poglut1	protein O-glucosyltransferase 1	-9	0.000202
Placenta	Female	chr14	24187392	24187861	470				TRUE		Intron	Dlg5	discs large MAGUK scaffold protein 5	-18	0.000207
Placenta	Female	chr18	52355846	52356311	466				TRUE		Distal Intergenic	Ftmt	ferritin mitochondrial	-14	0.000214
Placenta	Female	chr8	82796057	82797661	1605				TRUE		Exon	Zfp330	zinc finger protein 330	-12	0.000216
Placenta	Female	chr7	143461369	143461597	229	TRUE	TRUE			TRUE	Promoter	Cdkn1c	cyclin-dependent kinase inhibitor 1C (P57)	-15	0.000217
Placenta	Female	chr11	63660403	63660621	219				TRUE		Distal Intergenic	Hs3st3b1	heparan sulfate (glucosamine) 3-O-sulfotransferase 3B1	-13	0.000218
Placenta	Female	chr10	42055274	42055468	195				TRUE		Exon	Armc2	armadillo repeat containing 2	14	0.000223
Placenta	Female	chr6	16549871	16550486	616				TRUE		Exon	Gm36669	predicted gene, 36669	-13	0.000225
Placenta	Female	chr13	118522414	118522743	330				TRUE		Distal Intergenic	1700003P14Rik	RIKEN cDNA 1700003P14 gene	-12	0.000227
Placenta	Female	chr6	39243674	39244420	747				TRUE		Distal Intergenic	Kdm7a	lysine (K)-specific demethylase 7A	-12	0.000227
Placenta	Female	chr11	46176322	46176824	503				TRUE		Distal Intergenic	Mir7239	microRNA 7239	15	0.000229
Placenta	Female	chr16	9937069	9938765	1697				TRUE		Intron	Grin2a	glutamate receptor, ionotropic, NMDA2A (epsilon 1)	-14	0.000236
Placenta	Female	chrX	8252516	8252747	232				TRUE		Promoter	Ftsj1	FtsJ RNA methyltransferase homolog 1 (E. coli)	-11	0.000237
Placenta	Female	chr5	14157505	14158473	969				TRUE		Intron	Sema3e	sema domain, immunoglobulin domain (Ig), short basic domain, secreted, (semaphorin) 3E	-14	0.000237
Placenta	Female	chr17	28281067	28281881	815				TRUE		Intron	Ppard	peroxisome proliferator activator receptor delta	-14	0.000239
Placenta	Female	chr17	11298917	11299187	271				TRUE		Intron	Prkn	parkin RBR E3 ubiquitin protein ligase	-11	0.000251
Placenta	Female	chr3	103969449	103970642	1194		TRUE				Promoter	Phtf1	putative homeodomain transcription factor 1	-17	0.000259
Placenta	Female	chrX	72987182	72987729	548	TRUE	TRUE			TRUE	Promoter	Zfp185	zinc finger protein 185	-10	0.000261
Placenta	Female	chr3	138042427	138042905	479				TRUE		Distal Intergenic	1110002E22Rik	RIKEN cDNA 1110002E22 gene	10	0.000265
Placenta	Female	chr6	52486121	52486719	599				TRUE		Distal Intergenic	1700094M24Rik	RIKEN cDNA 1700094M24 gene	13	0.000267
Placenta	Female	chr4	155345179	155345409	231				TRUE	TRUE	Promoter	Prkcz	protein kinase C, zeta	-9	0.000276
Placenta	Female	chr15	37832435	37832896	462				TRUE		Distal Intergenic	Ncald	neurocalcin delta	-17	0.000284
Placenta	Female	chr5	129128474	129128945	472				TRUE		Exon	Adgrd1	adhesion G protein-coupled receptor D1	11	0.000287
Placenta	Female	chr5	109654621	109661831	7211				TRUE		Distal Intergenic	Crlf2	cytokine receptor-like factor 2	-8	0.000288
Placenta	Female	chr1	102606319	102607098	780				TRUE		Distal Intergenic	Gm20268	predicted gene, 20268	-18	0.000295
Placenta	Female	chr14	47047755	47047978	224				TRUE		Intron	Samd4	sterile alpha motif domain containing 4	-18	0.000296
Placenta	Female	chr14	4790484	4791532	1049				TRUE		Distal Intergenic	Gm3264	predicted gene 3264	-18	0.000296
Placenta	Female	chr7	145023309	145023414	106				TRUE		Distal Intergenic	Ccnd1	cyclin D1	17	0.000297
Placenta	Female	chr3	31090596	31091382	787			TRUE			Distal Intergenic	Skil	SKI-like	12	0.000301
Placenta	Female	chr3	14163694	14166360	2667				TRUE		Intron	Ralyl	RALY RNA binding protein-like	-8	0.000305
Placenta	Female	chr5	109650210	109652290	2081				TRUE		Distal Intergenic	Crlf2	cytokine receptor-like factor 2	-9	0.000306
Placenta	Female	chr1	22510483	22510826	344				TRUE		Intron	Rims1	regulating synaptic membrane exocytosis 1	-15	0.000308
Placenta	Female	chr4	3090209	3090814	606				TRUE		Distal Intergenic	Vmn1r2	vomeronasal 1 receptor 2	-7	0.000308
Placenta	Female	chr11	95673313	95673753	441				TRUE		Intron	Phb	prohibitin	-13	0.000311
Placenta	Female	chr8	5302745	5303016	272				TRUE		Distal Intergenic	Slc10a2	solute carrier family 10, member 2	-12	0.000312
Placenta	Female	chr2	162485460	162485866	407				TRUE		Intron	Ptprt	protein tyrosine phosphatase, receptor type, T	-11	0.000323
Placenta	Female	chr11	42418367	42418760	394				TRUE		Promoter	Gabrb2	gamma-aminobutyric acid (GABA) A receptor, subunit beta 2	-15	0.000327
Placenta	Female	chr14	85285539	85287705	2167				TRUE		Distal Intergenic	9630013A20Rik	RIKEN cDNA 9630013A20 gene	-13	0.000332
Placenta	Female	chr13	79199946	79202965	3020				TRUE		Distal Intergenic	A830082K12Rik	RIKEN cDNA A830082K12 gene	-12	0.000336
Placenta	Female	chr3	132746840	132749282	2443				TRUE		Intron	Tbck	TBC1 domain containing kinase	-8	0.000338
Placenta	Female	chr9	59562859	59563499	641				TRUE		Exon	Hexa	hexosaminidase A	-11	0.000338
Placenta	Female	chr16	7962838	7963396	559				TRUE		Distal Intergenic	Tmem114	transmembrane protein 114	-14	0.000339
Placenta	Female	chrX	162177274	162177870	597				TRUE		Distal Intergenic	Nhs	NHS actin remodeling regulator	-13	0.000343
Placenta	Female	chr5	82839127	82842571	3445				TRUE		Distal Intergenic	Mir1187	microRNA 1187	-11	0.000345
Placenta	Female	chr5	81140351	81142214	1864				TRUE		Intron	Adgrl3	adhesion G protein-coupled receptor L3	-13	0.00036
Placenta	Female	chr14	120781712	120784349	2638				TRUE		Distal Intergenic	Ipo5	importin 5	-13	0.00036
Placenta	Female	chr18	52558661	52559344	684				TRUE		Intron	Lox	lysyl oxidase	-11	0.000363
Placenta	Female	chr9	101862461	101862931	471				TRUE		Exon	Ephb1	Eph receptor B1	14	0.000369
Placenta	Female	chr2	77099887	77101220	1334				TRUE		Intron	Ccdc141	coiled-coil domain containing 141	-13	0.000369
Placenta	Female	chr1	98696545	98698614	2070				TRUE		Distal Intergenic	Slco6d1	solute carrier organic anion transporter family, member 6d1	-12	0.000377
Placenta	Female	chrX	158043098	158043489	392	TRUE				TRUE	Promoter	Cnksr2	connector enhancer of kinase suppressor of Ras 2	7	0.000377
Placenta	Female	chr17	75149979	75151837	1859				TRUE		Exon	Ltbp1	latent transforming growth factor beta binding protein 1	-7	0.000379
Placenta	Female	chr3	125322933	125324700	1768				TRUE		Distal Intergenic	Ndst4	N-deacetylase/N-sulfotransferase (heparin glucosaminyl) 4	-15	0.00038
Placenta	Female	chr17	32702681	32703057	377				TRUE		3' UTR	Cyp4f15	cytochrome P450, family 4, subfamily f, polypeptide 15	7	0.000389
Placenta	Female	chrX	89152895	89155231	2337				TRUE		Distal Intergenic	Dcaf8l	DDB1 and CUL4 associated factor 8 like	-11	0.000391
Placenta	Female	chr9	33689699	33690190	492				TRUE		Distal Intergenic	7630403G23Rik	RIKEN cDNA 7630403G23 gene	14	0.000392
Placenta	Female	chr11	29086195	29088672	2478				TRUE		Distal Intergenic	Pnpt1	polyribonucleotide nucleotidyltransferase 1	-9	0.000393
Placenta	Female	chr10	30663797	30666879	3083				TRUE		Intron	Ncoa7	nuclear receptor coactivator 7	-10	0.000401
Placenta	Female	chr2	47642499	47642861	363				TRUE		Distal Intergenic	Acvr2a	activin receptor IIA	-12	0.000404
Placenta	Female	chr9	121030139	121031153	1015				TRUE		Intron	Ulk4	unc-51-like kinase 4	-13	0.000404
Placenta	Female	chr6	55119311	55122184	2874		TRUE	TRUE	TRUE	TRUE	Intron	Crhr2	corticotropin releasing hormone receptor 2	-8	0.000407
Placenta	Female	chr14	78216083	78216436	354				TRUE		Distal Intergenic	Mir1971	microRNA 1971	13	0.000407
Placenta	Female	chr15	74090839	74091077	239				TRUE		Distal Intergenic	Mroh5	maestro heat-like repeat family member 5	-14	0.000412
Placenta	Female	chr14	43713737	43713880	144				TRUE		5' UTR	Gm10375	predicted gene 10375	-13	0.000414
Placenta	Female	chr14	80700585	80701233	649				TRUE		Distal Intergenic	Olfm4	olfactomedin 4	-12	0.000416
Placenta	Female	chrX	37574111	37575081	971				TRUE		Promoter	Rhox2f	reproductive homeobox 2F	-13	0.000424
Placenta	Female	chr15	51299851	51305339	5489				TRUE		Intron	Gm19303	predicted gene, 19303	-7	0.000448
Placenta	Female	chr16	67719782	67725932	6151				TRUE		Intron	Cadm2	cell adhesion molecule 2	-8	0.000457
Placenta	Female	chr1	169196004	169197524	1521				TRUE		Distal Intergenic	Mir6354	microRNA 6354	-16	0.000464
Placenta	Female	chr3	76952048	76952589	542				TRUE		Distal Intergenic	Fstl5	follistatin-like 5	-18	0.00047
Placenta	Female	chr7	32369303	32369604	302				TRUE		Distal Intergenic	Scgb1b12	secretoglobin, family 1B, member 12	-17	0.000476
Placenta	Female	chr13	46381867	46382032	166				TRUE		Distal Intergenic	Rbm24	RNA binding motif protein 24	-17	0.000482
Placenta	Female	chrX	103320041	103320662	622				TRUE		Promoter	Cdx4	caudal type homeobox 4	14	0.000486
Placenta	Female	chr1	15367690	15368746	1057				TRUE		Intron	Kcnb2	potassium voltage gated channel, Shab-related subfamily, member 2	-12	0.000486
Placenta	Female	chr10	84056809	84057551	743				TRUE		Intron	Gm34184	predicted gene, 34184	-15	0.000491
Placenta	Female	chr11	114217050	114217632	583				TRUE	TRUE	Distal Intergenic	1700092K14Rik	RIKEN cDNA 1700092K14 gene	-14	0.0005
Placenta	Female	chr4	154736145	154736406	262				TRUE		Distal Intergenic	Actrt2	actin-related protein T2	-18	0.000506999
Placenta	Female	chr3	59377723	59378827	1105				TRUE		Distal Intergenic	Igsf10	immunoglobulin superfamily, member 10	-14	0.000510999
Placenta	Female	chr1	58499596	58500593	998			TRUE	TRUE		Exon	Orc2	origin recognition complex, subunit 2	-11	0.000510999
Placenta	Female	chr13	109171318	109172225	908				TRUE		Intron	Pde4d	phosphodiesterase 4D, cAMP specific	-14	0.000510999
Placenta	Female	chr14	24770048	24770219	172				TRUE		Intron	Rps24	ribosomal protein S24	-16	0.000514999
Placenta	Female	chr14	122202311	122202772	462		TRUE				Intron	Clybl	citrate lyase beta like	-11	0.000514999
Placenta	Female	chr3	73604082	73605004	923				TRUE		Distal Intergenic	Bche	butyrylcholinesterase	-22	0.000516999
Placenta	Female	chr16	23842762	23843422	661				TRUE		Distal Intergenic	Sst	somatostatin	-11	0.000538999
Placenta	Female	chr6	31134755	31135353	599				TRUE		Intron	Lncpint	long non-protein coding RNA, Trp53 induced transcript	-11	0.000547999
Placenta	Female	chr10	28719873	28722826	2954				TRUE		Exon	Themis	thymocyte selection associated	-9	0.000551999
Placenta	Female	chr5	129555968	129556543	576				TRUE		Exon	Sfswap	splicing factor SWAP	-11	0.000556999
Placenta	Female	chr5	58039275	58041752	2478				TRUE		Intron	Pcdh7	protocadherin 7	-11	0.000558999
Placenta	Female	chr9	3570276	3572379	2104				TRUE		Intron	Gucy1a2	guanylate cyclase 1, soluble, alpha 2	-11	0.000568999
Placenta	Female	chr2	98220516	98220732	217				TRUE		Distal Intergenic	Lrrc4c	leucine rich repeat containing 4C	21	0.000578999
Placenta	Female	chr16	5270352	5272288	1937				TRUE		Intron	Eef2kmt	eukaryotic elongation factor 2 lysine methyltransferase	-12	0.000579999
Placenta	Female	chr13	29613217	29613332	116				TRUE		Intron	Cdkal1	CDK5 regulatory subunit associated protein 1-like 1	-15	0.000587999
Placenta	Female	chrX	74552934	74553550	617				TRUE		Distal Intergenic	Olfr1325	olfactory receptor 1325	-9	0.000588999
Placenta	Female	chr10	61929557	61930267	711				TRUE	TRUE	Intron	Col13a1	collagen, type XIII, alpha 1	-12	0.000596999
Placenta	Female	chr15	62435303	62437028	1726				TRUE		Distal Intergenic	Pvt1	Pvt1 oncogene	-10	0.000605999
Placenta	Female	chr3	40656908	40658145	1238				TRUE		Intron	Intu	inturned planar cell polarity protein	-12	0.000605999
Placenta	Female	chr5	3472009	3472572	564				TRUE		Exon	Cdk6	cyclin-dependent kinase 6	10	0.000609999
Placenta	Female	chr13	14858639	14859457	819				TRUE		Distal Intergenic	AW209491	expressed sequence AW209491	-14	0.000610999
Placenta	Female	chr2	25401387	25401938	552		TRUE				Promoter	Entpd2	ectonucleoside triphosphate diphosphohydrolase 2	15	0.000611999
Placenta	Female	chr13	13897910	13898491	582				TRUE		Intron	B3galnt2	UDP-GalNAc:betaGlcNAc beta 1,3-galactosaminyltransferase, polypeptide 2	17	0.000611999
Placenta	Female	chr17	42041618	42043005	1388				TRUE		Distal Intergenic	Ptchd4	patched domain containing 4	-11	0.000611999
Placenta	Female	chr14	68809177	68810493	1317				TRUE		Distal Intergenic	Adam28	a disintegrin and metallopeptidase domain 28	-13	0.000614999
Placenta	Female	chr14	19349503	19350869	1367				TRUE		Exon	Gm5458	predicted gene 5458	-12	0.000621999
Placenta	Female	chr16	23086415	23087477	1063				TRUE		Distal Intergenic	Eif4a2	eukaryotic translation initiation factor 4A2	-12	0.000621999
Placenta	Female	chr16	71495939	71503319	7381				TRUE		Distal Intergenic	4930567J20Rik	RIKEN cDNA 4930567J20 gene	-8	0.000621999
Placenta	Female	chr9	33360119	33360651	533				TRUE		Distal Intergenic	Gm27162	predicted gene 27162	-11	0.000627999
Placenta	Female	chr1	36241745	36242503	759		TRUE	TRUE			Promoter	Uggt1	UDP-glucose glycoprotein glucosyltransferase 1	-10	0.000636999
Placenta	Female	chr2	164436637	164437305	669				TRUE		Intron	Sdc4	syndecan 4	14	0.000643999
Placenta	Female	chr3	25600901	25602180	1280				TRUE		Intron	Nlgn1	neuroligin 1	-14	0.000644999
Placenta	Female	chr3	15025574	15028727	3154				TRUE		Distal Intergenic	A930001A20Rik	RIKEN cDNA A930001A20 gene	8	0.000644999
Placenta	Female	chr5	119149127	119149667	541				TRUE		Distal Intergenic	1700081H04Rik	RIKEN cDNA 1700081H04 gene	-11	0.000656999
Placenta	Female	chr4	137483416	137484352	937				TRUE		Intron	Hspg2	perlecan (heparan sulfate proteoglycan 2)	-7	0.000661999
Placenta	Female	chr5	63227802	63228369	568				TRUE		Distal Intergenic	Dthd1	death domain containing 1	-15	0.000665999
Placenta	Female	chr11	26955969	26957147	1179				TRUE		Distal Intergenic	Vrk2	vaccinia related kinase 2	-11	0.000669999
Placenta	Female	chr11	11769230	11769828	599				TRUE		3' UTR	Ikzf1	IKAROS family zinc finger 1	-8	0.000669999
Placenta	Female	chrX	66025818	66027363	1546				TRUE		Exon	Slitrk2	SLIT and NTRK-like family, member 2	-12	0.000675999
Placenta	Female	chr7	108917884	108920646	2763				TRUE		Downstream	Nlrp10	NLR family, pyrin domain containing 10	-10	0.000679999
Placenta	Female	chr5	64359021	64359629	609				TRUE		Distal Intergenic	Tbc1d1	TBC1 domain family, member 1	11	0.000680999
Placenta	Female	chr13	72634621	72636487	1867			TRUE	TRUE	TRUE	Promoter	Irx2	Iroquois homeobox 2	9	0.000683999
Placenta	Female	chr8	62787484	62791378	3895				TRUE		Intron	Spock3	sparc/osteonectin, cwcv and kazal-like domains proteoglycan 3	-10	0.000683999
Placenta	Female	chr18	25857495	25859451	1957				TRUE		Exon	Celf4	CUGBP, Elav-like family member 4	-12	0.000703999
Placenta	Female	chr7	130984349	130984839	491				TRUE		Intron	Fgfr2	fibroblast growth factor receptor 2	-12	0.000715999
Placenta	Female	chr6	100010900	100011496	597				TRUE		Distal Intergenic	Rybp	RING1 and YY1 binding protein	-12	0.000721999
Placenta	Female	chr11	78184624	78184797	174		TRUE				Promoter	Rpl23a	ribosomal protein L23A	-16	0.000721999
Placenta	Female	chr10	56316574	56318328	1755				TRUE		Distal Intergenic	Gja1	gap junction protein, alpha 1	-15	0.000725999
Placenta	Female	chr7	95654530	95655646	1117				TRUE		Distal Intergenic	Tenm4	teneurin transmembrane protein 4	-11	0.000728999
Placenta	Female	chr12	60756132	60756891	760				TRUE		Distal Intergenic	Gm20063	predicted gene, 20063	-19	0.000747999
Placenta	Female	chr8	125816527	125817293	767				TRUE		Intron	Pcnx2	pecanex homolog 2	-10	0.000752999
Placenta	Female	chr6	88772512	88772712	201				TRUE		Intron	Mgll	monoglyceride lipase	-13	0.000755999
Placenta	Female	chr17	12568292	12569242	951				TRUE		Distal Intergenic	Slc22a2	solute carrier family 22 (organic cation transporter), member 2	-10	0.000757999
Placenta	Female	chr6	14546840	14548260	1421				TRUE		Distal Intergenic	Ppp1r3a	protein phosphatase 1, regulatory subunit 3A	-13	0.000757999
Placenta	Female	chr17	86210052	86210588	537				TRUE		Intron	Prkce	protein kinase C, epsilon	-9	0.000760999
Placenta	Female	chr17	67588816	67589081	266				TRUE		Intron	Gm36201	predicted gene, 36201	12	0.000771999
Placenta	Female	chr14	9248633	9249655	1023				TRUE		Distal Intergenic	4930455B14Rik	RIKEN cDNA 4930455B14 gene	-13	0.000780999
Placenta	Female	chr7	142670067	142670627	561				TRUE		Exon	Igf2os	insulin-like growth factor 2, opposite strand	-10	0.000780999
Placenta	Female	chr4	124140316	124140644	329				TRUE		Distal Intergenic	Rragc	Ras-related GTP binding C	-12	0.000780999
Placenta	Female	chr17	16129023	16130097	1075				TRUE		Distal Intergenic	Rgmb	repulsive guidance molecule family member B	-13	0.000784999
Placenta	Female	chrX	69998869	70000565	1697				TRUE		Intron	1700111N16Rik	RIKEN cDNA 1700111N16 gene	-12	0.000797999
Placenta	Female	chr8	44568166	44568776	611				TRUE		Distal Intergenic	Fat1	FAT atypical cadherin 1	-9	0.000797999
Placenta	Female	chr18	76090165	76090578	414				TRUE	TRUE	Intron	Zbtb7c	zinc finger and BTB domain containing 7C	11	0.000799999
Placenta	Female	chr4	65568919	65570922	2004				TRUE		Intron	Astn2	astrotactin 2	-13	0.000802999
Placenta	Female	chr17	9504399	9505300	902				TRUE		Distal Intergenic	Pabpc6	poly(A) binding protein, cytoplasmic 6	-17	0.000802999
Placenta	Female	chr3	79241045	79241907	863				TRUE		Intron	4921511C10Rik	RIKEN cDNA 4921511C10 gene	-12	0.000802999
Placenta	Female	chr2	109540944	109542187	1244				TRUE		Distal Intergenic	Bdnf	brain derived neurotrophic factor	-14	0.000808999
Placenta	Female	chr9	10550488	10551822	1335				TRUE		Intron	Cntn5	contactin 5	-17	0.000814999
Placenta	Female	chr1	21073242	21073501	260				TRUE		Intron	Tram2	translocating chain-associating membrane protein 2	-13	0.000819999
Placenta	Female	chr16	59900021	59900409	389				TRUE		Intron	Epha6	Eph receptor A6	-10	0.000819999
Placenta	Female	chr14	101450861	101451472	612				TRUE		Intron	Tbc1d4	TBC1 domain family, member 4	-13	0.000824999
Placenta	Female	chrX	41230650	41232023	1374				TRUE		Distal Intergenic	Gria3	glutamate receptor, ionotropic, AMPA3 (alpha 3)	-11	0.000824999
Placenta	Female	chr10	47816786	47822575	5790				TRUE		Distal Intergenic	Grik2	glutamate receptor, ionotropic, kainate 2 (beta 2)	-10	0.000827999
Placenta	Female	chr16	89742479	89742886	408				TRUE		Distal Intergenic	Tiam1	T cell lymphoma invasion and metastasis 1	15	0.000828999
Placenta	Female	chr19	47755898	47756175	278				TRUE		Exon	Cfap43	cilia and flagella associated protein 43	-11	0.000830999
Placenta	Female	chr5	114208516	114209119	604				TRUE		Intron	Acacb	acetyl-Coenzyme A carboxylase beta	-12	0.000840999
Placenta	Female	chr2	116021773	116021930	158				TRUE		Intron	Meis2	Meis homeobox 2	-16	0.000852999
Placenta	Female	chr10	99927597	99928133	537				TRUE		Distal Intergenic	Kitl	kit ligand	12	0.000852999
Placenta	Female	chr15	18360036	18360724	689				TRUE		Intron	4921515E04Rik	RIKEN cDNA 4921515E04 gene	-14	0.000855999
Placenta	Female	chr15	84276987	84277924	938				TRUE		Intron	Parvb	parvin, beta	10	0.000855999
Placenta	Female	chr4	148778344	148778885	542				TRUE	TRUE	Distal Intergenic	Casz1	castor zinc finger 1	-11	0.000860999
Placenta	Female	chr7	66865285	66865697	413				TRUE		Intron	Adamts17	a disintegrin-like and metallopeptidase (reprolysin type) with thrombospondin type 1 motif, 17	-14	0.000860999
Placenta	Female	chr14	78024581	78025840	1260				TRUE		Intron	Fam216b	family with sequence similarity 216, member B	15	0.000861999
Placenta	Female	chr4	46298837	46299200	364				TRUE		Distal Intergenic	Foxe1	forkhead box E1	-16	0.000868999
Placenta	Female	chr3	45423337	45424097	761				TRUE		3' UTR	Pcdh10	protocadherin 10	-13	0.000868999
Placenta	Female	chr5	136089701	136090533	833				TRUE		Intron	Rasa4	RAS p21 protein activator 4	-16	0.000869999
Placenta	Female	chr9	48524573	48530170	5598				TRUE		Distal Intergenic	Gm5617	predicted gene 5617	-7	0.000872999
Placenta	Female	chr11	4508714	4509831	1118				TRUE		Intron	Mtmr3	myotubularin related protein 3	-11	0.000875999
Placenta	Female	chr13	24541619	24541904	286				TRUE		Intron	Ripor2	RHO family interacting cell polarization regulator 2	-20	0.000876999
Placenta	Female	chr10	43691468	43691913	446				TRUE		Exon	F930017D23Rik	RIKEN cDNA F930017D23 gene	-13	0.000878999
Placenta	Female	chr3	127683347	127684794	1448				TRUE		Exon	Alpk1	alpha-kinase 1	-8	0.000879999
Placenta	Female	chr9	47688314	47688940	627				TRUE		Intron	Cadm1	cell adhesion molecule 1	9	0.000880999
Placenta	Female	chr5	74880008	74880648	641				TRUE		Distal Intergenic	Gm6116	predicted gene 6116	-12	0.000886999
Placenta	Female	chr11	111082791	111084289	1499				TRUE		Distal Intergenic	Kcnj2	potassium inwardly-rectifying channel, subfamily J, member 2	-13	0.000886999
Placenta	Female	chrX	8612581	8613223	643				TRUE		Distal Intergenic	Ssxb3	synovial sarcoma, X member B3	-13	0.000892999
Placenta	Female	chr5	110132360	110132898	539			TRUE			Promoter	Chfr	checkpoint with forkhead and ring finger domains	-16	0.000892999
Placenta	Female	chr4	146937717	146938187	471			TRUE	TRUE		Distal Intergenic	Rex2	reduced expression 2	-9	0.000896999
Placenta	Female	chr14	8121735	8121935	201				TRUE		Intron	Pxk	PX domain containing serine/threonine kinase	13	0.000911999
Placenta	Female	chr8	116685514	116685956	443				TRUE		Intron	Cdyl2	chromodomain protein, Y chromosome-like 2	-15	0.000914999
Placenta	Female	chr17	22528777	22533708	4932				TRUE		Distal Intergenic	Vmn2r111	vomeronasal 2, receptor 111	-8	0.000917999
Placenta	Female	chr7	16995013	16995410	398				TRUE	TRUE	Promoter	Ccdc8	coiled-coil domain containing 8	-12	0.000917999
Placenta	Female	chr15	58971662	58972138	477				TRUE		Intron	Mtss1	MTSS I-BAR domain containing 1	-12	0.000920999
Placenta	Female	chr16	32844743	32844981	239				TRUE		Intron	Rubcn	RUN domain and cysteine-rich domain containing, Beclin 1-interacting protein	12	0.000926999
Placenta	Female	chr5	122400825	122401172	348				TRUE		Intron	Arpc3	actin related protein 2/3 complex, subunit 3	13	0.000930999
Placenta	Female	chr1	50039709	50041882	2174				TRUE		Distal Intergenic	C230029F24Rik	RIKEN cDNA C230029F24 gene	-10	0.000933999
Placenta	Female	chr7	34638747	34639574	828				TRUE		3' UTR	Kctd15	potassium channel tetramerisation domain containing 15	-10	0.000934999
Placenta	Female	chr15	84660265	84660701	437			TRUE			Distal Intergenic	Prr5	proline rich 5 (renal)	-10	0.000935999
Placenta	Female	chr2	157649007	157650096	1090				TRUE		Distal Intergenic	Blcap	bladder cancer associated protein	-9	0.000938999
Placenta	Female	chr17	70611663	70612710	1048				TRUE		Intron	Dlgap1	DLG associated protein 1	-9	0.000938999
Placenta	Female	chr14	104336110	104336839	730				TRUE		Intron	Pou4f1	POU domain, class 4, transcription factor 1	-11	0.000942999
Placenta	Female	chr5	115004202	115004476	275				TRUE		Distal Intergenic	Sppl3	signal peptide peptidase 3	-12	0.000949999
Placenta	Female	chr4	97319439	97321343	1905				TRUE		Distal Intergenic	E130114P18Rik	RIKEN cDNA E130114P18 gene	-12	0.000949999
Placenta	Female	chr8	6986271	6988891	2621				TRUE		Distal Intergenic	Efnb2	ephrin B2	-9	0.000960999
Placenta	Female	chr2	79456456	79457021	566	TRUE	TRUE			TRUE	Promoter	Neurod1	neurogenic differentiation 1	9	0.000960999
Placenta	Female	chr1	156325791	156326045	255				TRUE		Exon	Nphs2	nephrosis 2, podocin	-11	0.000960999
Placenta	Female	chr11	98192226	98192385	160		TRUE				Promoter	Med1	mediator complex subunit 1	-15	0.000970999
Placenta	Female	chr11	24961866	24963513	1648				TRUE		Distal Intergenic	Gm10466	predicted gene 10466	-12	0.000973999
Placenta	Female	chr6	140145398	140148460	3063				TRUE		Distal Intergenic	Capza3	capping protein (actin filament) muscle Z-line, alpha 3	-9	0.000981999
Placenta	Female	chr12	59699966	59702747	2782				TRUE		Distal Intergenic	Fbxo33	F-box protein 33	-8	0.000984999
Placenta	Female	chr6	142742111	142743109	999				TRUE		Distal Intergenic	Cmas	cytidine monophospho-N-acetylneuraminic acid synthetase	-10	0.000984999
Placenta	Female	chr4	72354571	72355053	483				TRUE		Distal Intergenic	Tle1	transducin-like enhancer of split 1	-12	0.000986999
Placenta	Female	chr5	36225969	36226192	224				TRUE		Intron	Sorcs2	sortilin-related VPS10 domain containing receptor 2	-13	0.000986999
Placenta	Female	chr2	139842117	139842481	365				TRUE		Intron	Tasp1	taspase, threonine aspartase 1	-13	0.000990999
Placenta	Female	chr15	101939603	101939849	247				TRUE		Promoter	Krt79	keratin 79	15	0.000990999
Placenta	Female	chrX	128024387	128027553	3167				TRUE		Distal Intergenic	Cldn34c4	claudin 34C4	-14	0.001002
Placenta	Female	chr11	7709717	7710307	591				TRUE		Distal Intergenic	Igfbp3	insulin-like growth factor binding protein 3	-9	0.001009
Placenta	Female	chr8	29286573	29287038	466				TRUE		Exon	Unc5d	unc-5 netrin receptor D	-11	0.001011
Placenta	Female	chr15	8619964	8620344	381				TRUE		Distal Intergenic	Slc1a3	solute carrier family 1 (glial high affinity glutamate transporter), member 3	-12	0.001012
Placenta	Female	chr14	108337488	108338406	919				TRUE		Distal Intergenic	Slitrk1	SLIT and NTRK-like family, member 1	-14	0.001012
Placenta	Female	chr4	150937848	150937917	70				TRUE		Intron	Camta1	calmodulin binding transcription activator 1	15	0.001012
Placenta	Female	chr5	100308685	100309198	514				TRUE		Intron	Sec31a	Sec31 homolog A (S. cerevisiae)	-16	0.001013
Placenta	Female	chr1	104196065	104197797	1733				TRUE		Distal Intergenic	Cdh20	cadherin 20	-15	0.001016
Placenta	Female	chr5	148774034	148775907	1874				TRUE		Promoter	4930505K14Rik	RIKEN cDNA 4930505K14 gene	-8	0.001018
Placenta	Female	chr11	70510126	70510665	540				TRUE	TRUE	Promoter	Tm4sf5	transmembrane 4 superfamily member 5	-10	0.001024
Placenta	Female	chr8	58096596	58096820	225				TRUE		Intron	Galntl6	UDP-N-acetyl-alpha-D-galactosamine:polypeptide N-acetylgalactosaminyltransferase-like 6	14	0.001024
Placenta	Female	chr10	20696046	20697896	1851				TRUE		Intron	Pde7b	phosphodiesterase 7B	-12	0.001024
Placenta	Female	chr12	118509185	118510067	883				TRUE		Distal Intergenic	D230030E09Rik	Riken cDNA D230030E09 gene	-11	0.001038
Placenta	Female	chrX	160280050	160281806	1757				TRUE		Distal Intergenic	Adgrg2	adhesion G protein-coupled receptor G2	-10	0.001041
Placenta	Female	chr1	33349442	33352710	3269				TRUE		Distal Intergenic	Prim2	DNA primase, p58 subunit	-9	0.001048
Placenta	Female	chr14	118055317	118055739	423				TRUE		Distal Intergenic	Dct	dopachrome tautomerase	-12	0.001063
Placenta	Female	chr3	17649296	17654534	5239				TRUE		Distal Intergenic	Mir124-2hg	Mir124-2 host gene (non-protein coding)	-9	0.001069
Placenta	Female	chr2	59948161	59950641	2481				TRUE		Promoter	Baz2b	bromodomain adjacent to zinc finger domain, 2B	-9	0.001085
Placenta	Female	chrX	75723653	75724445	793	TRUE	TRUE				Exon	4933407K13Rik	RIKEN cDNA 4933407K13 gene	-9	0.001085
Placenta	Female	chr9	124439604	124439773	170		TRUE	TRUE			Exon	Ppp2r3d	protein phosphatase 2 (formerly 2A), regulatory subunit B'', delta	-20	0.001089
Placenta	Female	chr1	138504244	138504802	559				TRUE		Intron	Nek7	NIMA (never in mitosis gene a)-related expressed kinase 7	11	0.001089
Placenta	Female	chr5	8148002	8150456	2455				TRUE		Exon	Adam22	a disintegrin and metallopeptidase domain 22	-9	0.001089
Placenta	Female	chr12	98937696	98939760	2065				TRUE		Intron	Ttc8	tetratricopeptide repeat domain 8	-9	0.001101
Placenta	Female	chrX	13846405	13846731	327	TRUE					Promoter	Cask	calcium/calmodulin-dependent serine protein kinase (MAGUK family)	9	0.001112
Placenta	Female	chr11	28620922	28624744	3823				TRUE		Distal Intergenic	Ccdc85a	coiled-coil domain containing 85A	-11	0.001117
Placenta	Female	chr3	53002765	53003768	1004				TRUE		Intron	Cog6	component of oligomeric golgi complex 6	10	0.001118
Placenta	Female	chr5	64013416	64014379	964				TRUE		Distal Intergenic	5830416I19Rik	RIKEN cDNA 5830416I19 gene	-17	0.001123
Placenta	Female	chr16	94227597	94227983	387				TRUE	TRUE	Intron	Hlcs	holocarboxylase synthetase (biotin- [propriony-Coenzyme A-carboxylase (ATP-hydrolysing)] ligase)	11	0.001123
Placenta	Female	chr7	90837451	90843520	6070				TRUE		Intron	Dlg2	discs large MAGUK scaffold protein 2	-7	0.001123
Placenta	Female	chr11	31816715	31818130	1416				TRUE		Exon	D630024D03Rik	RIKEN cDNA D630024D03 gene	-14	0.001125
Placenta	Female	chr7	54652260	54653402	1143				TRUE		Distal Intergenic	Luzp2	leucine zipper protein 2	-16	0.001128
Placenta	Female	chr6	140336187	140336601	415				TRUE		Distal Intergenic	Plekha5	pleckstrin homology domain containing, family A member 5	-10	0.001132
Placenta	Female	chr19	53262858	53263766	909				TRUE		Promoter	1700001K23Rik	RIKEN cDNA 1700001K23 gene	-8	0.001132
Placenta	Female	chr12	110666380	110666996	617				TRUE		3' UTR	Dync1h1	dynein cytoplasmic 1 heavy chain 1	6	0.001144
Placenta	Female	chr11	75398594	75400550	1957				TRUE		Promoter	Smyd4	SET and MYND domain containing 4	-7	0.001145
Placenta	Female	chr1	5544715	5546744	2030				TRUE		Distal Intergenic	Oprk1	opioid receptor, kappa 1	-11	0.001148
Placenta	Female	chr13	82664913	82667172	2260				TRUE		Distal Intergenic	Mir3961	microRNA 3961	-12	0.001148
Placenta	Female	chr14	67838990	67839546	557				TRUE		Intron	Dock5	dedicator of cytokinesis 5	9	0.001154
Placenta	Female	chr4	13093742	13094627	886				TRUE		Exon	Triqk	triple QxxK/R motif containing	-11	0.001154
Placenta	Female	chr15	24401782	24406186	4405				TRUE		Distal Intergenic	Basp1	brain abundant, membrane attached signal protein 1	-9	0.001161
Placenta	Female	chr2	84752056	84752347	292				TRUE		Distal Intergenic	Mir130a	microRNA 130a	-15	0.001167
Placenta	Female	chr8	122043624	122044188	565				TRUE		Intron	Galnt2	polypeptide N-acetylgalactosaminyltransferase 2	9	0.001176
Placenta	Female	chr1	11636472	11637761	1290				TRUE		Intron	A830018L16Rik	RIKEN cDNA A830018L16 gene	-14	0.001182
Placenta	Female	chr17	59138533	59138914	382				TRUE		Distal Intergenic	Nudt12os	nudix (nucleoside diphosphate linked moiety X)-type motif 12, opposite strand	-14	0.001182
Placenta	Female	chr1	52315973	52316342	370				TRUE		Distal Intergenic	Gls	glutaminase	-12	0.001182
Placenta	Female	chr13	111287742	111289169	1428				TRUE		Distal Intergenic	Actbl2	actin, beta-like 2	-11	0.001183
Placenta	Female	chr13	74509658	74510574	917				TRUE		Exon	Zfp825	zinc finger protein 825	15	0.001185
Placenta	Female	chr10	7490851	7491893	1043				TRUE	TRUE	Distal Intergenic	Ulbp1	UL16 binding protein 1	-12	0.001189
Placenta	Female	chr6	65400898	65401400	503				TRUE		Intron	Qrfprl	pyroglutamylated RFamide peptide receptor like	-13	0.00119
Placenta	Female	chr17	52079133	52079922	790				TRUE		Intron	Gm19585	predicted gene, 19585	-11	0.00119
Placenta	Female	chr2	143782237	143782455	219				TRUE		Intron	Pcsk2	proprotein convertase subtilisin/kexin type 2	-15	0.001196
Placenta	Female	chr11	73013592	73014644	1053				TRUE		3' UTR	P2rx1	purinergic receptor P2X, ligand-gated ion channel, 1	-10	0.001196
Placenta	Female	chr15	83112898	83113245	348				TRUE		3' UTR	Serhl	serine hydrolase-like	14	0.001199
Placenta	Female	chr5	82660983	82661791	809				TRUE		Distal Intergenic	Mir1187	microRNA 1187	-16	0.001202
Placenta	Female	chr16	21264465	21265639	1175				TRUE		Intron	Gm16863	predicted gene, 16863	-9	0.001204
Placenta	Female	chr12	71889416	71890026	611				TRUE		Promoter	Daam1	dishevelled associated activator of morphogenesis 1	-10	0.001207
Placenta	Female	chr2	37879955	37881656	1702				TRUE		Intron	Dennd1a	DENN/MADD domain containing 1A	-11	0.001214
Placenta	Female	chr17	35796779	35798853	2075				TRUE		Distal Intergenic	Ier3	immediate early response 3	-11	0.001215
Placenta	Female	chr19	9483265	9483372	108				TRUE		Distal Intergenic	Stxbp3-ps	syntaxin-binding protein 3, pseudogene	-13	0.001216
Placenta	Female	chr17	16667947	16669396	1450				TRUE		Exon	Zfp960	zinc finger protein 960	-13	0.001224
Placenta	Female	chr13	108932712	108935875	3164				TRUE		Intron	Pde4d	phosphodiesterase 4D, cAMP specific	-8	0.001225
Placenta	Female	chr12	117386606	117387202	597				TRUE		Distal Intergenic	Gm5441	predicted gene 5441	10	0.001233
Placenta	Female	chr5	116019026	116019518	493				TRUE		Intron	Prkab1	protein kinase, AMP-activated, beta 1 non-catalytic subunit	-11	0.001235
Placenta	Female	chr13	24604864	24605105	242				TRUE		Promoter	Gm11346	X-linked lymphocyte-regulated 5 pseudogene	-12	0.001244
Placenta	Female	chr1	142063393	142067065	3673				TRUE		Distal Intergenic	4930590L20Rik	RIKEN cDNA 4930590L20 gene	-12	0.001244
Placenta	Female	chr12	56286752	56287101	350				TRUE		Distal Intergenic	Gm19990	predicted gene, 19990	11	0.001245
Placenta	Female	chr17	35161693	35162252	560			TRUE			Promoter	Prrc2a	proline-rich coiled-coil 2A	-8	0.001245
Placenta	Female	chr1	116298642	116298869	228				TRUE		Intron	Cntnap5a	contactin associated protein-like 5A	-20	0.001246
Placenta	Female	chr17	55450030	55451965	1936			TRUE	TRUE		Intron	St6gal2	beta galactoside alpha 2,6 sialyltransferase 2	-10	0.00125
Placenta	Female	chr15	6034430	6034898	469				TRUE		Distal Intergenic	Dab2	disabled 2, mitogen-responsive phosphoprotein	-13	0.001263
Placenta	Female	chrX	8768016	8768257	242				TRUE		Distal Intergenic	Ssx9	synovial sarcoma, X 9	-13	0.001264
Placenta	Female	chr19	26288845	26291615	2771				TRUE		Intron	Smarca2	SWI/SNF related, matrix associated, actin dependent regulator of chromatin, subfamily a, member 2	-9	0.001275
Placenta	Female	chr5	55616298	55617999	1702				TRUE		Distal Intergenic	Gm10440	predicted gene 10440	-13	0.001275
Placenta	Female	chr18	12082717	12083509	793				TRUE		Intron	Tmem241	transmembrane protein 241	-12	0.001279
Placenta	Female	chr8	101668895	101669436	542				TRUE		Distal Intergenic	Cdh11	cadherin 11	-15	0.00128
Placenta	Female	chr1	112442084	112443313	1230				TRUE		Distal Intergenic	Dsel	dermatan sulfate epimerase-like	-12	0.001282
Placenta	Female	chr19	26644922	26645502	581				TRUE		Intron	Smarca2	SWI/SNF related, matrix associated, actin dependent regulator of chromatin, subfamily a, member 2	14	0.00129
Placenta	Female	chr8	43033141	43034995	1855				TRUE		Distal Intergenic	Triml1	tripartite motif family-like 1	-15	0.00129
Placenta	Female	chr12	88710497	88712199	1703				TRUE		Distal Intergenic	Nrxn3	neurexin III	-10	0.001293
Placenta	Female	chr1	171360393	171360701	309		TRUE				Promoter	Klhdc9	kelch domain containing 9	-9	0.001294
Placenta	Female	chr7	106662729	106663299	571				TRUE		Distal Intergenic	Olfr693	olfactory receptor 693	-8	0.001294
Placenta	Female	chrX	9251965	9252639	675				TRUE		Intron	Lancl3	LanC lantibiotic synthetase component C-like 3 (bacterial)	-12	0.001295
Placenta	Female	chr19	5873109	5873866	758		TRUE				Promoter	Frmd8	FERM domain containing 8	-9	0.001296
Placenta	Female	chr6	57781854	57783425	1572				TRUE		Intron	Vopp1	vesicular, overexpressed in cancer, prosurvival protein 1	-13	0.001296
Placenta	Female	chrX	42149737	42150039	303	TRUE					Promoter	Stag2	stromal antigen 2	-8	0.001308
Placenta	Female	chr6	53680850	53681990	1141				TRUE		Exon	Creb5	cAMP responsive element binding protein 5	-9	0.001311
Placenta	Female	chr9	38005241	38006847	1607				TRUE		Distal Intergenic	Olfr881	olfactory receptor 881	-8	0.001312
Placenta	Female	chr3	13838569	13840251	1683				TRUE		Exon	Ralyl	RALY RNA binding protein-like	-9	0.001324
Placenta	Female	chr1	51067872	51069251	1380				TRUE		Intron	Tmeff2	transmembrane protein with EGF-like and two follistatin-like domains 2	-10	0.001329
Placenta	Female	chr5	116048236	116048527	292				TRUE		Intron	Tmem233	transmembrane protein 233	-12	0.001329
Placenta	Female	chr7	93091474	93092190	717				TRUE		Intron	Gm15501	predicted pseudogene 15501	-13	0.001335
Placenta	Female	chr18	53380222	53381251	1030				TRUE		Intron	Snx24	sorting nexing 24	11	0.001344
Placenta	Female	chr3	147409085	147410090	1006				TRUE		Distal Intergenic	Ttll7	tubulin tyrosine ligase-like family, member 7	-13	0.001359
Placenta	Female	chr7	43807406	43808087	682				TRUE		Distal Intergenic	Klk7	kallikrein related-peptidase 7 (chymotryptic, stratum corneum)	-9	0.001365
Placenta	Female	chr1	52086844	52088293	1450				TRUE		Intron	Stat1	signal transducer and activator of transcription 1	-16	0.00137
Placenta	Female	chr7	120373741	120374680	940				TRUE		Exon	Abca15	ATP-binding cassette, sub-family A (ABC1), member 15	-11	0.001378
Placenta	Female	chr9	76673819	76674507	689				TRUE		Distal Intergenic	Fam83b	family with sequence similarity 83, member B	-13	0.001392
Placenta	Female	chr9	39412563	39413385	823				TRUE		Distal Intergenic	Olfr952	olfactory receptor 952	-15	0.001399
Placenta	Female	chr18	71580110	71587116	7007				TRUE		Intron	Dcc	deleted in colorectal carcinoma	-7	0.001404
Placenta	Female	chr15	40180044	40181072	1029				TRUE		Distal Intergenic	Gm33301	predicted gene, 33301	-10	0.001414
Placenta	Female	chr16	89193113	89193350	238				TRUE		Distal Intergenic	Krtap20-2	keratin associated protein 20-2	-20	0.001414
Placenta	Female	chr9	27864137	27865897	1761				TRUE		Intron	Opcml	opioid binding protein/cell adhesion molecule-like	-11	0.001423
Placenta	Female	chr3	99354235	99356947	2713				TRUE		3' UTR	Tbx15	T-box 15	-11	0.001427
Placenta	Female	chr14	93697433	93699273	1841				TRUE		Intron	Pcdh9	protocadherin 9	11	0.001428
Placenta	Female	chr14	59164380	59165002	623				TRUE		Intron	Gm5142	predicted gene 5142	-15	0.001428
Placenta	Female	chr10	52586152	52587102	951				TRUE		Distal Intergenic	Zfa-ps	zinc finger protein, autosomal, pseudogene	-14	0.001431
Placenta	Female	chr7	49496538	49498289	1752				TRUE		Intron	Nav2	neuron navigator 2	-7	0.00144
Placenta	Female	chr6	53612147	53612972	826				TRUE		Exon	Creb5	cAMP responsive element binding protein 5	-10	0.001441
Placenta	Female	chr8	11294010	11295408	1399				TRUE		Intron	Col4a1	collagen, type IV, alpha 1	-9	0.001445
Placenta	Female	chr18	42142984	42144099	1116				TRUE		Promoter	Sh3rf2	SH3 domain containing ring finger 2	-12	0.001446
Placenta	Female	chr10	70569660	70569828	169				TRUE		Exon	Phyhipl	phytanoyl-CoA hydroxylase interacting protein-like	-17	0.001455
Placenta	Female	chr4	46629362	46631076	1715				TRUE		Exon	Tbc1d2	TBC1 domain family, member 2	-6	0.001455
Placenta	Female	chr18	46726050	46726974	925		TRUE				Promoter	Cdo1	cysteine dioxygenase 1, cytosolic	-12	0.001459
Placenta	Female	chr10	84734441	84735897	1457				TRUE		Distal Intergenic	Rfx4	regulatory factor X, 4 (influences HLA class II expression)	-9	0.001467
Placenta	Female	chr7	110798788	110798991	204				TRUE		Intron	Ampd3	adenosine monophosphate deaminase 3	-17	0.001467
Placenta	Female	chr17	29131968	29133523	1556				TRUE		Intron	Rab44	RAB44, member RAS oncogene family	-10	0.001469
Placenta	Female	chr3	16866689	16869314	2626				TRUE		Distal Intergenic	Ythdf3	YTH N6-methyladenosine RNA binding protein 3	-10	0.001483
Placenta	Female	chrX	161908243	161908498	256	TRUE				TRUE	Exon	Nhs	NHS actin remodeling regulator	9	0.001486
Placenta	Female	chr5	35301485	35302204	720				TRUE		Distal Intergenic	Adra2c	adrenergic receptor, alpha 2c	13	0.001486
Placenta	Female	chr3	149454119	149454410	292				TRUE		Distal Intergenic	Adgrl2	adhesion G protein-coupled receptor L2	-14	0.001495
Placenta	Female	chr15	40467218	40468868	1651				TRUE		Distal Intergenic	Gm16294	predicted gene 16294	11	0.001502
Placenta	Female	chr15	52158345	52159532	1188				TRUE		Distal Intergenic	Aard	alanine and arginine rich domain containing protein	-15	0.001502
Placenta	Female	chr15	48942972	48945247	2276				TRUE		Distal Intergenic	Csmd3	CUB and Sushi multiple domains 3	-12	0.001502
Placenta	Female	chr16	73394025	73394622	598				TRUE		Intron	Robo1	roundabout guidance receptor 1	-11	0.001505
Placenta	Female	chr12	75274764	75275636	873				TRUE		Distal Intergenic	Rhoj	ras homolog family member J	-11	0.001506
Placenta	Female	chr11	113528199	113528227	29				TRUE		Intron	Slc39a11	solute carrier family 39 (metal ion transporter), member 11	-13	0.001506
Placenta	Female	chr6	122228745	122229239	495				TRUE		Promoter	Mug-ps1	murinoglobulin, pseudogene 1	14	0.001512
Placenta	Female	chr4	39895939	39899289	3351				TRUE		Exon	Aco1	aconitase 1	-9	0.001512
Placenta	Female	chr19	24752981	24754374	1394				TRUE		Intron	Pgm5	phosphoglucomutase 5	-9	0.001514
Placenta	Female	chr8	48608498	48608794	297				TRUE		Intron	Tenm3	teneurin transmembrane protein 3	12	0.001515
Placenta	Female	chr1	13125743	13126246	504		TRUE			TRUE	Promoter	Prdm14	PR domain containing 14	-7	0.001521
Placenta	Female	chr1	135663739	135664620	882				TRUE		Intron	Nav1	neuron navigator 1	-12	0.001522
Placenta	Female	chr2	68960669	68961407	739				TRUE		Intron	Cers6	ceramide synthase 6	-9	0.001523
Placenta	Female	chr13	78247264	78248538	1275				TRUE		Intron	A830082K12Rik	RIKEN cDNA A830082K12 gene	-17	0.001525
Placenta	Female	chr8	72468124	72468469	346				TRUE		Promoter	Cherp	calcium homeostasis endoplasmic reticulum protein	-11	0.001527
Placenta	Female	chr17	80950012	80950332	321				TRUE		Intron	Tmem178	transmembrane protein 178	-14	0.001534
Placenta	Female	chr19	42939515	42939847	333				TRUE		Intron	Hpse2	heparanase 2	9	0.001546
Placenta	Female	chr4	128789802	128790306	505				TRUE		Promoter	Zfp362	zinc finger protein 362	-9	0.001549
Placenta	Female	chr5	6091263	6093410	2148				TRUE		Distal Intergenic	Steap1	six transmembrane epithelial antigen of the prostate 1	-10	0.001554
Placenta	Female	chr8	105127079	105129063	1985				TRUE		Promoter	Ces4a	carboxylesterase 4A	-9	0.001555
Placenta	Female	chr12	46505351	46510865	5515				TRUE		Distal Intergenic	Nova1	NOVA alternative splicing regulator 1	-7	0.001558
Placenta	Female	chr8	13181295	13182057	763				TRUE		Intron	Grtp1	GH regulated TBC protein 1	-10	0.001559
Placenta	Female	chr10	68724360	68724756	397				TRUE	TRUE	Promoter	Tmem26	transmembrane protein 26	11	0.001577
Placenta	Female	chr7	15090468	15092030	1563				TRUE		Distal Intergenic	Obox2	oocyte specific homeobox 2	-14	0.001578
Placenta	Female	chr6	55616834	55618066	1233				TRUE		Distal Intergenic	Neurod6	neurogenic differentiation 6	-10	0.001583
Placenta	Female	chr6	71028033	71028537	505				TRUE		Distal Intergenic	Foxi3	forkhead box I3	-11	0.001591
Placenta	Female	chr6	51552041	51552986	946				TRUE		Intron	Snx10	sorting nexin 10	-13	0.001592
Placenta	Female	chr6	85883222	85884165	944				TRUE		Distal Intergenic	Nat8f2	N-acetyltransferase 8 (GCN5-related) family member 2	-10	0.001592
Placenta	Female	chr8	102864841	102865464	624				TRUE		Exon	Cdh11	cadherin 11	-10	0.001592
Placenta	Female	chr3	144208615	144208946	332			TRUE			Distal Intergenic	Lmo4	LIM domain only 4	11	0.001596
Placenta	Female	chr11	43449148	43449583	436				TRUE		Distal Intergenic	Slu7	SLU7 splicing factor homolog (S. cerevisiae)	-9	0.001603
Placenta	Female	chr1	93210001	93210504	504				TRUE		Intron	Crocc2	ciliary rootlet coiled-coil, rootletin family member 2	17	0.001609
Placenta	Female	chr14	47802324	47803037	714				TRUE		Intron	Ktn1	kinectin 1	-10	0.001616
Placenta	Female	chr8	8498078	8498703	626				TRUE		Distal Intergenic	Efnb2	ephrin B2	15	0.001622
Placenta	Female	chr16	38856864	38857320	457				TRUE		Intron	Tex55	testis expressed 55	-10	0.001627
Placenta	Female	chr6	144456174	144457981	1808				TRUE		Intron	Sox5	SRY (sex determining region Y)-box 5	-9	0.00163
Placenta	Female	chr15	52027931	52028305	375				TRUE		Distal Intergenic	Aard	alanine and arginine rich domain containing protein	-12	0.001633
Placenta	Female	chr1	140333390	140342965	9576				TRUE		Intron	Kcnt2	potassium channel, subfamily T, member 2	-7	0.001639
Placenta	Female	chr8	127968915	127970327	1413				TRUE		Distal Intergenic	Mir21c	microRNA 21c	-14	0.001639
Placenta	Female	chr18	52909184	52909487	304				TRUE		Intron	Sncaip	synuclein, alpha interacting protein (synphilin)	-10	0.001643
Placenta	Female	chr18	21307548	21311258	3711				TRUE		Exon	Garem1	GRB2 associated regulator of MAPK1 subtype 1	-7	0.001646
Placenta	Female	chr1	54804420	54804996	577				TRUE		Intron	Ankrd44	ankyrin repeat domain 44	-12	0.001652
Placenta	Female	chrX	64298363	64300405	2043				TRUE		Distal Intergenic	Slitrk4	SLIT and NTRK-like family, member 4	-9	0.001653
Placenta	Female	chr8	9214461	9215604	1144				TRUE		Exon	Fam155a	family with sequence similarity 155, member A	-9	0.00166
Placenta	Female	chr13	48565129	48566070	942				TRUE		Distal Intergenic	Ptpdc1	protein tyrosine phosphatase domain containing 1	-11	0.00166
Placenta	Female	chr4	6405803	6407057	1255				TRUE		Exon	Nsmaf	neutral sphingomyelinase (N-SMase) activation associated factor	-10	0.001661
Placenta	Female	chr6	65871336	65871967	632				TRUE		Intron	Prdm5	PR domain containing 5	-15	0.00167
Placenta	Female	chr5	63690892	63695215	4324				TRUE		Exon	Nwd2	NACHT and WD repeat domain containing 2	-7	0.001686
Placenta	Female	chr9	35817742	35818179	438				TRUE		Distal Intergenic	Pate5	prostate and testis expressed 5	-13	0.001686
Placenta	Female	chr10	124019866	124021316	1451				TRUE		Distal Intergenic	4930503E24Rik	eukaryotic translation initiation factor 3, subunit I pseudogene	-11	0.001687
Placenta	Female	chr8	116638084	116638736	653				TRUE		Intron	Cdyl2	chromodomain protein, Y chromosome-like 2	11	0.00169
Placenta	Female	chr9	33203449	33204106	658				TRUE		Intron	Gm27162	predicted gene 27162	-14	0.001691
Placenta	Female	chrX	105254858	105255644	787				TRUE		Distal Intergenic	Mir384	microRNA 384	-10	0.001695
Placenta	Female	chr4	98778271	98778594	324				TRUE	TRUE	Exon	Kank4	KN motif and ankyrin repeat domains 4	11	0.001703
Placenta	Female	chr7	45498759	45499482	724				TRUE		Promoter	Nucb1	nucleobindin 1	-11	0.001703
Placenta	Female	chr15	68640641	68641569	929				TRUE		Distal Intergenic	Gm41341	predicted gene, 41341	-13	0.001703
Placenta	Female	chr8	29129395	29130490	1096				TRUE		Intron	Unc5d	unc-5 netrin receptor D	-11	0.001703
Placenta	Female	chr11	97978754	97978948	195				TRUE		Intron	Plxdc1	plexin domain containing 1	-12	0.001711
Placenta	Female	chr9	121242598	121242983	386				TRUE		Intron	Ulk4	unc-51-like kinase 4	-11	0.001714
Placenta	Female	chr9	62693491	62694264	774				TRUE		Intron	Itga11	integrin alpha 11	-12	0.001726
Placenta	Female	chr1	13528002	13529383	1382				TRUE		Distal Intergenic	Tram1	translocating chain-associating membrane protein 1	-11	0.001731
Placenta	Female	chr10	76597590	76597870	281		TRUE				3' UTR	Col6a2	collagen, type VI, alpha 2	16	0.001737
Placenta	Female	chr6	69802976	69803194	219				TRUE		Distal Intergenic	Rprl1	ribonuclease P RNA-like 1	-11	0.001746
Placenta	Female	chr11	18345803	18347996	2194				TRUE		Distal Intergenic	Gm12018	predicted gene 12018	-12	0.001751
Placenta	Female	chr2	80899338	80904382	5045				TRUE		Distal Intergenic	Nup35	nucleoporin 35	-7	0.001756
Placenta	Female	chr19	5081184	5082183	1000	TRUE	TRUE				3' UTR	Tmem151a	transmembrane protein 151A	-7	0.001776
Placenta	Female	chr1	157534667	157535200	534				TRUE		Exon	Sec16b	SEC16 homolog B (S. cerevisiae)	11	0.001787
Placenta	Female	chr2	86712987	86714051	1065				TRUE		Distal Intergenic	Olfr1089	olfactory receptor 1089	-20	0.001788
Placenta	Female	chr2	29588658	29589393	736				TRUE		Distal Intergenic	Rapgef1	Rap guanine nucleotide exchange factor (GEF) 1	15	0.001796
Placenta	Female	chrX	91093648	91097519	3872				TRUE		Distal Intergenic	Gm14773	predicted gene 14773	-12	0.001798
Placenta	Female	chr14	68139550	68139972	423				TRUE		Distal Intergenic	Nefm	neurofilament, medium polypeptide	-9	0.0018
Placenta	Female	chr9	20823113	20823922	810				TRUE		Exon	Rdh8	retinol dehydrogenase 8	-10	0.001801
Placenta	Female	chr4	154667540	154667846	307				TRUE		Promoter	Actrt2	actin-related protein T2	12	0.001801
Placenta	Female	chr5	4498018	4498348	331				TRUE		Distal Intergenic	Fzd1	frizzled class receptor 1	-13	0.001808
Placenta	Female	chr15	87668837	87669481	645				TRUE		Intron	Tafa5	TAFA chemokine like family member 5	-12	0.001815
Placenta	Female	chr12	42497659	42500286	2628				TRUE		Distal Intergenic	Gm33340	predicted gene, 33340	-10	0.001815
Placenta	Female	chr4	89875906	89876287	382				TRUE		Distal Intergenic	Dmrta1	doublesex and mab-3 related transcription factor like family A1	-13	0.001824
Placenta	Female	chr15	71916154	71916770	617				TRUE		Intron	Col22a1	collagen, type XXII, alpha 1	-10	0.001827
Placenta	Female	chr15	97003395	97004723	1329				TRUE		Intron	Slc38a4	solute carrier family 38, member 4	9	0.001829
Placenta	Female	chr16	49903483	49904802	1320				TRUE		Intron	Cd47	CD47 antigen (Rh-related antigen, integrin-associated signal transducer)	-12	0.001834
Placenta	Female	chr17	35194180	35194904	725		TRUE				Promoter	Ltb	lymphotoxin B	-11	0.001845
Placenta	Female	chr5	105937438	105937647	210				TRUE		Distal Intergenic	Zfp326	zinc finger protein 326	-15	0.001847
Placenta	Female	chr1	113632284	113634208	1925				TRUE		Distal Intergenic	Dsel	dermatan sulfate epimerase-like	-12	0.001861
Placenta	Female	chr11	37991913	37995421	3509				TRUE		Distal Intergenic	Gm12128	predicted gene 12128	-9	0.001862
Placenta	Female	chr8	26901664	26901890	227				TRUE		Distal Intergenic	2310008N11Rik	RIKEN cDNA 2310008N11 gene	14	0.001869
Placenta	Female	chr7	28827814	28828108	295			TRUE			Promoter	Ech1	enoyl coenzyme A hydratase 1, peroxisomal	19	0.001881
Placenta	Female	chr18	64690663	64691330	668				TRUE		Distal Intergenic	Atp8b1	ATPase, class I, type 8B, member 1	-10	0.001885
Placenta	Female	chrX	108823153	108824789	1637				TRUE		Intron	Brwd3	bromodomain and WD repeat domain containing 3	-9	0.001886
Placenta	Female	chr9	106597346	106598443	1098				TRUE		Distal Intergenic	Iqcf4	IQ motif containing F4	-10	0.00189
Placenta	Female	chr8	52519885	52521487	1603				TRUE		Distal Intergenic	1190028D05Rik	RIKEN cDNA 1190028D05 gene	-11	0.0019
Placenta	Female	chrX	166443227	166443944	718			TRUE			Promoter	Trappc2	trafficking protein particle complex 2	-11	0.0019
Placenta	Female	chr14	43122119	43122592	474	TRUE	TRUE			TRUE	Exon	Gm10377	predicted gene 10377	7	0.001905
Placenta	Female	chr7	29877112	29877944	833				TRUE		Exon	Zfp420	zinc finger protein 420	-11	0.00191
Placenta	Female	chrX	154197967	154199343	1377				TRUE		Exon	Gm16445	predicted pseudogene 16445	-10	0.001911
Placenta	Female	chr7	123118786	123119046	261				TRUE		Intron	Tnrc6a	trinucleotide repeat containing 6a	-11	0.001911
Placenta	Female	chr5	128743613	128745461	1849				TRUE		Exon	Piwil1	piwi-like RNA-mediated gene silencing 1	-7	0.001911
Placenta	Female	chr5	136284781	136285750	970				TRUE		Intron	Cux1	cut-like homeobox 1	-9	0.001912
Placenta	Female	chr3	45433722	45438730	5009				TRUE		3' UTR	Pcdh10	protocadherin 10	-9	0.001914
Placenta	Female	chr5	35903365	35904745	1381				TRUE		Exon	Afap1	actin filament associated protein 1	7	0.001915
Placenta	Female	chr3	131511336	131511935	600				TRUE		Distal Intergenic	Sgms2	sphingomyelin synthase 2	-12	0.001919
Placenta	Female	chr18	68651956	68652233	278				TRUE		Distal Intergenic	Mir6356	microRNA 6356	13	0.001925
Placenta	Female	chr10	116383159	116383314	156				TRUE		Intron	Ptprb	protein tyrosine phosphatase, receptor type, B	15	0.001929
Placenta	Female	chr2	59462794	59465124	2331				TRUE		Distal Intergenic	Dapl1	death associated protein-like 1	-7	0.001931
Placenta	Female	chr7	96771043	96771581	539				TRUE		Intron	Tenm4	teneurin transmembrane protein 4	-13	0.001935
Placenta	Female	chr17	27082135	27082989	855				TRUE		Intron	Itpr3	inositol 1,4,5-triphosphate receptor 3	-11	0.001935
Placenta	Female	chr12	44790763	44791712	950				TRUE		Distal Intergenic	Nrcam	neuronal cell adhesion molecule	22	0.001936
Placenta	Female	chr12	112601142	112601667	526		TRUE				Exon	Inf2	inverted formin, FH2 and WH2 domain containing	7	0.001945
Placenta	Female	chr7	5126390	5127129	740		TRUE				Promoter	Rasl2-9	RAS-like, family 2, locus 9	-11	0.001946
Placenta	Female	chr11	101324320	101325198	879				TRUE		Promoter	Aoc2	amine oxidase, copper containing 2 (retina-specific)	-12	0.001952
Placenta	Female	chr14	100055199	100055640	442				TRUE		Intron	Klf12	Kruppel-like factor 12	10	0.001959
Placenta	Female	chr4	38332369	38333113	745				TRUE		Distal Intergenic	Gm12381	predicted gene 12381	12	0.001961
Placenta	Female	chr11	101555573	101556819	1247			TRUE	TRUE		Promoter	Nbr1	NBR1, autophagy cargo receptor	10	0.001962
Placenta	Female	chr2	44283097	44283578	482				TRUE		Intron	Arhgap15	Rho GTPase activating protein 15	15	0.001962
Placenta	Female	chr14	105597226	105598753	1528				TRUE		Intron	9330188P03Rik	RIKEN cDNA 9330188P03 gene	-14	0.001964
Placenta	Female	chrX	134537035	134537439	405			TRUE	TRUE		3' UTR	Timm8a1	translocase of inner mitochondrial membrane 8A1	-15	0.001966
Placenta	Female	chr18	76738397	76739148	752				TRUE		Distal Intergenic	Skor2	SKI family transcriptional corepressor 2	-10	0.001967
Placenta	Female	chr6	127837164	127837752	589				TRUE		Distal Intergenic	Mir7233	microRNA 7233	-14	0.001975
Placenta	Female	chr11	6891559	6892942	1384				TRUE		Distal Intergenic	Adcy1	adenylate cyclase 1	-12	0.001975
Placenta	Female	chr12	107984131	107984553	423			TRUE			Intron	Bcl11b	B cell leukemia/lymphoma 11B	12	0.001976
Placenta	Female	chr6	40282336	40283539	1204				TRUE		Distal Intergenic	Agk	acylglycerol kinase	-11	0.00199
Placenta	Female	chr5	128380907	128384418	3512				TRUE		Intron	Tmem132d	transmembrane protein 132D	-7	0.001992
Placenta	Female	chr9	28506139	28508102	1964				TRUE		Intron	Opcml	opioid binding protein/cell adhesion molecule-like	-8	0.002014
Placenta	Female	chr7	59692715	59693244	530				TRUE		Exon	Snhg14	small nucleolar RNA host gene 14	-9	0.002016
Placenta	Female	chr3	154867140	154868486	1347				TRUE		Intron	Tnni3k	TNNI3 interacting kinase	-12	0.002024
Placenta	Female	chr4	21482591	21483361	771				TRUE		Distal Intergenic	Prdm13	PR domain containing 13	-12	0.002024
Placenta	Female	chr2	130595189	130598300	3112				TRUE		Exon	Ubox5	U box domain containing 5	-7	0.002025
Placenta	Female	chr13	56216245	56216904	660				TRUE	TRUE	Distal Intergenic	4930550C17Rik	RIKEN cDNA 4930550C17 gene	-14	0.002027
Placenta	Female	chr11	51530815	51531322	508				TRUE		Intron	Col23a1	collagen, type XXIII, alpha 1	11	0.002032
Placenta	Female	chr16	30502465	30502693	229				TRUE	TRUE	Distal Intergenic	Tmem44	transmembrane protein 44	-9	0.002034
Placenta	Female	chr8	62334686	62336802	2117				TRUE		Distal Intergenic	Anxa10	annexin A10	-13	0.002054
Placenta	Female	chr11	18412192	18417245	5054				TRUE		Distal Intergenic	Gm12018	predicted gene 12018	-6	0.002056
Placenta	Female	chr13	45180975	45182259	1285				TRUE		Distal Intergenic	Dtnbp1	dystrobrevin binding protein 1	-13	0.002056
Placenta	Female	chr6	129321922	129322376	455				TRUE		3' UTR	Clec2m	C-type lectin domain family 2, member m	-14	0.002062
Placenta	Female	chr7	81075272	81075561	290				TRUE		Intron	Alpk3	alpha-kinase 3	-14	0.002067
Placenta	Female	chr9	42326581	42326682	102		TRUE				Downstream	Tecta	tectorin alpha	-11	0.002083
Placenta	Female	chr6	125418305	125418403	99				TRUE		Distal Intergenic	Plekhg6	pleckstrin homology domain containing, family G (with RhoGef domain) member 6	14	0.002098
Placenta	Female	chr6	136651179	136651750	572				TRUE		Exon	Plbd1	phospholipase B domain containing 1	-8	0.0021
Placenta	Female	chr5	144173440	144174050	611	TRUE	TRUE				Exon	Lmtk2	lemur tyrosine kinase 2	-7	0.002103
Placenta	Female	chr2	130628736	130629038	303		TRUE				Promoter	Ubox5	U box domain containing 5	-12	0.002104
Placenta	Female	chr17	28683259	28683535	277				TRUE		Intron	Slc26a8	solute carrier family 26, member 8	-9	0.002104
Placenta	Female	chr5	67463874	67464874	1001				TRUE		Promoter	C330024D21Rik	RIKEN cDNA C330024D21 gene	-12	0.002121
Placenta	Female	chr10	46923742	46923934	193				TRUE		Distal Intergenic	D030045P18Rik	RIKEN cDNA D030045P18 gene	-14	0.002123
Placenta	Female	chr7	48730775	48731271	497				TRUE		Distal Intergenic	Zdhhc13	zinc finger, DHHC domain containing 13	-16	0.002124
Placenta	Female	chr15	21609205	21610223	1019				TRUE		Distal Intergenic	Cdh12	cadherin 12	-13	0.002127
Placenta	Female	chr12	35687132	35689736	2605				TRUE		Intron	9130015A21Rik	RIKEN cDNA 9130015A21 gene	-9	0.002135
Placenta	Female	chr12	102641999	102642585	587				TRUE		Intron	Itpk1	inositol 1,3,4-triphosphate 5/6 kinase	-13	0.002136
Placenta	Female	chr17	23999936	24001449	1514				TRUE		Promoter	Prss22	protease, serine 22	10	0.002138
Placenta	Female	chr5	145307581	145307887	307				TRUE		Distal Intergenic	Zscan25	zinc finger and SCAN domain containing 25	-12	0.002141
Placenta	Female	chr7	109024320	109024807	488				TRUE		Exon	Tub	tubby bipartite transcription factor	-11	0.002146
Placenta	Female	chr1	5108375	5113528	5154				TRUE		Intron	Atp6v1h	ATPase, H+ transporting, lysosomal V1 subunit H	-8	0.002156
Placenta	Female	chr3	46855050	46857627	2578				TRUE		Distal Intergenic	Mir6379	microRNA 6379	-11	0.002156
Placenta	Female	chr10	115881663	115883270	1608				TRUE		Distal Intergenic	Tspan8	tetraspanin 8	-10	0.002161
Placenta	Female	chr7	130377130	130377785	656				TRUE		Intron	Fgfr2	fibroblast growth factor receptor 2	-12	0.002171
Placenta	Female	chr11	98103184	98103798	615				TRUE		Intron	Fbxl20	F-box and leucine-rich repeat protein 20	14	0.002177
Placenta	Female	chr17	54684872	54687190	2319				TRUE		Distal Intergenic	1700025K24Rik	RIKEN cDNA 1700025K24 gene	-11	0.00218
Placenta	Female	chr19	8389771	8390792	1022				TRUE		Intron	Slc22a30	solute carrier family 22, member 30	-12	0.002181
Placenta	Female	chr2	31912997	31913570	574				TRUE		Exon	Lamc3	laminin gamma 3	10	0.002181
Placenta	Female	chr11	76286213	76287098	886				TRUE		Intron	Nxn	nucleoredoxin	-12	0.002181
Placenta	Female	chr16	39159480	39160050	571				TRUE		Distal Intergenic	Gm36742	predicted gene, 36742	-11	0.002181
Placenta	Female	chr9	117854647	117855039	393				TRUE		Intron	Azi2	5-azacytidine induced gene 2	-11	0.002184
Placenta	Female	chr2	49626026	49626306	281				TRUE		Intron	Kif5c	kinesin family member 5C	13	0.002184
Placenta	Female	chr5	124736728	124737766	1039				TRUE		Exon	Dnah10	dynein, axonemal, heavy chain 10	-8	0.002187
Placenta	Female	chr11	85951431	85952920	1490				TRUE		Distal Intergenic	Tbx4	T-box 4	-12	0.002196
Placenta	Female	chr10	43672093	43672718	626				TRUE		Intron	F930017D23Rik	RIKEN cDNA F930017D23 gene	-14	0.002202
Placenta	Female	chr14	45655986	45656690	705		TRUE				Promoter	Ddhd1	DDHD domain containing 1	-11	0.002205
Placenta	Female	chr5	100908376	100909926	1551				TRUE		Distal Intergenic	Gpat3	glycerol-3-phosphate acyltransferase 3	-7	0.002209
Placenta	Female	chr7	105389812	105390714	903				TRUE		5' UTR	Fam160a2	family with sequence similarity 160, member A2	-11	0.00221
Placenta	Female	chr5	23900605	23902608	2004				TRUE		Distal Intergenic	Fam126a	family with sequence similarity 126, member A	-11	0.002211
Placenta	Female	chr12	86913867	86913994	128				TRUE		Distal Intergenic	Irf2bpl	interferon regulatory factor 2 binding protein-like	13	0.002212
Placenta	Female	chr5	23393160	23393408	249				TRUE		Intron	5031425E22Rik	RIKEN cDNA 5031425E22 gene	-18	0.002214
Placenta	Female	chr15	33690118	33692083	1966			TRUE	TRUE		Promoter	Tspyl5	testis-specific protein, Y-encoded-like 5	-14	0.002214
Placenta	Female	chr10	90859325	90859725	401				TRUE		Intron	Anks1b	ankyrin repeat and sterile alpha motif domain containing 1B	-10	0.002215
Placenta	Female	chr6	96765044	96765410	367				TRUE		Distal Intergenic	Tafa4	TAFA chemokine like family member 4	24	0.002229
Placenta	Female	chr6	75767798	75769016	1219				TRUE		Distal Intergenic	Ctnna2	catenin (cadherin associated protein), alpha 2	11	0.002236
Placenta	Female	chr9	99960708	99961457	750				TRUE		Distal Intergenic	4930519F24Rik	RIKEN cDNA 4930519F24 gene	-14	0.002243
Placenta	Female	chr15	15784880	15785351	472				TRUE		Intron	Cdh9	cadherin 9	-13	0.002243
Placenta	Female	chr2	93250598	93250781	184				TRUE		Intron	Tspan18	tetraspanin 18	12	0.002245
Placenta	Female	chr13	119145824	119148302	2479				TRUE		Distal Intergenic	Nnt	nicotinamide nucleotide transhydrogenase	-9	0.002247
Placenta	Female	chr14	77477625	77478006	382				TRUE		Intron	Enox1	ecto-NOX disulfide-thiol exchanger 1	-11	0.002248
Placenta	Female	chr4	133413236	133413735	500				TRUE		Intron	Slc9a1	solute carrier family 9 (sodium/hydrogen exchanger), member 1	10	0.002251
Placenta	Female	chr19	58347859	58348688	830				TRUE		Intron	Gfra1	glial cell line derived neurotrophic factor family receptor alpha 1	-12	0.002253
Placenta	Female	chr7	29566652	29567154	503				TRUE		Intron	Sipa1l3	signal-induced proliferation-associated 1 like 3	-13	0.002254
Placenta	Female	chr13	105730717	105735795	5079				TRUE		Distal Intergenic	Htr1a	5-hydroxytryptamine (serotonin) receptor 1A	-8	0.002254
Placenta	Female	chr18	44735164	44735380	217				TRUE		Intron	Mcc	mutated in colorectal cancers	15	0.002264
Placenta	Female	chr10	37097844	37100169	2326				TRUE		Distal Intergenic	Marcks	myristoylated alanine rich protein kinase C substrate	-9	0.002289
Placenta	Female	chr7	40623952	40624635	684				TRUE		Distal Intergenic	4933402C06Rik	RIKEN cDNA 4933402C06 gene	12	0.002296
Placenta	Female	chr1	71340268	71340924	657				TRUE		Intron	Abca12	ATP-binding cassette, sub-family A (ABC1), member 12	-12	0.002304
Placenta	Female	chr9	52837425	52842259	4835				TRUE		Distal Intergenic	Gm1715	predicted gene 1715	-6	0.002312
Placenta	Female	chr14	34350556	34351008	453				TRUE		Downstream	Fam25c	family with sequence similarity 25, member C	-16	0.002316
Placenta	Female	chr4	22460234	22460606	373				TRUE		Distal Intergenic	Pou3f2	POU domain, class 3, transcription factor 2	-12	0.002317
Placenta	Female	chr13	55198631	55198992	362				TRUE		Distal Intergenic	Nsd1	nuclear receptor-binding SET-domain protein 1	13	0.002317
Placenta	Female	chr17	25963557	25964245	689				TRUE		Promoter	Capn15	calpain 15	-10	0.002323
Placenta	Female	chr5	92942189	92942655	467	TRUE					Exon	Shroom3	shroom family member 3	-11	0.002324
Placenta	Female	chr18	37737830	37739010	1181			TRUE	TRUE		Exon	Gm37013	predicted gene, 37013	-6	0.002327
Placenta	Female	chr9	63527891	63528492	602				TRUE		Intron	Iqch	IQ motif containing H	-11	0.002327
Placenta	Female	chr13	43890723	43891363	641				TRUE		Distal Intergenic	Cd83	CD83 antigen	-11	0.002327
Placenta	Female	chr5	23143164	23144232	1069				TRUE		Intron	Lhfpl3	lipoma HMGIC fusion partner-like 3	-9	0.002332
Placenta	Female	chr9	107409777	107410457	681				TRUE		Intron	Cacna2d2	calcium channel, voltage-dependent, alpha 2/delta subunit 2	-8	0.002339
Placenta	Female	chr3	99365112	99371498	6387				TRUE		Distal Intergenic	Tbx15	T-box 15	-7	0.002351
Placenta	Female	chr5	144855833	144856153	321				TRUE		Exon	Trrap	transformation/transcription domain-associated protein	15	0.002356
Placenta	Female	chr17	18345143	18346158	1016				TRUE		Distal Intergenic	Vmn2r93	vomeronasal 2, receptor 93	-10	0.002356
Placenta	Female	chr14	22095447	22095698	252				TRUE		Intron	Lrmda	leucine rich melanocyte differentiation associated	-14	0.002361
Placenta	Female	chr13	82937113	82939522	2410				TRUE		Distal Intergenic	Mir3961	microRNA 3961	-8	0.002363
Placenta	Female	chr1	174509869	174515038	5170				TRUE		Intron	Fmn2	formin 2	-7	0.002365
Placenta	Female	chr11	55117267	55117715	449				TRUE		Distal Intergenic	Gm2a	GM2 ganglioside activator protein	-11	0.00237
Placenta	Female	chr17	11674005	11678571	4567				TRUE		Intron	Prkn	parkin RBR E3 ubiquitin protein ligase	-7	0.00239
Placenta	Female	chr17	58577660	58580736	3077				TRUE		Exon	Pdzph1	PDZ and pleckstrin homology domains 1	-8	0.0024
Placenta	Female	chr18	51268862	51271742	2881				TRUE		Intron	Prr16	proline rich 16	-9	0.002406
Placenta	Female	chr8	79189465	79190006	542				TRUE		3' UTR	Zfp827	zinc finger protein 827	-8	0.002406
Placenta	Female	chr11	116542702	116543642	941		TRUE				Promoter	Ube2o	ubiquitin-conjugating enzyme E2O	-8	0.002428
Placenta	Female	chr17	69525352	69525508	157				TRUE		Distal Intergenic	Akain1	A kinase (PRKA) anchor inhibitor 1	-21	0.00243
Placenta	Female	chr13	70790887	70793277	2391				TRUE		Exon	Adamts16	a disintegrin-like and metallopeptidase (reprolysin type) with thrombospondin type 1 motif, 16	-8	0.00245
Placenta	Female	chr9	94429206	94430598	1393				TRUE		Distal Intergenic	Dipk2a	divergent protein kinase domain 2A	-11	0.002453
Placenta	Female	chr11	79860635	79860879	245				TRUE		Exon	Utp6	UTP6 small subunit processome component	-13	0.002453
Placenta	Female	chr9	42520634	42521112	479	TRUE	TRUE			TRUE	3' UTR	Grik4	glutamate receptor, ionotropic, kainate 4	8	0.002459
Placenta	Female	chr1	132781906	132784416	2511				TRUE		Distal Intergenic	Nfasc	neurofascin	-7	0.002467
Placenta	Female	chr11	82353185	82354150	966				TRUE		Distal Intergenic	Tmem132e	transmembrane protein 132E	-13	0.002474
Placenta	Female	chr15	6503152	6503853	702				TRUE		Distal Intergenic	C9	complement component 9	-12	0.002486
Placenta	Female	chr12	115299302	115301942	2641				TRUE		Distal Intergenic	Mir6388	microRNA 6388	-12	0.002487
Placenta	Female	chr7	110481123	110482125	1003				TRUE		Intron	Sbf2	SET binding factor 2	13	0.002496
Placenta	Female	chr3	5794510	5795349	840				TRUE		Distal Intergenic	Pex2	peroxisomal biogenesis factor 2	-16	0.002499
Placenta	Female	chrX	57955060	57956439	1380				TRUE		Distal Intergenic	Zic3	zinc finger protein of the cerebellum 3	-13	0.002509
Placenta	Female	chr2	85085962	85086829	868				TRUE		Promoter	4930443O20Rik	RIKEN cDNA 4930443O20 gene	-11	0.002514
Placenta	Female	chr8	41827341	41827526	186				TRUE		Promoter	2810404M03Rik	RIKEN cDNA 2810404M03 gene	-12	0.002514
Placenta	Female	chr6	65877584	65878156	573				TRUE		Intron	Prdm5	PR domain containing 5	-17	0.002515
Placenta	Female	chr17	46540253	46540632	380				TRUE		Exon	Cul9	cullin 9	8	0.00252
Placenta	Female	chr6	145171402	145173233	1832				TRUE		3' UTR	Lrmp	lymphoid-restricted membrane protein	-7	0.00253
Placenta	Female	chr4	129875973	129876659	687				TRUE		Distal Intergenic	E330017L17Rik	RIKEN cDNA E330017L17 gene	-14	0.002534
Placenta	Female	chr1	164685250	164686807	1558				TRUE		Intron	Dpt	dermatopontin	11	0.002539
Placenta	Female	chr10	119881619	119882077	459				TRUE		Intron	Grip1	glutamate receptor interacting protein 1	-12	0.00254
Placenta	Female	chr15	99821261	99822825	1565				TRUE		Intron	Lima1	LIM domain and actin binding 1	-9	0.002542
Placenta	Female	chr17	58619171	58619413	243				TRUE		Distal Intergenic	Pdzph1	PDZ and pleckstrin homology domains 1	-19	0.002544
Placenta	Female	chr10	18941829	18942144	316				TRUE		Distal Intergenic	Tnfaip3	tumor necrosis factor, alpha-induced protein 3	12	0.002559
Placenta	Female	chr1	135152817	135152958	142				TRUE		Exon	Arl8a	ADP-ribosylation factor-like 8A	15	0.002568
Placenta	Female	chr7	73653322	73653842	521				TRUE		Distal Intergenic	Gm4971	Smad nuclear interacting protein 1 pseudogene	10	0.002574
Placenta	Female	chr10	64755697	64756514	818				TRUE		Intron	Ctnna3	catenin (cadherin associated protein), alpha 3	-20	0.002577
Placenta	Female	chr6	87152417	87152751	335				TRUE		Intron	Antxr1	anthrax toxin receptor 1	-13	0.002586
Placenta	Female	chr2	106216874	106217492	619				TRUE		Intron	Dnajc24	DnaJ heat shock protein family (Hsp40) member C24	-12	0.002586
Placenta	Female	chr5	67223531	67223819	289				TRUE	TRUE	Distal Intergenic	Tmem33	transmembrane protein 33	-15	0.002587
Placenta	Female	chr6	53635751	53635966	216				TRUE		Intron	Creb5	cAMP responsive element binding protein 5	13	0.00261
Placenta	Female	chr12	53006856	53008535	1680				TRUE		Intron	Akap6	A kinase (PRKA) anchor protein 6	-10	0.002611
Placenta	Female	chr2	51510213	51510621	409				TRUE		Distal Intergenic	1700057H21Rik	RIKEN cDNA 1700057H21 gene	18	0.002619
Placenta	Female	chr7	27504808	27505139	332			TRUE			5' UTR	Prx	periaxin	-12	0.002626
Placenta	Female	chr11	116126815	116127291	477			TRUE			Promoter	Trim47	tripartite motif-containing 47	10	0.002626
Placenta	Female	chr15	75503913	75511399	7487				TRUE		Distal Intergenic	Ly6l	lymphocyte antigen 6 complex, locus L	-7	0.00263
Placenta	Female	chr11	91406186	91407476	1291				TRUE		Distal Intergenic	Kif2b	kinesin family member 2B	-11	0.00263
Placenta	Female	chr5	88993548	88993949	402				TRUE		Intron	Slc4a4	solute carrier family 4 (anion exchanger), member 4	11	0.002633
Placenta	Female	chr12	23255727	23257172	1446				TRUE		Intron	2410018L13Rik	RIKEN cDNA 2410018L13 gene	15	0.002634
Placenta	Female	chr4	87664790	87666393	1604				TRUE		Distal Intergenic	Mllt3	myeloid/lymphoid or mixed-lineage leukemia; translocated to, 3	-9	0.002647
Placenta	Female	chr8	117629817	117630500	684				TRUE		Intron	Plcg2	phospholipase C, gamma 2	-9	0.002648
Placenta	Female	chr17	25839615	25839914	300			TRUE			Promoter	Rhbdl1	rhomboid like 1	11	0.002648
Placenta	Female	chr11	6325159	6325901	743				TRUE		Intron	Ogdh	oxoglutarate (alpha-ketoglutarate) dehydrogenase (lipoamide)	-13	0.002657
Placenta	Female	chr8	29336029	29337980	1952				TRUE		Distal Intergenic	Unc5d	unc-5 netrin receptor D	-11	0.002668
Placenta	Female	chr15	76304471	76305031	561				TRUE		Promoter	Oplah	5-oxoprolinase (ATP-hydrolysing)	-11	0.002677
Placenta	Female	chr9	92839391	92840712	1322				TRUE		Distal Intergenic	4933400C23Rik	RIKEN cDNA 4933400C23 gene	-14	0.00268
Placenta	Female	chr9	119693948	119694304	357				TRUE		Exon	Scn10a	sodium channel, voltage-gated, type X, alpha	-12	0.00268
Placenta	Female	chr12	116976819	116977521	703				TRUE		Intron	Ptprn2	protein tyrosine phosphatase, receptor type, N polypeptide 2	12	0.002682
Placenta	Female	chr14	65117097	65117342	246				TRUE		Intron	Extl3	exostosin-like glycosyltransferase 3	-12	0.002686
Placenta	Female	chr4	150566110	150566514	405			TRUE			Intron	Rere	arginine glutamic acid dipeptide (RE) repeats	13	0.002693
Placenta	Female	chr13	118889340	118891975	2636				TRUE		Distal Intergenic	Fgf10	fibroblast growth factor 10	-9	0.002709
Placenta	Female	chr18	83417407	83418149	743				TRUE		Exon	4921531P14Rik	RIKEN cDNA 4921531P14 gene	-9	0.002711
Placenta	Female	chr15	103830761	103831972	1212			TRUE			Distal Intergenic	Mucl2	mucin-like 2	-12	0.002722
Placenta	Female	chr11	21378596	21380276	1681				TRUE		Distal Intergenic	Ugp2	UDP-glucose pyrophosphorylase 2	-10	0.002732
Placenta	Female	chr5	82993809	83000882	7074				TRUE		Distal Intergenic	Mir1187	microRNA 1187	-8	0.002734
Placenta	Female	chrX	16479754	16480077	324				TRUE		Distal Intergenic	Cypt1	cysteine-rich perinuclear theca 1	-14	0.002735
Placenta	Female	chrX	50373404	50373979	576	TRUE	TRUE				Exon	Olfr1324	olfactory receptor 1324	8	0.002742
Placenta	Female	chr3	54936007	54936821	815				TRUE		Distal Intergenic	Sertm1	serine rich and transmembrane domain containing 1	12	0.002743
Placenta	Female	chr19	23257227	23257858	632				TRUE		Exon	Smc5	structural maintenance of chromosomes 5	-10	0.002747
Placenta	Female	chr8	70381268	70381676	409				TRUE		Exon	Comp	cartilage oligomeric matrix protein	10	0.00275
Placenta	Female	chr15	55326495	55329217	2723				TRUE		5' UTR	Col14a1	collagen, type XIV, alpha 1	-9	0.002751
Placenta	Female	chr8	123848914	123849816	903				TRUE		Intron	Galnt2	polypeptide N-acetylgalactosaminyltransferase 2	-9	0.002754
Placenta	Female	chr8	50722719	50723858	1140				TRUE		Distal Intergenic	Gm2516	predicted gene 2516	-13	0.002754
Placenta	Female	chr13	95993985	95994946	962				TRUE		Intron	Sv2c	synaptic vesicle glycoprotein 2c	-10	0.002763
Placenta	Female	chr5	74514403	74516486	2084				TRUE		Exon	Scfd2	Sec1 family domain containing 2	-13	0.002763
Placenta	Female	chr2	52477462	52477978	517				TRUE		Exon	Cacnb4	calcium channel, voltage-dependent, beta 4 subunit	-9	0.002766
Placenta	Female	chr10	4377112	4377313	202				TRUE		Intron	Zbtb2	zinc finger and BTB domain containing 2	13	0.002772
Placenta	Female	chr9	23350575	23350873	299				TRUE		Intron	Bmper	BMP-binding endothelial regulator	-14	0.002773
Placenta	Female	chr7	118972295	118972801	507				TRUE		3' UTR	Iqck	IQ motif containing K	-12	0.002783
Placenta	Female	chr7	102741094	102741640	547				TRUE		3' UTR	Olfr78	olfactory receptor 78	-14	0.002799
Placenta	Female	chr10	74862762	74863466	705				TRUE		Exon	Gnaz	guanine nucleotide binding protein, alpha z subunit	-10	0.002801
Placenta	Female	chr6	15660933	15663314	2382				TRUE		Distal Intergenic	Mdfic	MyoD family inhibitor domain containing	-10	0.002801
Placenta	Female	chr5	87790122	87791750	1629				TRUE		Distal Intergenic	Csn1s2a	casein alpha s2-like A	-12	0.002803
Placenta	Female	chr2	112528669	112530374	1706				TRUE		Intron	Aven	apoptosis, caspase activation inhibitor	-9	0.002805
Placenta	Female	chr13	17756922	17757750	829				TRUE		Exon	Cdk13	cyclin-dependent kinase 13	-12	0.002806
Placenta	Female	chr2	103421007	103421329	323				TRUE		Intron	Elf5	E74-like factor 5	-11	0.002809
Placenta	Female	chr2	164343082	164343566	485				TRUE		Distal Intergenic	Svs5	seminal vesicle secretory protein 5	-13	0.002813
Placenta	Female	chr2	45777357	45777638	282				TRUE		Distal Intergenic	1700019E08Rik	RIKEN cDNA 1700019E08 gene	-12	0.002815
Placenta	Female	chr6	67406191	67407222	1032				TRUE		Exon	Il12rb2	interleukin 12 receptor, beta 2	-14	0.002818
Placenta	Female	chr17	41926334	41929615	3282				TRUE		Distal Intergenic	Ptchd4	patched domain containing 4	-9	0.002831
Placenta	Female	chr19	56203769	56204216	448				TRUE		Distal Intergenic	Habp2	hyaluronic acid binding protein 2	-9	0.002833
Placenta	Female	chr2	10971514	10972216	703				TRUE		Distal Intergenic	Prkcq	protein kinase C, theta	-15	0.002834
Placenta	Female	chr5	19150144	19152297	2154				TRUE		Distal Intergenic	4921504A21Rik	RIKEN cDNA 4921504A21 gene	-7	0.002834
Placenta	Female	chr13	52804751	52804972	222				TRUE		Distal Intergenic	BB123696	expressed sequence BB123696	-12	0.002837
Placenta	Female	chr1	167627233	167627801	569				TRUE		Exon	Rxrg	retinoid X receptor gamma	-8	0.002853
Placenta	Female	chr14	101518027	101518559	533				TRUE		Intron	Tbc1d4	TBC1 domain family, member 4	-9	0.00286
Placenta	Female	chr14	66007752	66008326	575				TRUE		Promoter	Gulo	gulonolactone (L-) oxidase	-12	0.002875
Placenta	Female	chrX	12749421	12750678	1258				TRUE		Intron	Med14	mediator complex subunit 14	-11	0.002876
Placenta	Female	chr8	27947350	27949264	1915				TRUE		Distal Intergenic	Gm8096	3-phosphoglycerate dehydrogenase pseudogene	-11	0.002879
Placenta	Female	chr2	150573454	150574164	711				TRUE		Intron	Cst7	cystatin F (leukocystatin)	12	0.002879
Placenta	Female	chr14	88573060	88574573	1514				TRUE		Distal Intergenic	Pcdh20	protocadherin 20	15	0.002888
Placenta	Female	chr9	75899477	75900022	546				TRUE		3' UTR	Bmp5	bone morphogenetic protein 5	10	0.002893
Placenta	Female	chr8	95368119	95368581	463				TRUE		Exon	Mmp15	matrix metallopeptidase 15	-11	0.002893
Placenta	Female	chr16	59682012	59682686	675				TRUE		Exon	Epha6	Eph receptor A6	-10	0.002896
Placenta	Female	chr5	92687330	92688010	681			TRUE	TRUE		Intron	Shroom3	shroom family member 3	-12	0.002896
Placenta	Female	chr7	37120236	37120634	399				TRUE		Exon	Tshz3	teashirt zinc finger family member 3	-15	0.002911
Placenta	Female	chr5	25840236	25841817	1582				TRUE		Intron	Actr3b	ARP3 actin-related protein 3B	7	0.002912
Placenta	Female	chr3	80406002	80409182	3181				TRUE		Distal Intergenic	Gria2	glutamate receptor, ionotropic, AMPA2 (alpha 2)	-11	0.002914
Placenta	Female	chr5	137411700	137412724	1025				TRUE		Exon	Zan	zonadhesin	-9	0.002927
Placenta	Female	chr8	109158639	109159199	561				TRUE		Intron	D030068K23Rik	RIKEN cDNA D030068K23 gene	13	0.002943
Placenta	Female	chr9	78406080	78406973	894				TRUE		Exon	Ddx43	DEAD box helicase 43	10	0.00295
Placenta	Female	chr8	42358654	42359603	950				TRUE		Distal Intergenic	2810404M03Rik	RIKEN cDNA 2810404M03 gene	-16	0.002956
Placenta	Female	chr14	98680583	98680747	165				TRUE		Distal Intergenic	Mzt1	mitotic spindle organizing protein 1	14	0.002968
Placenta	Female	chr16	63683053	63684507	1455				TRUE		Intron	Epha3	Eph receptor A3	-11	0.002972
Placenta	Female	chr5	135041068	135041522	455		TRUE				Promoter	Stx1a	syntaxin 1A (brain)	-11	0.002977
Placenta	Female	chr15	79764896	79766622	1727				TRUE		5' UTR	Dnal4	dynein, axonemal, light chain 4	-9	0.002977
Placenta	Female	chr7	125730998	125731301	304				TRUE		Intron	Katnip	katanin interacting protein	-15	0.002982
Placenta	Female	chr1	145697435	145699692	2258				TRUE		Distal Intergenic	Brinp3	bone morphogenetic protein/retinoic acid inducible neural specific 3	-12	0.002985
Placenta	Female	chr14	80843124	80843500	377				TRUE		Distal Intergenic	Olfm4	olfactomedin 4	-14	0.002989
Placenta	Female	chr11	6224052	6225014	963				TRUE		Exon	Npc1l1	NPC1 like intracellular cholesterol transporter 1	-11	0.002994
Placenta	Female	chr1	91399801	91403179	3379		TRUE	TRUE	TRUE		Promoter	Ilkap	integrin-linked kinase-associated serine/threonine phosphatase 2C	-6	0.002999
Placenta	Female	chr2	106829299	106829918	620				TRUE		Intron	Mpped2	metallophosphoesterase domain containing 2	-10	0.003
Placenta	Female	chr6	95308497	95310161	1665				TRUE		Intron	AY512915	cDNA sequence AY512915	-12	0.003007
Placenta	Female	chr10	3873876	3874074	199				TRUE		Intron	Plekhg1	pleckstrin homology domain containing, family G (with RhoGef domain) member 1	12	0.003007
Placenta	Female	chr4	125186370	125186612	243				TRUE		Distal Intergenic	Zc3h12a	zinc finger CCCH type containing 12A	-15	0.003007
Placenta	Female	chr4	122175858	122176179	322				TRUE		Distal Intergenic	9530002B09Rik	RIKEN cDNA 9530002B09 gene	-14	0.003007
Placenta	Female	chr16	78969199	78969633	435				TRUE		Intron	Tmprss15	transmembrane protease, serine 15	-8	0.003007
Placenta	Female	chr2	63653949	63658063	4115				TRUE		Distal Intergenic	Fign	fidgetin	-8	0.003007
Placenta	Female	chr18	30922117	30924458	2342				TRUE		Distal Intergenic	Rit2	Ras-like without CAAX 2	-11	0.003008
Placenta	Female	chr3	108309939	108310449	511				TRUE		Exon	Sort1	sortilin 1	-11	0.00301
Placenta	Female	chr13	115886089	115887478	1390				TRUE		Distal Intergenic	Isl1	ISL1 transcription factor, LIM/homeodomain	-14	0.00301
Placenta	Female	chr18	53042522	53043462	941				TRUE		Distal Intergenic	Snx2	sorting nexin 2	-14	0.00301
Placenta	Female	chr4	49020906	49025348	4443				TRUE		Distal Intergenic	Plppr1	phospholipid phosphatase related 1	-8	0.003025
Placenta	Female	chrX	138922888	138924449	1562				TRUE		Intron	Nrk	Nik related kinase	-11	0.003025
Placenta	Female	chr8	5926906	5927213	308				TRUE		Distal Intergenic	Slc10a2	solute carrier family 10, member 2	-16	0.003027
Placenta	Female	chr2	141386112	141388283	2172				TRUE		Intron	Macrod2	mono-ADP ribosylhydrolase 2	-9	0.003029
Placenta	Female	chr1	71393542	71396268	2727				TRUE		Intron	Abca12	ATP-binding cassette, sub-family A (ABC1), member 12	-9	0.003035
Placenta	Female	chr5	42037924	42039472	1549				TRUE		Distal Intergenic	Gm16223	predicted gene 16223	-13	0.003037
Placenta	Female	chrX	56058059	56059224	1166				TRUE		Distal Intergenic	3830403N18Rik	RIKEN cDNA 3830403N18 gene	-12	0.003039
Placenta	Female	chr14	74853963	74854298	336				TRUE		Intron	Lrch1	leucine-rich repeats and calponin homology (CH) domain containing 1	-17	0.003043
Placenta	Female	chrX	94748203	94750983	2781				TRUE		Distal Intergenic	Zxdb	zinc finger, X-linked, duplicated B	-9	0.003045
Placenta	Female	chr9	45953196	45953605	410		TRUE				Promoter	Sidt2	SID1 transmembrane family, member 2	-10	0.003046
Placenta	Female	chr13	55826568	55826846	279	TRUE	TRUE			TRUE	Exon	Pitx1	paired-like homeodomain transcription factor 1	10	0.003049
Placenta	Female	chr6	49616269	49616361	93				TRUE		Distal Intergenic	Stk31	serine threonine kinase 31	-17	0.003051
Placenta	Female	chr10	34116834	34117363	530				TRUE		Distal Intergenic	Calhm6	calcium homeostasis modulator family member 6	-10	0.003057
Placenta	Female	chr5	16915766	16916853	1088				TRUE		Distal Intergenic	Hgf	hepatocyte growth factor	-13	0.003059
Placenta	Female	chr8	14008660	14009062	403				TRUE		Distal Intergenic	Gm5907	predicted gene 5907	-11	0.003063
Placenta	Female	chr4	5918049	5918573	525				TRUE		Intron	Fam110b	family with sequence similarity 110, member B	-14	0.003068
Placenta	Female	chr13	54435158	54435700	543				TRUE		Distal Intergenic	Thoc3	THO complex 3	-13	0.003075
Placenta	Female	chr2	165630511	165631147	637				TRUE		Intron	Eya2	EYA transcriptional coactivator and phosphatase 2	-10	0.003076
Placenta	Female	chr5	134560086	134560348	263				TRUE		Promoter	Syna	syncytin a	-12	0.003076
Placenta	Female	chr19	46074810	46075186	377		TRUE				Promoter	Nolc1	nucleolar and coiled-body phosphoprotein 1	-10	0.00308
Placenta	Female	chr8	11380882	11381286	405				TRUE		Intron	Col4a2	collagen, type IV, alpha 2	-14	0.003086
Placenta	Female	chr3	56705158	56706253	1096				TRUE		Distal Intergenic	Nbea	neurobeachin	-12	0.003087
Placenta	Female	chr13	57866083	57867559	1477				TRUE		Intron	Spock1	sparc/osteonectin, cwcv and kazal-like domains proteoglycan 1	-9	0.003089
Placenta	Female	chr8	41105308	41106899	1592				TRUE		Intron	Mtus1	mitochondrial tumor suppressor 1	10	0.003097
Placenta	Female	chr8	110391145	110393273	2129				TRUE		Exon	Hydin	HYDIN, axonemal central pair apparatus protein	-9	0.003098
Placenta	Female	chr18	76805568	76806949	1382				TRUE		Distal Intergenic	Skor2	SKI family transcriptional corepressor 2	-11	0.003099
Placenta	Female	chr2	102694595	102694996	402				TRUE		Intron	Slc1a2	solute carrier family 1 (glial high affinity glutamate transporter), member 2	13	0.003099
Placenta	Female	chr1	41534777	41536040	1264				TRUE		Distal Intergenic	4930448I06Rik	RIKEN cDNA 4930448I06 gene	-13	0.0031
Placenta	Female	chr13	100404329	100405849	1521				TRUE		Downstream	Naip1	NLR family, apoptosis inhibitory protein 1	-13	0.0031
Placenta	Female	chr9	3886945	3887944	1000				TRUE		Intron	Gucy1a2	guanylate cyclase 1, soluble, alpha 2	-11	0.0031
Placenta	Female	chrX	164393868	164394529	662				TRUE		Exon	Vegfd	vascular endothelial growth factor D	11	0.003102
Placenta	Female	chr16	56960237	56962355	2119				TRUE		Distal Intergenic	Lnp1	leukemia NUP98 fusion partner 1	-13	0.003123
Placenta	Female	chr9	8936522	8938242	1721				TRUE		Intron	Pgr	progesterone receptor	-11	0.003125
Placenta	Female	chr4	138934104	138934800	697				TRUE		Distal Intergenic	Otud3	OTU domain containing 3	-10	0.003133
Placenta	Female	chr2	92589987	92590651	665				TRUE		Promoter	Mir7221	microRNA 7221	16	0.003141
Placenta	Female	chr12	85197822	85198449	628				TRUE		Distal Intergenic	Pgf	placental growth factor	-12	0.003141
Placenta	Female	chr6	53573829	53574681	853				TRUE		Intron	Creb5	cAMP responsive element binding protein 5	-9	0.003141
Placenta	Female	chr7	30414386	30416082	1697				TRUE		Promoter	Tyrobp	TYRO protein tyrosine kinase binding protein	-11	0.003142
Placenta	Female	chr15	35316937	35318332	1396				TRUE		Intron	BC048602	cDNA sequence BC048602	-10	0.003144
Placenta	Female	chr5	74175384	74175531	148				TRUE		Exon	Rasl11b	RAS-like, family 11, member B	-16	0.003144
Placenta	Female	chr1	181247860	181248428	569				TRUE		Distal Intergenic	Wdr26	WD repeat domain 26	-9	0.003154
Placenta	Female	chr3	141235338	141236133	796				TRUE		Distal Intergenic	Pdha2	pyruvate dehydrogenase E1 alpha 2	-12	0.003154
Placenta	Female	chr1	87662760	87664178	1419				TRUE		Intron	Inpp5d	inositol polyphosphate-5-phosphatase D	-11	0.003158
Placenta	Female	chr6	87456754	87456932	179				TRUE		Downstream	Arhgap25	Rho GTPase activating protein 25	15	0.003158
Placenta	Female	chr4	134867913	134868281	369				TRUE		Intron	Rhd	Rh blood group, D antigen	-11	0.003158
Placenta	Female	chr4	102494724	102495192	469				TRUE		Intron	Pde4b	phosphodiesterase 4B, cAMP specific	-10	0.003158
Placenta	Female	chr11	117228299	117228952	654				TRUE		Intron	Septin9	septin 9	11	0.003159
Placenta	Female	chr8	102785938	102786264	327		TRUE			TRUE	Promoter	Cdh11	cadherin 11	9	0.00316
Placenta	Female	chr2	38359846	38360790	945			TRUE		TRUE	Exon	Lhx2	LIM homeobox protein 2	10	0.003169
Placenta	Female	chr16	85032868	85033084	217				TRUE		Intron	App	amyloid beta (A4) precursor protein	11	0.003173
Placenta	Female	chr3	141840096	141840893	798				TRUE		3' UTR	Bmpr1b	bone morphogenetic protein receptor, type 1B	-9	0.003181
Placenta	Female	chr8	22073536	22074595	1060				TRUE		3' UTR	Nek5	NIMA (never in mitosis gene a)-related expressed kinase 5	-8	0.003187
Placenta	Female	chr9	119956312	119956469	158				TRUE		Intron	Cx3cr1	chemokine (C-X3-C motif) receptor 1	15	0.003191
Placenta	Female	chr16	88370886	88371847	962				TRUE		Intron	Grik1	glutamate receptor, ionotropic, kainate 1	-10	0.003192
Placenta	Female	chr19	30740162	30742391	2230				TRUE		Intron	Prkg1	protein kinase, cGMP-dependent, type I	-8	0.003196
Placenta	Female	chr17	13691230	13691487	258				TRUE		Intron	2700054A10Rik	RIKEN cDNA 2700054A10 gene	-12	0.003198
Placenta	Female	chr1	4379684	4387757	8074				TRUE		Intron	Rp1	retinitis pigmentosa 1 (human)	-6	0.003209
Placenta	Female	chr6	16330661	16331261	601				TRUE		Distal Intergenic	Gm36669	predicted gene, 36669	-11	0.00322
Placenta	Female	chr2	115703366	115704199	834				TRUE		Intron	Cdin1	CDAN1 interacting nuclease 1	10	0.003225
Placenta	Female	chr1	162802942	162807899	4958				TRUE		Exon	Fmo4	flavin containing monooxygenase 4	-6	0.003243
Placenta	Female	chr8	83036885	83037499	615				TRUE		Intron	Rnf150	ring finger protein 150	10	0.003248
Placenta	Female	chr7	129016997	129017743	747				TRUE		Distal Intergenic	Plpp4	phospholipid phosphatase 4	-11	0.003249
Placenta	Female	chr5	149868315	149868569	255				TRUE		Distal Intergenic	4930500F04Rik	RIKEN cDNA 4930500F04 gene	-13	0.003251
Placenta	Female	chr9	98208628	98209661	1034				TRUE		Distal Intergenic	Nmnat3	nicotinamide nucleotide adenylyltransferase 3	-13	0.003252
Placenta	Female	chr12	86508090	86508656	567				TRUE		Intron	Esrrb	estrogen related receptor, beta	-12	0.003259
Placenta	Female	chr1	20393494	20399397	5904				TRUE		Intron	Pkhd1	polycystic kidney and hepatic disease 1	-7	0.003262
Placenta	Female	chr1	74848927	74850664	1738				TRUE		Promoter	Gm16582	predicted gene 16582	-9	0.003262
Placenta	Female	chr1	87269484	87271229	1746				TRUE	TRUE	Intron	Efhd1	EF hand domain containing 1	-9	0.003274
Placenta	Female	chr7	99295283	99295461	179				TRUE		Intron	Map6	microtubule-associated protein 6	14	0.003276
Placenta	Female	chr11	42694627	42697057	2431				TRUE		Distal Intergenic	Gabrb2	gamma-aminobutyric acid (GABA) A receptor, subunit beta 2	-15	0.003277
Placenta	Female	chr8	119033276	119033874	599				TRUE		Intron	Cdh13	cadherin 13	-9	0.003277
Placenta	Female	chr6	32690340	32690875	536				TRUE		Distal Intergenic	Plxna4	plexin A4	-11	0.003279
Placenta	Female	chr14	99228602	99229745	1144				TRUE		Intron	Pibf1	progesterone immunomodulatory binding factor 1	-8	0.003292
Placenta	Female	chr7	35204033	35204342	310	TRUE	TRUE				Exon	Lrp3	low density lipoprotein receptor-related protein 3	-9	0.003292
Placenta	Female	chr1	30865844	30865951	108				TRUE		Exon	Phf3	PHD finger protein 3	-14	0.003292
Placenta	Female	chr12	22274360	22274586	227	TRUE					Exon	Gm4425	KRAB-domain protein pseudogene	7	0.003295
Placenta	Female	chr1	162093014	162094650	1637				TRUE		Intron	Dnm3	dynamin 3	10	0.003295
Placenta	Female	chr9	24046024	24046512	489				TRUE		Distal Intergenic	Npsr1	neuropeptide S receptor 1	-11	0.003297
Placenta	Female	chr12	67354891	67356441	1551				TRUE		Distal Intergenic	Mdga2	MAM domain containing glycosylphosphatidylinositol anchor 2	-14	0.003308
Placenta	Female	chr6	38089318	38090354	1037				TRUE		Intron	Atp6v0a4	ATPase, H+ transporting, lysosomal V0 subunit A4	-11	0.003311
Placenta	Female	chr13	119487605	119488566	962	TRUE	TRUE				Promoter	Tmem267	transmembrane protein 267	10	0.003313
Placenta	Female	chrX	26433382	26436417	3036				TRUE		Distal Intergenic	Slx	Sycp3 like X-linked	-8	0.003317
Placenta	Female	chr10	34814047	34814323	277				TRUE		Distal Intergenic	Frk	fyn-related kinase	14	0.003319
Placenta	Female	chr2	129364731	129365040	310				TRUE		3' UTR	Il1b	interleukin 1 beta	14	0.003334
Placenta	Female	chr9	44288978	44289283	306		TRUE			TRUE	Promoter	Abcg4	ATP binding cassette subfamily G member 4	12	0.003336
Placenta	Female	chr12	112798210	112798555	346			TRUE	TRUE		Intron	Clba1	clathrin binding box of aftiphilin containing 1	11	0.003339
Placenta	Female	chr16	84142188	84143163	976				TRUE		Distal Intergenic	4930553E22Rik	RIKEN cDNA 4930553E22 gene	-10	0.003339
Placenta	Female	chr2	134984789	134985692	904				TRUE		Intron	Plcb1	phospholipase C, beta 1	-10	0.003342
Placenta	Female	chr5	127235765	127236087	323				TRUE	TRUE	Distal Intergenic	Tmem132c	transmembrane protein 132C	9	0.003345
Placenta	Female	chr11	112580313	112581131	819				TRUE		Distal Intergenic	BC006965	cDNA sequence BC006965	-11	0.003348
Placenta	Female	chrX	136671255	136672043	789				TRUE		Distal Intergenic	Tceal3	transcription elongation factor A (SII)-like 3	-12	0.003351
Placenta	Female	chrX	121126140	121128280	2141				TRUE		Distal Intergenic	Pcdh11x	protocadherin 11 X-linked	-11	0.003363
Placenta	Female	chr4	51319544	51319952	409				TRUE		Distal Intergenic	Cylc2	cylicin, basic protein of sperm head cytoskeleton 2	-14	0.003364
Placenta	Female	chr2	151126894	151127644	751				TRUE		Distal Intergenic	Gm14151	predicted gene 14151	9	0.00337
Placenta	Female	chr7	87047761	87050161	2401				TRUE		Distal Intergenic	Vmn2r79	vomeronasal 2, receptor 79	-9	0.003378
Placenta	Female	chr13	8724357	8724592	236				TRUE		Intron	Adarb2	adenosine deaminase, RNA-specific, B2	18	0.00338
Placenta	Female	chr1	132596402	132596763	362				TRUE		Exon	Nfasc	neurofascin	-12	0.003384
Placenta	Female	chr13	43102216	43103311	1096				TRUE		Intron	Phactr1	phosphatase and actin regulator 1	-9	0.003386
Placenta	Female	chr5	34180404	34180932	529				TRUE		Exon	Mxd4	Max dimerization protein 4	14	0.0034
Placenta	Female	chr12	12423315	12424018	704				TRUE		Distal Intergenic	4921511I17Rik	RIKEN cDNA 4921511I17 gene	-11	0.0034
Placenta	Female	chr16	94010389	94011188	800				TRUE		Promoter	Cldn14	claudin 14	-11	0.0034
Placenta	Female	chr15	100801102	100801851	750				TRUE		Intron	Slc4a8	solute carrier family 4 (anion exchanger), member 8	-8	0.003402
Placenta	Female	chr15	100652352	100652635	284				TRUE		Exon	Bin2	bridging integrator 2	13	0.003403
Placenta	Female	chr19	15082671	15082881	211				TRUE		Distal Intergenic	Tle4	transducin-like enhancer of split 4	13	0.003412
Placenta	Female	chr9	120018136	120018950	815				TRUE		Exon	Cx3cr1	chemokine (C-X3-C motif) receptor 1	-9	0.003416
Placenta	Female	chrX	95936302	95937243	942				TRUE		Intron	Las1l	LAS1-like (S. cerevisiae)	-9	0.003419
Placenta	Female	chr2	35206304	35209292	2989				TRUE		Distal Intergenic	Rab14	RAB14, member RAS oncogene family	-7	0.003429
Placenta	Female	chr2	146709413	146709686	274				TRUE		Distal Intergenic	Kiz	kizuna centrosomal protein	15	0.00343
Placenta	Female	chr14	48950215	48950896	682				TRUE		Distal Intergenic	Exoc5	exocyst complex component 5	13	0.003433
Placenta	Female	chr15	83494308	83494780	473				TRUE		Intron	Ttll1	tubulin tyrosine ligase-like 1	-10	0.003433
Placenta	Female	chr6	15248020	15249292	1273				TRUE		Intron	Foxp2	forkhead box P2	12	0.003433
Placenta	Female	chr9	39044096	39045402	1307				TRUE		Promoter	Olfr936	olfactory receptor 936	-14	0.003433
Placenta	Female	chr6	77869848	77871330	1483				TRUE		Intron	Ctnna2	catenin (cadherin associated protein), alpha 2	-12	0.003434
Placenta	Female	chr4	124242742	124243161	420				TRUE		Distal Intergenic	1700057H15Rik	RIKEN cDNA 1700057H15 gene	-9	0.00344
Placenta	Female	chr4	57356409	57357317	909				TRUE		Distal Intergenic	1700042G15Rik	RIKEN cDNA 1700042G15 gene	-10	0.00344
Placenta	Female	chrX	26904933	26908550	3618				TRUE		Distal Intergenic	Gm6121	predicted gene 6121	-8	0.00344
Placenta	Female	chr16	47663363	47663564	202				TRUE		Distal Intergenic	6430553K19Rik	RIKEN cDNA 6430553K19 gene	17	0.003448
Placenta	Female	chr13	50730520	50730660	141				TRUE		Distal Intergenic	Gm8765	predicted gene 8765	13	0.003452
Placenta	Female	chr10	53634190	53636427	2238			TRUE	TRUE		3' UTR	Fam184a	family with sequence similarity 184, member A	-7	0.003463
Placenta	Female	chr17	44634521	44636871	2351				TRUE		Intron	Runx2	runt related transcription factor 2	-8	0.00347
Placenta	Female	chrX	9169332	9173369	4038				TRUE		Distal Intergenic	Lancl3	LanC lantibiotic synthetase component C-like 3 (bacterial)	-7	0.003475
Placenta	Female	chr12	62892763	62893402	640				TRUE		Distal Intergenic	Spanxn4	SPANX family, member N4	-16	0.003478
Placenta	Female	chr4	139909675	139910398	724				TRUE		Distal Intergenic	4933427I22Rik	RIKEN cDNA 4933427I22 gene	-10	0.003479
Placenta	Female	chr4	27393195	27394588	1394				TRUE		Distal Intergenic	4930548K13Rik	RIKEN cDNA 4930548K13 gene	-11	0.003486
Placenta	Female	chr4	86416527	86416948	422				TRUE		Intron	Adamtsl1	ADAMTS-like 1	12	0.003489
Placenta	Female	chr1	190451991	190452728	738				TRUE		Distal Intergenic	Gm29678	predicted gene, 29678	-10	0.003493
Placenta	Female	chr9	44440422	44440920	499	TRUE	TRUE				Promoter	Foxr1	forkhead box R1	-8	0.003494
Placenta	Female	chr2	150650477	150651348	872				TRUE		Intron	Acss1	acyl-CoA synthetase short-chain family member 1	-9	0.003494
Placenta	Female	chr19	14914926	14917779	2854				TRUE		Distal Intergenic	Tle4	transducin-like enhancer of split 4	-7	0.003495
Placenta	Female	chr9	12172598	12174434	1837				TRUE		Distal Intergenic	4930568E12Rik	RIKEN cDNA 4930568E12 gene	-11	0.003507
Placenta	Female	chr3	27890549	27890884	336				TRUE		Intron	Tmem212	transmembrane protein 212	-18	0.003509
Placenta	Female	chr5	18530469	18531433	965				TRUE		Distal Intergenic	Gnai1	guanine nucleotide binding protein (G protein), alpha inhibiting 1	-11	0.003509
Placenta	Female	chr12	41573931	41574361	431				TRUE		Intron	Immp2l	IMP2 inner mitochondrial membrane peptidase-like (S. cerevisiae)	-16	0.003509
Placenta	Female	chr3	57800355	57800697	343				TRUE		Intron	Rnf13	ring finger protein 13	16	0.003509
Placenta	Female	chr4	9815656	9816917	1262				TRUE		Intron	4930412C18Rik	RIKEN cDNA 4930412C18 gene	-10	0.003529
Placenta	Female	chr5	74874558	74875069	512				TRUE		Distal Intergenic	Gm6116	predicted gene 6116	12	0.00353
Placenta	Female	chr15	51112845	51114274	1430				TRUE		Distal Intergenic	Trps1	transcriptional repressor GATA binding 1	13	0.003532
Placenta	Female	chr6	94830875	94831529	655				TRUE		Distal Intergenic	4930511E03Rik	RIKEN cDNA 4930511E03 gene	-10	0.003535
Placenta	Female	chr8	103352287	103356661	4375				TRUE		Distal Intergenic	1600027J07Rik	RIKEN cDNA 1600027J07 gene	-8	0.003537
Placenta	Female	chrX	77796722	77797121	400		TRUE				Promoter	Prkx	protein kinase, X-linked	-12	0.003538
Placenta	Female	chr13	62887439	62888038	600	TRUE	TRUE			TRUE	Promoter	Fbp1	fructose bisphosphatase 1	7	0.003547
Placenta	Female	chr10	80136350	80136862	513		TRUE	TRUE		TRUE	Promoter	Cbarp	calcium channel, voltage-dependent, beta subunit associated regulatory protein	8	0.003547
Placenta	Female	chr7	69369775	69374228	4454				TRUE		Intron	4930402F11Rik	RIKEN cDNA 4930402F11 gene	-8	0.003554
Placenta	Female	chr10	93049952	93050549	598				TRUE		Intron	Cfap54	cilia and flagella associated protein 54	-9	0.003557
Placenta	Female	chr15	19012587	19013688	1102				TRUE		3' UTR	Cdh10	cadherin 10	-8	0.003565
Placenta	Female	chr1	195355223	195355781	559						Distal Intergenic	Cr2	complement receptor 2	16	0.00357
Placenta	Female	chr4	125113325	125113645	321				TRUE		Distal Intergenic	Meaf6	MYST/Esa1-associated factor 6	-16	0.00357
Placenta	Female	chr16	70242141	70243030	890				TRUE		Distal Intergenic	Gbe1	glucan (1,4-alpha-), branching enzyme 1	-12	0.00358
Placenta	Female	chr6	77644257	77646137	1881				TRUE		Intron	Ctnna2	catenin (cadherin associated protein), alpha 2	-13	0.003586
Placenta	Female	chrX	128547112	128548287	1176				TRUE		Distal Intergenic	4930558G05Rik	RIKEN cDNA 4930558G05 gene	14	0.003587
Placenta	Female	chr2	92702895	92703736	842				TRUE		Distal Intergenic	Chst1	carbohydrate sulfotransferase 1	-14	0.003587
Placenta	Female	chr6	34603777	34604573	797				TRUE		Intron	Cald1	caldesmon 1	-9	0.003602
Placenta	Female	chr6	88579998	88580964	967		TRUE	TRUE			Intron	Kbtbd12	kelch repeat and BTB (POZ) domain containing 12	13	0.003603
Placenta	Female	chr17	27115168	27115449	282		TRUE				Exon	Itpr3	inositol 1,4,5-triphosphate receptor 3	-15	0.003604
Placenta	Female	chr9	106433478	106433630	153			TRUE			3' UTR	Acy1	aminoacylase 1	-17	0.003604
Placenta	Female	chr10	102542275	102542537	263				TRUE		Intron	Rassf9	Ras association (RalGDS/AF-6) domain family (N-terminal) member 9	-16	0.003604
Placenta	Female	chr17	71068806	71069254	449				TRUE		Intron	Myom1	myomesin 1	11	0.003606
Placenta	Female	chr5	24588335	24588615	281		TRUE				Promoter	Chpf2	chondroitin polymerizing factor 2	-13	0.003607
Placenta	Female	chr9	78456687	78456974	288	TRUE	TRUE				Intron	Mto1	mitochondrial tRNA translation optimization 1	-8	0.003612
Placenta	Female	chr4	40479498	40480514	1017				TRUE		Downstream	Tmem215	transmembrane protein 215	-10	0.003624
Placenta	Female	chr11	117557462	117557987	526				TRUE		Distal Intergenic	2900041M22Rik	RIKEN cDNA 2900041M22 gene	-11	0.003627
Placenta	Female	chr14	40643858	40644750	893				TRUE		Distal Intergenic	Sh2d4b	SH2 domain containing 4B	-15	0.003629
Placenta	Female	chr11	121881660	121882169	510						Distal Intergenic	Ptchd3	patched domain containing 3	-12	0.003641
Placenta	Female	chr2	64788246	64789132	887				TRUE		Distal Intergenic	Grb14	growth factor receptor bound protein 14	-10	0.003643
Placenta	Female	chr8	121916211	121916687	477				TRUE		3' UTR	Galnt2	polypeptide N-acetylgalactosaminyltransferase 2	-8	0.003644
Placenta	Female	chr3	75946790	75947257	468	TRUE	TRUE				Intron	Golim4	golgi integral membrane protein 4	-9	0.00366
Placenta	Female	chr5	137371040	137371246	207				TRUE		Intron	Ephb4	Eph receptor B4	-12	0.003669
Placenta	Female	chr1	143956844	143962182	5339				TRUE		Distal Intergenic	Rgs2	regulator of G-protein signaling 2	-7	0.003669
Placenta	Female	chr5	132247499	132249397	1899				TRUE		Intron	Auts2	autism susceptibility candidate 2	-6	0.003677
Placenta	Female	chr18	88647172	88649083	1912				TRUE		Intron	Socs6	suppressor of cytokine signaling 6	-10	0.003678
Placenta	Female	chr12	61427019	61432363	5345				TRUE		Distal Intergenic	Gm20063	predicted gene, 20063	-10	0.003679
Placenta	Female	chr4	135270680	135271112	433		TRUE				Promoter	Clic4	chloride intracellular channel 4 (mitochondrial)	-9	0.00368
Placenta	Female	chr1	195195331	195197121	1791				TRUE		Distal Intergenic	Cr2	complement receptor 2	-11	0.003683
Placenta	Female	chr2	169640918	169641121	204				TRUE		Intron	Tshz2	teashirt zinc finger family member 2	-13	0.003684
Placenta	Female	chr5	17775976	17776813	838				TRUE		Distal Intergenic	Cd36	CD36 molecule	-11	0.003684
Placenta	Female	chr14	21967309	21970842	3534				TRUE		Distal Intergenic	Zfp503	zinc finger protein 503	-7	0.003692
Placenta	Female	chr2	47875966	47877745	1780				TRUE		Distal Intergenic	Acvr2a	activin receptor IIA	-11	0.003699
Placenta	Female	chr3	114381916	114387573	5658				TRUE		Distal Intergenic	Col11a1	collagen, type XI, alpha 1	-8	0.003702
Placenta	Female	chrX	57708547	57709325	779				TRUE		Distal Intergenic	Gpr101	G protein-coupled receptor 101	-8	0.003706
Placenta	Female	chr18	21322668	21323604	937				TRUE		Intron	Garem1	GRB2 associated regulator of MAPK1 subtype 1	-13	0.003709
Placenta	Female	chr14	120185965	120187841	1877				TRUE		Intron	Mbnl2	muscleblind like splicing factor 2	-9	0.003714
Placenta	Female	chr14	79793269	79794054	786				TRUE		Distal Intergenic	Pcdh8	protocadherin 8	-9	0.003715
Placenta	Female	chr12	112336888	112337420	533				TRUE		Distal Intergenic	A730018C14Rik	RIKEN cDNA A730018C14 gene	12	0.003715
Placenta	Female	chr11	84237631	84238116	486				TRUE		Intron	Acaca	acetyl-Coenzyme A carboxylase alpha	-14	0.003718
Placenta	Female	chrX	164943330	164943595	266				TRUE		Exon	Mospd2	motile sperm domain containing 2	12	0.003723
Placenta	Female	chr4	107006172	107006642	471				TRUE		Intron	Ssbp3	single-stranded DNA binding protein 3	-12	0.003741
Placenta	Female	chr5	149389621	149389920	300				TRUE		Intron	Medag	mesenteric estrogen dependent adipogenesis	-10	0.003747
Placenta	Female	chr16	91112179	91112615	437				TRUE		Distal Intergenic	4932438H23Rik	RIKEN cDNA 4932438H23 gene	-10	0.003758
Placenta	Female	chr7	29531548	29532894	1347				TRUE		Exon	Sipa1l3	signal-induced proliferation-associated 1 like 3	-9	0.003761
Placenta	Female	chr8	114102705	114103595	891				TRUE		Distal Intergenic	Nudt7	nudix (nucleoside diphosphate linked moiety X)-type motif 7	-11	0.003765
Placenta	Female	chr5	86569480	86569641	162				TRUE		Intron	Tmprss11f	transmembrane protease, serine 11f	-15	0.00377
Placenta	Female	chr4	31315528	31316804	1277				TRUE		Distal Intergenic	Map3k7	mitogen-activated protein kinase kinase kinase 7	-12	0.00377
Placenta	Female	chr1	19885797	19888902	3106				TRUE		Distal Intergenic	4930486I03Rik	RIKEN cDNA 4930486I03 gene	-8	0.003773
Placenta	Female	chr6	34784873	34786163	1291			TRUE	TRUE		3' UTR	Agbl3	ATP/GTP binding protein-like 3	-13	0.003779
Placenta	Female	chr9	99827954	99828989	1036				TRUE		Distal Intergenic	Sox14	SRY (sex determining region Y)-box 14	-10	0.003781
Placenta	Female	chr13	108326420	108326724	305				TRUE		Promoter	Depdc1b	DEP domain containing 1B	-12	0.003786
Placenta	Female	chr14	94184923	94186272	1350				TRUE		Distal Intergenic	Pcdh9	protocadherin 9	-11	0.003786
Placenta	Female	chr6	133092087	133092269	183				TRUE		Exon	Smim10l1	small integral membrane protein 10 like 1	-13	0.003795
Placenta	Female	chr13	98622631	98623224	594				TRUE		Distal Intergenic	Tmem174	transmembrane protein 174	-11	0.003799
Placenta	Female	chrX	26606051	26608259	2209				TRUE		Distal Intergenic	Slx	Sycp3 like X-linked	-8	0.003799
Placenta	Female	chr10	105215293	105217081	1789				TRUE		Intron	Tmtc2	transmembrane and tetratricopeptide repeat containing 2	11	0.003812
Placenta	Female	chr8	82932653	82933061	409				TRUE		Intron	Rnf150	ring finger protein 150	-9	0.003814
Placenta	Female	chr14	24484195	24484925	731		TRUE	TRUE			Promoter	Polr3a	polymerase (RNA) III (DNA directed) polypeptide A	-11	0.003817
Placenta	Female	chr17	83099162	83099699	538				TRUE		Intron	Gm19689	predicted gene, 19689	-11	0.003822
Placenta	Female	chr2	125228081	125228680	600				TRUE		Intron	Slc12a1	solute carrier family 12, member 1	-10	0.003822
Placenta	Female	chr6	22340639	22340979	341				TRUE		Intron	Fam3c	family with sequence similarity 3, member C	9	0.003829
Placenta	Female	chr16	35456433	35456804	372				TRUE		Exon	Pdia5	protein disulfide isomerase associated 5	-10	0.003834
Placenta	Female	chr2	153827582	153828306	725				TRUE		Intron	Efcab8	EF-hand calcium binding domain 8	-8	0.003849
Placenta	Female	chr1	184912401	184912790	390				TRUE		Exon	Mark1	MAP/microtubule affinity regulating kinase 1	8	0.003854
Placenta	Female	chr9	90349161	90349713	553				TRUE		Distal Intergenic	Tbc1d2b	TBC1 domain family, member 2B	-9	0.003859
Placenta	Female	chr1	87565054	87565387	334				TRUE		Intron	Neu2	neuraminidase 2	12	0.003862
Placenta	Female	chr4	59403345	59403504	160				TRUE		Intron	Susd1	sushi domain containing 1	-21	0.003864
Placenta	Female	chr13	16844273	16845783	1511				TRUE		Distal Intergenic	B230303A05Rik	U1 small nuclear ribonucleoprotein 1C pseudogene	-10	0.003873
Placenta	Female	chr1	64297893	64298744	852				TRUE		Intron	Klf7	Kruppel-like factor 7 (ubiquitous)	-9	0.003873
Placenta	Female	chr4	64140997	64143984	2988				TRUE		Intron	Tnc	tenascin C	-8	0.003873
Placenta	Female	chr4	6613129	6614394	1266				TRUE		Distal Intergenic	Tox	thymocyte selection-associated high mobility group box	-13	0.003874
Placenta	Female	chr11	35181248	35181762	515				TRUE		Intron	Slit3	slit guidance ligand 3	-12	0.003876
Placenta	Female	chr6	117996964	117997713	750		TRUE				Exon	Rasgef1a	RasGEF domain family, member 1A	-7	0.003888
Placenta	Female	chr7	118770591	118771129	539				TRUE		Intron	Vps35l	VPS35 endosomal protein sorting factor like	-12	0.0039
Placenta	Female	chr2	156453881	156454162	282				TRUE		Intron	Epb41l1	erythrocyte membrane protein band 4.1 like 1	15	0.003911
Placenta	Female	chr18	82433279	82433766	488				TRUE		Distal Intergenic	Galr1	galanin receptor 1	-11	0.003912
Placenta	Female	chr19	32015588	32016015	428				TRUE		3' UTR	Asah2	N-acylsphingosine amidohydrolase 2	-12	0.003912
Placenta	Female	chr11	98972514	98972992	479				TRUE		Exon	Rara	retinoic acid receptor, alpha	-9	0.003914
Placenta	Female	chr6	81258997	81260483	1487				TRUE		Distal Intergenic	Mir7232	microRNA 7232	-11	0.003915
Placenta	Female	chr9	100448948	100449530	583				TRUE		Distal Intergenic	Il20rb	interleukin 20 receptor beta	-12	0.003917
Placenta	Female	chr17	5262462	5262763	302				TRUE		Intron	Arid1b	AT rich interactive domain 1B (SWI-like)	-11	0.003922
Placenta	Female	chr14	116054063	116055043	981				TRUE		Intron	Gpc5	glypican 5	-16	0.003922
Placenta	Female	chr9	107439827	107440170	344			TRUE	TRUE		Intron	Cacna2d2	calcium channel, voltage-dependent, alpha 2/delta subunit 2	-13	0.003932
Placenta	Female	chr3	126654040	126654552	513				TRUE		Intron	Camk2d	calcium/calmodulin-dependent protein kinase II, delta	-16	0.003934
Placenta	Female	chr16	78552730	78552972	243				TRUE		Intron	D16Ertd472e	DNA segment, Chr 16, ERATO Doi 472, expressed	-13	0.003937
Placenta	Female	chr2	52705849	52706431	583				TRUE		Exon	Stam2	signal transducing adaptor molecule (SH3 domain and ITAM motif) 2	-10	0.003945
Placenta	Female	chr7	131228010	131229071	1062				TRUE		Exon	Fgfr2	fibroblast growth factor receptor 2	-9	0.003945
Placenta	Female	chr1	129581105	129584447	3343				TRUE		Intron	Thsd7b	thrombospondin, type I, domain containing 7B	-8	0.003947
Placenta	Female	chr11	21120416	21121750	1335				TRUE		Intron	Peli1	pellino 1	-12	0.003947
Placenta	Female	chr15	78246597	78247057	461				TRUE		Promoter	Ncf4	neutrophil cytosolic factor 4	-14	0.003947
Placenta	Female	chr13	108055118	108056622	1505				TRUE		Intron	Ndufaf2	NADH:ubiquinone oxidoreductase complex assembly factor 2	-13	0.003947
Placenta	Female	chr8	109885708	109887463	1756				TRUE		Intron	Phlpp2	PH domain and leucine rich repeat protein phosphatase 2	-10	0.003948
Placenta	Female	chr15	17057506	17058659	1154				TRUE		Exon	Cdh9	cadherin 9	-11	0.00395
Placenta	Female	chr11	8898030	8900766	2737				TRUE		Intron	Hus1	HUS1 checkpoint clamp component	-12	0.003954
Placenta	Female	chr2	130029375	130030141	767				TRUE		Exon	Tgm3	transglutaminase 3, E polypeptide	-9	0.003961
Placenta	Female	chr11	16635834	16637106	1273				TRUE		Exon	Egfr	epidermal growth factor receptor	-9	0.003963
Placenta	Female	chr2	48278626	48281485	2860				TRUE		Intron	Acvr2a	activin receptor IIA	-10	0.003963
Placenta	Female	chr11	58140477	58141483	1007				TRUE		Intron	Gemin5	gem nuclear organelle associated protein 5	11	0.003975
Placenta	Female	chr1	26997028	27001050	4023				TRUE		Distal Intergenic	4931408C20Rik	RIKEN cDNA 4931408C20 gene	-8	0.003982
Placenta	Female	chr3	130583056	130583397	342				TRUE		Exon	Col25a1	collagen, type XXV, alpha 1	-13	0.003987
Placenta	Female	chr3	113730361	113733908	3548				TRUE		Distal Intergenic	Rnpc3	RNA-binding region (RNP1, RRM) containing 3	-10	0.003991
Placenta	Female	chr3	135123416	135124208	793				TRUE		Distal Intergenic	Cenpe	centromere protein E	-14	0.00401
Placenta	Female	chr12	7690046	7690266	221				TRUE		Intron	Apob	apolipoprotein B	-13	0.004017
Placenta	Female	chr8	37943371	37943878	508				TRUE		Intron	Sgcz	sarcoglycan zeta	-15	0.004028
Placenta	Female	chr12	83262588	83265022	2435				TRUE		Intron	Dpf3	D4, zinc and double PHD fingers, family 3	-8	0.004029
Placenta	Female	chr1	37642702	37643245	544				TRUE		Intron	Cracdl	capping protein inhibiting regulator of actin like	11	0.004031
Placenta	Female	chr6	13973768	13977525	3758				TRUE		Intron	1110019D14Rik	RIKEN cDNA 1110019D14 gene	-6	0.004034
Placenta	Female	chr9	85673924	85674366	443				TRUE		Distal Intergenic	Ibtk	inhibitor of Bruton agammaglobulinemia tyrosine kinase	-10	0.004034
Placenta	Female	chr12	37501670	37505680	4011				TRUE		Intron	Agmo	alkylglycerol monooxygenase	-9	0.004038
Placenta	Female	chr16	62058445	62061626	3182				TRUE		Distal Intergenic	Nsun3	NOL1/NOP2/Sun domain family member 3	-8	0.004039
Placenta	Female	chr12	91886003	91888106	2104				TRUE		Distal Intergenic	Sel1l	sel-1 suppressor of lin-12-like (C. elegans)	-9	0.004039
Placenta	Female	chr2	26057490	26058272	783		TRUE	TRUE			3' UTR	Nacc2	nucleus accumbens associated 2, BEN and BTB (POZ) domain containing	-11	0.004047
Placenta	Female	chr12	16172438	16173742	1305				TRUE		Distal Intergenic	Trib2	tribbles pseudokinase 2	-11	0.004054
Placenta	Female	chr17	69208156	69208779	624				TRUE		Intron	Epb41l3	erythrocyte membrane protein band 4.1 like 3	-11	0.004061
Placenta	Female	chr5	54356466	54357327	862				TRUE		Exon	Gm10440	predicted gene 10440	-9	0.004064
Placenta	Female	chr6	53732011	53732710	700				TRUE		Distal Intergenic	Tril	TLR4 interactor with leucine-rich repeats	-11	0.004064
Placenta	Female	chr9	102371559	102371899	341				TRUE		Distal Intergenic	Ephb1	Eph receptor B1	-11	0.004066
Placenta	Female	chrX	112421511	112421927	417				TRUE		Distal Intergenic	Satl1	spermidine/spermine N1-acetyl transferase-like 1	-12	0.00407
Placenta	Female	chr19	24558664	24559250	587			TRUE			Promoter	Pip5k1b	phosphatidylinositol-4-phosphate 5-kinase, type 1 beta	15	0.004073
Placenta	Female	chr5	22009013	22010000	988				TRUE		Intron	Reln	reelin	-9	0.004079
Placenta	Female	chr1	17307045	17308035	991				TRUE		Distal Intergenic	Gdap1	ganglioside-induced differentiation-associated-protein 1	-11	0.004091
Placenta	Female	chr6	139610746	139611726	981				TRUE		Intron	Pik3c2g	phosphatidylinositol-4-phosphate 3-kinase catalytic subunit type 2 gamma	-11	0.0041
Placenta	Female	chr13	14696510	14696900	391				TRUE		Distal Intergenic	AW209491	expressed sequence AW209491	-10	0.004102
Placenta	Female	chrX	66200225	66201249	1025				TRUE		Distal Intergenic	Slitrk2	SLIT and NTRK-like family, member 2	-10	0.004102
Placenta	Female	chr17	57089284	57090125	842		TRUE	TRUE			Promoter	Tubb4a	tubulin, beta 4A class IVA	-14	0.004104
Placenta	Female	chr10	126620444	126624386	3943				TRUE		Distal Intergenic	Mir378d	microRNA 378d	-6	0.004112
Placenta	Female	chr12	105525060	105525321	262				TRUE		Distal Intergenic	AU015791	expressed sequence AU015791	-13	0.00412
Placenta	Female	chr19	38066736	38067058	323				TRUE		Intron	Cep55	centrosomal protein 55	12	0.00412
Placenta	Female	chrX	57245287	57247403	2117				TRUE		Exon	Arhgef6	Rac/Cdc42 guanine nucleotide exchange factor (GEF) 6	-8	0.004122
Placenta	Female	chr8	124630743	124631477	735				TRUE		Distal Intergenic	Capn9	calpain 9	11	0.004124
Placenta	Female	chr18	54121299	54121556	258				TRUE		Distal Intergenic	Csnk1g3	casein kinase 1, gamma 3	-11	0.004124
Placenta	Female	chr16	56498086	56498469	384				TRUE		Intron	Abi3bp	ABI gene family, member 3 (NESH) binding protein	-15	0.004127
Placenta	Female	chr12	108017034	108017263	230				TRUE		Distal Intergenic	Bcl11b	B cell leukemia/lymphoma 11B	11	0.004127
Placenta	Female	chr2	173405654	173406062	409				TRUE		Distal Intergenic	1700021F07Rik	RIKEN cDNA 1700021F07 gene	-13	0.004135
Placenta	Female	chr2	180526734	180526979	246				TRUE		Intron	Ntsr1	neurotensin receptor 1	-16	0.004146
Placenta	Female	chr12	112070720	112072849	2130				TRUE		Distal Intergenic	Tdrd9	tudor domain containing 9	-10	0.004146
Placenta	Female	chrX	8131361	8131685	325			TRUE			Promoter	Wdr13	WD repeat domain 13	-9	0.004149
Placenta	Female	chr10	64887609	64891037	3429				TRUE		Intron	Ctnna3	catenin (cadherin associated protein), alpha 3	-7	0.004154
Placenta	Female	chr1	174439799	174443052	3254				TRUE		5' UTR	Olfr220	olfactory receptor 220	-9	0.004169
Placenta	Female	chr9	68584615	68585513	899				TRUE		Distal Intergenic	4930502A04Rik	RIKEN cDNA 4930502A04 gene	-13	0.004175
Placenta	Female	chr3	108096931	108097504	574				TRUE		Promoter	Gnat2	guanine nucleotide binding protein, alpha transducing 2	-7	0.004177
Placenta	Female	chr1	90914625	90915107	483				TRUE	TRUE	Promoter	Mlph	melanophilin	10	0.004178
Placenta	Female	chr3	89939938	89940426	489				TRUE		3' UTR	Atp8b2	ATPase, class I, type 8B, member 2	-13	0.004181
Placenta	Female	chr4	54028950	54029694	745				TRUE		Distal Intergenic	Tmem38b	transmembrane protein 38B	-10	0.004202
Placenta	Female	chr3	108356488	108357266	779				TRUE		3' UTR	Sort1	sortilin 1	-7	0.004206
Placenta	Female	chr5	120854535	120856136	1602				TRUE		3' UTR	Oas1f	2'-5' oligoadenylate synthetase 1F	-10	0.004211
Placenta	Female	chrX	105783913	105784537	625				TRUE		Distal Intergenic	Atrx	ATRX, chromatin remodeler	16	0.004212
Placenta	Female	chr3	101525361	101525692	332				TRUE		Distal Intergenic	Atp1a1	ATPase, Na+/K+ transporting, alpha 1 polypeptide	-14	0.004212
Placenta	Female	chr10	108451869	108452238	370				TRUE		Exon	Gm36283	predicted gene, 36283	-12	0.004215
Placenta	Female	chr16	95694385	95694804	420				TRUE		Distal Intergenic	Ets2	E26 avian leukemia oncogene 2, 3' domain	-9	0.004216
Placenta	Female	chr2	167805007	167805685	679				TRUE		Distal Intergenic	A530013C23Rik	RIKEN cDNA A530013C23 gene	-9	0.004222
Placenta	Female	chr8	108473987	108474407	421				TRUE		Intron	Zfhx3	zinc finger homeobox 3	-9	0.004225
Placenta	Female	chrX	58469990	58470954	965				TRUE		Distal Intergenic	Magea13	MAGE family member A13	-10	0.004225
Placenta	Female	chr1	155795559	155795926	368				TRUE		Intron	Qsox1	quiescin Q6 sulfhydryl oxidase 1	-9	0.004226
Placenta	Female	chr4	7939622	7940445	824				TRUE		Distal Intergenic	Car8	carbonic anhydrase 8	-15	0.004226
Placenta	Female	chr8	109759614	109760101	488				TRUE		Distal Intergenic	Ap1g1	adaptor protein complex AP-1, gamma 1 subunit	-10	0.004227
Placenta	Female	chr15	80382848	80383626	779				TRUE		Intron	Cacna1i	calcium channel, voltage-dependent, alpha 1I subunit	-12	0.004232
Placenta	Female	chr10	59403969	59404507	539				TRUE		Promoter	Pla2g12b	phospholipase A2, group XIIB	-9	0.004232
Placenta	Female	chr8	24396663	24397235	573				TRUE		Distal Intergenic	Tcim	transcriptional and immune response regulator	-13	0.004232
Placenta	Female	chr2	45349497	45350370	874				TRUE		Distal Intergenic	Zeb2	zinc finger E-box binding homeobox 2	-10	0.004235
Placenta	Female	chr13	117171075	117171636	562				TRUE		Distal Intergenic	Emb	embigin	-11	0.004235
Placenta	Female	chrX	88959291	88960404	1114				TRUE		Exon	Mir1906-1	microRNA 1906-1	-15	0.004246
Placenta	Female	chr3	96923428	96924422	995				TRUE		Intron	Gja5	gap junction protein, alpha 5	11	0.004247
Placenta	Female	chr1	71558227	71558437	211		TRUE				Promoter	Atic	5-aminoimidazole-4-carboxamide ribonucleotide formyltransferase/IMP cyclohydrolase	-9	0.004257
Placenta	Female	chr5	45396677	45396839	163				TRUE		Intron	D5Ertd615e	DNA segment, Chr 5, ERATO Doi 615, expressed	-13	0.004268
Placenta	Female	chr16	66584843	66585055	213				TRUE		Distal Intergenic	1700010K23Rik	RIKEN cDNA 1700010K23 gene	-15	0.004268
Placenta	Female	chr13	64218000	64218418	419				TRUE		Intron	Cdc14b	CDC14 cell division cycle 14B	-9	0.004269
Placenta	Female	chrX	82438019	82438727	709				TRUE		Distal Intergenic	Dmd	dystrophin, muscular dystrophy	-10	0.004279
Placenta	Female	chr2	157417592	157418121	530				TRUE		Promoter	Src	Rous sarcoma oncogene	-11	0.004285
Placenta	Female	chr8	32296727	32301054	4328				TRUE		Intron	Nrg1	neuregulin 1	-6	0.004293
Placenta	Female	chrX	85048768	85049033	266				TRUE	TRUE	Intron	Dmd	dystrophin, muscular dystrophy	-10	0.004297
Placenta	Female	chr8	115184903	115185595	693				TRUE		Intron	Wwox	WW domain-containing oxidoreductase	-10	0.004299
Placenta	Female	chr7	130813617	130815857	2241				TRUE		Exon	Fgfr2	fibroblast growth factor receptor 2	-7	0.004299
Placenta	Female	chr15	66573687	66574516	830			TRUE			Distal Intergenic	Phf20l1	PHD finger protein 20-like 1	-14	0.004306
Placenta	Female	chr16	58137370	58140252	2883				TRUE		Distal Intergenic	Dcbld2	discoidin, CUB and LCCL domain containing 2	-9	0.00431
Placenta	Female	chr9	121503031	121503487	457				TRUE		Distal Intergenic	Cck	cholecystokinin	-10	0.004317
Placenta	Female	chr4	12262607	12263494	888				TRUE		Distal Intergenic	Cibar1	CBY1 interacting BAR domain containing 1	-10	0.004317
Placenta	Female	chr5	137927385	137930098	2714				TRUE		Exon	Cyp3a13	cytochrome P450, family 3, subfamily a, polypeptide 13	-7	0.004317
Placenta	Female	chr17	72015551	72015880	330				TRUE		Intron	Alk	anaplastic lymphoma kinase	-11	0.004323
Placenta	Female	chr13	68276038	68276666	629				TRUE		Distal Intergenic	Gm8016	predicted gene 8016	-16	0.00433
Placenta	Female	chr5	115903525	115904023	499				TRUE		Exon	Cit	citron	-9	0.004336
Placenta	Female	chr2	108333597	108333679	83				TRUE		Distal Intergenic	Mettl15	methyltransferase like 15	16	0.004342
Placenta	Female	chr3	9202465	9203064	600				TRUE		Distal Intergenic	Zbtb10	zinc finger and BTB domain containing 10	-11	0.004343
Placenta	Female	chr19	44110228	44110715	488			TRUE			3' UTR	Cwf19l1	CWF19-like 1, cell cycle control (S. pombe)	-11	0.004357
Placenta	Female	chr9	15137957	15140639	2683				TRUE		Distal Intergenic	Hephl1	hephaestin-like 1	-9	0.004358
Placenta	Female	chr2	34056823	34057346	524				TRUE		Intron	C230014O12Rik	RIKEN cDNA C230014O12 gene	-8	0.004359
Placenta	Female	chr3	101400186	101401758	1573				TRUE		Intron	Igsf3	immunoglobulin superfamily, member 3	7	0.004364
Placenta	Female	chr7	134078559	134079162	604				TRUE		Intron	Adam12	a disintegrin and metallopeptidase domain 12 (meltrin alpha)	-14	0.004367
Placenta	Female	chr10	114546221	114546561	341				TRUE		Intron	Trhde	TRH-degrading enzyme	-20	0.00437
Placenta	Female	chr11	101725822	101726408	587				TRUE		Distal Intergenic	Dhx8	DEAH (Asp-Glu-Ala-His) box polypeptide 8	-13	0.004382
Placenta	Female	chr9	77482333	77482671	339				TRUE		Intron	Lrrc1	leucine rich repeat containing 1	15	0.004386
Placenta	Female	chr9	81141649	81145308	3660				TRUE		Intron	D430036J16Rik	RIKEN cDNA D430036J16 gene	-11	0.004391
Placenta	Female	chr17	31844847	31845126	280				TRUE		3' UTR	Sik1	salt inducible kinase 1	-12	0.004401
Placenta	Female	chr17	76040499	76041122	624				TRUE		Distal Intergenic	Gm4710	predicted gene 4710	-8	0.004401
Placenta	Female	chr15	83676511	83677014	504				TRUE		Exon	Scube1	signal peptide, CUB domain, EGF-like 1	11	0.004406
Placenta	Female	chr18	78147573	78147740	168				TRUE		Intron	Slc14a2	solute carrier family 14 (urea transporter), member 2	-11	0.004413
Placenta	Female	chr19	15853360	15853887	528				TRUE		Distal Intergenic	Psat1	phosphoserine aminotransferase 1	13	0.004413
Placenta	Female	chr13	79563793	79563894	102				TRUE		Distal Intergenic	Arrdc3	arrestin domain containing 3	-17	0.004413
Placenta	Female	chr15	29725857	29734660	8804				TRUE		Distal Intergenic	Mir3964	microRNA 3964	-6	0.004421
Placenta	Female	chr14	10954878	10955133	256				TRUE		Intron	Fhit	fragile histidine triad gene	-12	0.004421
Placenta	Female	chr11	97196344	97196823	480				TRUE		Distal Intergenic	Kpnb1	karyopherin (importin) beta 1	-8	0.004421
Placenta	Female	chr19	26134350	26137319	2970				TRUE		Distal Intergenic	Dmrt2	doublesex and mab-3 related transcription factor 2	-7	0.004421
Placenta	Female	chr17	62002355	62003391	1037				TRUE		Distal Intergenic	Efna5	ephrin A5	-14	0.004443
Placenta	Female	chr2	21420918	21422072	1155				TRUE		Intron	Gpr158	G protein-coupled receptor 158	-9	0.004448
Placenta	Female	chr3	54899608	54899728	121	TRUE	TRUE				5' UTR	Sertm1	serine rich and transmembrane domain containing 1	-10	0.004455
Placenta	Female	chr17	6688201	6690671	2471				TRUE		Promoter	Sytl3	synaptotagmin-like 3	-8	0.004455
Placenta	Female	chr16	91458081	91458392	312				TRUE		Intron	A930006K02Rik	RIKEN cDNA A930006K02 gene	-9	0.004458
Placenta	Female	chr2	28780065	28780451	387				TRUE		Intron	Ak8	adenylate kinase 8	-11	0.004458
Placenta	Female	chrX	118713192	118715155	1964				TRUE		Distal Intergenic	Tgif2lx2	TGFB-induced factor homeobox 2-like, X-linked 2	-13	0.00446
Placenta	Female	chr10	91295668	91296032	365				TRUE		Distal Intergenic	4930534H03Rik	RIKEN cDNA 4930534H03 gene	-12	0.004466
Placenta	Female	chr15	96707404	96708202	799		TRUE	TRUE			Distal Intergenic	Slc38a2	solute carrier family 38, member 2	-12	0.004467
Placenta	Female	chr18	83354643	83355142	500				TRUE		Distal Intergenic	4921531P14Rik	RIKEN cDNA 4921531P14 gene	-10	0.004469
Placenta	Female	chr17	5014190	5014570	381				TRUE		Intron	Arid1b	AT rich interactive domain 1B (SWI-like)	-11	0.004472
Placenta	Female	chr10	118081740	118082239	500				TRUE		Distal Intergenic	Mdm1	transformed mouse 3T3 cell double minute 1	13	0.004483
Placenta	Female	chr6	119552616	119553846	1231				TRUE		Distal Intergenic	Wnt5b	wingless-type MMTV integration site family, member 5B	-16	0.004487
Placenta	Female	chr14	98503262	98504148	887				TRUE		Distal Intergenic	Dach1	dachshund family transcription factor 1	10	0.004495
Placenta	Female	chr7	38689240	38691376	2137				TRUE		Distal Intergenic	1700010N08Rik	RIKEN cDNA 1700010N08 gene	-14	0.004496
Placenta	Female	chr8	26841007	26841758	752				TRUE		Exon	2310008N11Rik	RIKEN cDNA 2310008N11 gene	10	0.004497
Placenta	Female	chr8	104577475	104578020	546				TRUE		Distal Intergenic	Pdp2	pyruvate dehyrogenase phosphatase catalytic subunit 2	-10	0.004498
Placenta	Female	chr9	68689885	68690429	545				TRUE		Intron	Rora	RAR-related orphan receptor alpha	-11	0.0045
Placenta	Female	chr9	12136087	12136859	773				TRUE		Distal Intergenic	4930568E12Rik	RIKEN cDNA 4930568E12 gene	-8	0.0045
Placenta	Female	chr8	19131779	19132970	1192				TRUE		Distal Intergenic	Spag11b	sperm associated antigen 11B	-8	0.0045
Placenta	Female	chr2	130359901	130360643	743		TRUE				Exon	Ebf4	early B cell factor 4	-13	0.004504
Placenta	Female	chr10	102432893	102432944	52				TRUE		Distal Intergenic	Nts	neurotensin	-26	0.004504
Placenta	Female	chr16	42955853	42957738	1886				TRUE		Promoter	Ndufs5-ps	NADH:ubiquinone oxidoreductase core subunit S5, pseudogene	-11	0.004509
Placenta	Female	chr12	119992931	119993084	154						Intron	Tmem196	transmembrane protein 196	-12	0.004509
Placenta	Female	chr12	96837768	96838285	518				TRUE		Distal Intergenic	1700019M22Rik	RIKEN cDNA 1700019M22 gene	-14	0.00451
Placenta	Female	chr13	15550675	15551946	1272				TRUE		Intron	Gli3	GLI-Kruppel family member GLI3	-10	0.00451
Placenta	Female	chr1	86115878	86116484	607				TRUE		Intron	Psmd1	proteasome (prosome, macropain) 26S subunit, non-ATPase, 1	-11	0.00451
Placenta	Female	chr11	79089369	79090282	914				TRUE		Intron	Ksr1	kinase suppressor of ras 1	10	0.004516
Placenta	Female	chr6	128924755	128925684	930				TRUE		Distal Intergenic	Mir7649	microRNA 7649	-9	0.00452
Placenta	Female	chr19	47685179	47687067	1889				TRUE		5' UTR	Col17a1	collagen, type XVII, alpha 1	-7	0.004521
Placenta	Female	chr5	73293985	73294655	671		TRUE				Promoter	Ociad1	OCIA domain containing 1	-14	0.004524
Placenta	Female	chr7	117931594	117931859	266				TRUE		Distal Intergenic	Rps15a	ribosomal protein S15A	-11	0.004538
Placenta	Female	chr3	141700928	141702975	2048				TRUE		Intron	Unc5c	unc-5 netrin receptor C	-11	0.004538
Placenta	Female	chr4	154270953	154271733	781				TRUE		Exon	Megf6	multiple EGF-like-domains 6	-10	0.004538
Placenta	Female	chr15	88658362	88658677	316				TRUE		Distal Intergenic	Brd1	bromodomain containing 1	10	0.004538
Placenta	Female	chr18	70553058	70553612	555				TRUE		Distal Intergenic	Mbd2	methyl-CpG binding domain protein 2	10	0.004547
Placenta	Female	chr9	25812823	25815111	2289				TRUE		Exon	Eepd1	endonuclease/exonuclease/phosphatase family domain containing 1	-11	0.004547
Placenta	Female	chr10	21284053	21285290	1238				TRUE		Distal Intergenic	Hbs1l	Hbs1-like (S. cerevisiae)	-15	0.004551
Placenta	Female	chr1	75144955	75145391	437		TRUE	TRUE			Promoter	Retreg2	reticulophagy regulator family member 2	11	0.004554
Placenta	Female	chr7	131690060	131693234	3175				TRUE		Intron	Fgfr2	fibroblast growth factor receptor 2	-8	0.004561
Placenta	Female	chr3	15541433	15543989	2557				TRUE		Exon	Sirpb1b	signal-regulatory protein beta 1B	-11	0.004566
Placenta	Female	chr4	134633476	134633880	405				TRUE		Intron	Man1c1	mannosidase, alpha, class 1C, member 1	9	0.004566
Placenta	Female	chr13	112878153	112878633	481				TRUE		Intron	Mtrex	Mtr4 exosome RNA helicase	-11	0.00457
Placenta	Female	chr3	9108143	9108557	415				TRUE		Distal Intergenic	4930539M17Rik	RIKEN cDNA 4930539M17 gene	-9	0.004572
Placenta	Female	chr3	17789983	17790141	159			TRUE			Promoter	Mir124-2hg	Mir124-2 host gene (non-protein coding)	-13	0.004579
Placenta	Female	chr19	26630062	26630829	768				TRUE		Exon	Smarca2	SWI/SNF related, matrix associated, actin dependent regulator of chromatin, subfamily a, member 2	-11	0.004584
Placenta	Female	chr2	151911415	151911730	316				TRUE		Promoter	Angpt4	angiopoietin 4	-10	0.004587
Placenta	Female	chrX	82249044	82250575	1532				TRUE		Distal Intergenic	Dmd	dystrophin, muscular dystrophy	-12	0.004587
Placenta	Female	chr14	86043003	86043426	424				TRUE		Distal Intergenic	4930529K09Rik	RIKEN cDNA 4930529K09 gene	-17	0.004587
Placenta	Female	chr15	29671056	29673062	2007				TRUE		Distal Intergenic	Mir3964	microRNA 3964	-9	0.00459
Placenta	Female	chr6	75162951	75165668	2718				TRUE		Distal Intergenic	Gm31747	predicted gene, 31747	-11	0.004591
Placenta	Female	chr1	145148790	145151265	2476				TRUE		Distal Intergenic	Rgs18	regulator of G-protein signaling 18	-11	0.004605
Placenta	Female	chr16	35865074	35865454	381				TRUE		Exon	Parp14	poly (ADP-ribose) polymerase family, member 14	11	0.004613
Placenta	Female	chr5	35942859	35943298	440				TRUE		Intron	Afap1	actin filament associated protein 1	18	0.004614
Placenta	Female	chr17	60443834	60446458	2625				TRUE		Distal Intergenic	Nudt12os	nudix (nucleoside diphosphate linked moiety X)-type motif 12, opposite strand	10	0.004623
Placenta	Female	chr2	138265922	138266275	354				TRUE		Intron	Btbd3	BTB (POZ) domain containing 3	-14	0.004623
Placenta	Female	chr8	83793252	83793683	432				TRUE		Distal Intergenic	Adgre5	adhesion G protein-coupled receptor E5	12	0.004626
Placenta	Female	chrX	58700742	58702077	1336				TRUE		Distal Intergenic	Magea13	MAGE family member A13	-12	0.004627
Placenta	Female	chr4	154802108	154802349	242	TRUE	TRUE			TRUE	Distal Intergenic	Ttc34	tetratricopeptide repeat domain 34	12	0.004632
Placenta	Female	chr11	119821598	119822299	702				TRUE		3' UTR	Rptoros	regulatory associated protein of MTOR, complex 1, opposite strand	-10	0.004632
Placenta	Female	chr5	141013018	141013498	481				TRUE		Distal Intergenic	Card11	caspase recruitment domain family, member 11	-8	0.004635
Placenta	Female	chr11	61951500	61952006	507				TRUE		Exon	Specc1	sperm antigen with calponin homology and coiled-coil domains 1	-10	0.004637
Placenta	Female	chr4	16197550	16198073	524				TRUE		Intron	A530072M11Rik	RIKEN cDNA gene A530072M11	8	0.004638
Placenta	Female	chr5	96556110	96557299	1190				TRUE		Intron	Fras1	Fraser extracellular matrix complex subunit 1	-11	0.004653
Placenta	Female	chr11	77644906	77645649	744				TRUE		Exon	Taok1	TAO kinase 1	-14	0.004655
Placenta	Female	chr9	102025075	102025863	789				TRUE		Intron	Ephb1	Eph receptor B1	-10	0.00466
Placenta	Female	chr12	114941188	114941725	538				TRUE		Distal Intergenic	Mir7094-2	microRNA 7094-2	10	0.004669
Placenta	Female	chr12	98408691	98409305	615				TRUE		Distal Intergenic	Gm40893	predicted gene, 40893	-10	0.004669
Placenta	Female	chr15	31973848	31974419	572				TRUE		Distal Intergenic	Tas2r119	taste receptor, type 2, member 119	-8	0.004669
Placenta	Female	chr2	106478572	106479029	458				TRUE		Intron	Gm14015	predicted gene 14015	-12	0.004672
Placenta	Female	chr5	20762426	20763565	1140				TRUE		Intron	Phtf2	putative homeodomain transcription factor 2	-11	0.004674
Placenta	Female	chr16	44663035	44664505	1471				TRUE	TRUE	Distal Intergenic	Nepro	nucleolus and neural progenitor protein	-10	0.004677
Placenta	Female	chr12	14464933	14465964	1032				TRUE		Distal Intergenic	Gm16497	predicted gene 16497	-10	0.004677
Placenta	Female	chr3	117248287	117250078	1792				TRUE		Distal Intergenic	Plppr4	phospholipid phosphatase related 4	-7	0.00468
Placenta	Female	chr1	166996621	166997154	534			TRUE			Promoter	Gm16701	predicted gene, 16701	-9	0.00468
Placenta	Female	chr16	38242097	38242594	498				TRUE		3' UTR	Gsk3b	glycogen synthase kinase 3 beta	-13	0.004688
Placenta	Female	chr1	94834703	94836348	1646				TRUE		Distal Intergenic	4930440C22Rik	RIKEN cDNA 4930440C22 gene	-11	0.004702
Placenta	Female	chr5	121983304	121983983	680				TRUE		Intron	Cux2	cut-like homeobox 2	12	0.004704
Placenta	Female	chr4	110241965	110242659	695				TRUE		Intron	Elavl4	ELAV like RNA binding protein 4	-10	0.004704
Placenta	Female	chr5	74060582	74061251	670				TRUE		Exon	Usp46	ubiquitin specific peptidase 46	-11	0.004712
Placenta	Female	chr19	10016627	10017643	1017		TRUE			TRUE	Intron	Rab3il1	RAB3A interacting protein (rabin3)-like 1	-12	0.004713
Placenta	Female	chr17	23940311	23942298	1988				TRUE		Promoter	Sbp	spermine binding protein	-12	0.004718
Placenta	Female	chr2	148442134	148442629	496				TRUE		Promoter	Cd93	CD93 antigen	12	0.004724
Placenta	Female	chr12	74145733	74146459	727				TRUE		Intron	Syt16	synaptotagmin XVI	-14	0.004724
Placenta	Female	chr5	129541328	129541777	450				TRUE		Promoter	Sfswap	splicing factor SWAP	-9	0.004728
Placenta	Female	chr5	151502313	151504058	1746						Distal Intergenic	Stard13	StAR-related lipid transfer (START) domain containing 13	-12	0.004731
Placenta	Female	chr6	34422623	34423526	904				TRUE		3' UTR	Akr1b7	aldo-keto reductase family 1, member B7	-10	0.004742
Placenta	Female	chr8	81990162	81991972	1811				TRUE		Intron	Inpp4b	inositol polyphosphate-4-phosphatase, type II	-11	0.004743
Placenta	Female	chr8	118969303	118969799	497				TRUE		Intron	Cdh13	cadherin 13	-12	0.004747
Placenta	Female	chrX	100327153	100335160	8008				TRUE		Exon	Eda	ectodysplasin-A	-6	0.004758
Placenta	Female	chr9	62868367	62869407	1041				TRUE		5' UTR	Calml4	calmodulin-like 4	-11	0.004764
Placenta	Female	chr18	60690491	60691147	657				TRUE		Intron	Ndst1	N-deacetylase/N-sulfotransferase (heparan glucosaminyl) 1	-10	0.004765
Placenta	Female	chr10	3895537	3897074	1538				TRUE		Intron	Plekhg1	pleckstrin homology domain containing, family G (with RhoGef domain) member 1	-10	0.004765
Placenta	Female	chr10	77365375	77365914	540				TRUE		Intron	Adarb1	adenosine deaminase, RNA-specific, B1	11	0.00478
Placenta	Female	chr3	145692884	145693310	427				TRUE		Distal Intergenic	Ccn1	cellular communication network factor 1	-12	0.004782
Placenta	Female	chr10	44302765	44303162	398				TRUE		Intron	Atg5	autophagy related 5	12	0.004782
Placenta	Female	chr14	95194779	95200653	5875				TRUE		Distal Intergenic	Spertl	spermatid associated like	-9	0.004782
Placenta	Female	chr10	66691174	66692098	925				TRUE		Exon	1110002J07Rik	RIKEN cDNA 1110002J07 gene	-10	0.004786
Placenta	Female	chr18	38586236	38586903	668				TRUE		3' UTR	Spry4	sprouty RTK signaling antagonist 4	-10	0.004787
Placenta	Female	chr9	19608343	19608655	313				TRUE		Distal Intergenic	Zfp317	zinc finger protein 317	-17	0.004787
Placenta	Female	chr6	59853461	59853858	398				TRUE		Distal Intergenic	Gm5570	predicted gene 5570	9	0.0048
Placenta	Female	chr7	126255249	126255412	164				TRUE		Intron	Sbk1	SH3-binding kinase 1	-15	0.004802
Placenta	Female	chr7	76623669	76626094	2426				TRUE		Intron	Agbl1	ATP/GTP binding protein-like 1	-9	0.004805
Placenta	Female	chr2	19024104	19024264	161				TRUE		Distal Intergenic	4930426L09Rik	RIKEN cDNA 4930426L09 gene	-16	0.004808
Placenta	Female	chr19	55108351	55110057	1707				TRUE		Intron	Gpam	glycerol-3-phosphate acyltransferase, mitochondrial	-6	0.004812
Placenta	Female	chr11	120240211	120241065	855			TRUE			Intron	Bahcc1	BAH domain and coiled-coil containing 1	-8	0.004813
Placenta	Female	chr19	56997991	56998576	586				TRUE		Intron	Afap1l2	actin filament associated protein 1-like 2	13	0.004814
Placenta	Female	chr6	18335657	18336160	504				TRUE		Distal Intergenic	Cttnbp2	cortactin binding protein 2	-15	0.004818
Placenta	Female	chr1	173998980	174002796	3817				TRUE		Exon	Ifi202b	interferon activated gene 202B	-9	0.004837
Placenta	Female	chr2	41620825	41623479	2655				TRUE		Intron	Lrp1b	low density lipoprotein-related protein 1B	-9	0.004846
Placenta	Female	chr5	125529699	125529950	252			TRUE			Promoter	Tmem132b	transmembrane protein 132B	-11	0.004846
Placenta	Female	chr10	48526777	48528612	1836				TRUE		Distal Intergenic	Grik2	glutamate receptor, ionotropic, kainate 2 (beta 2)	-11	0.004849
Placenta	Female	chr10	35627160	35627598	439				TRUE		Distal Intergenic	Hs3st5	heparan sulfate (glucosamine) 3-O-sulfotransferase 5	-20	0.004857
Placenta	Female	chr15	26069880	26070936	1057				TRUE		Distal Intergenic	Gm41279	predicted gene, 41279	-8	0.004858
Placenta	Female	chr4	110281704	110282851	1148				TRUE		Intron	Elavl4	ELAV like RNA binding protein 4	-11	0.00486
Placenta	Female	chr3	128886430	128886683	254				TRUE		Exon	Pitx2	paired-like homeodomain transcription factor 2	14	0.004866
Placenta	Female	chr8	33071874	33072726	853				TRUE		Distal Intergenic	Gm3985	predicted gene 3985	10	0.004867
Placenta	Female	chr5	78867155	78867890	736				TRUE		Distal Intergenic	1700017L05Rik	RIKEN cDNA 1700017L05 gene	-15	0.004868
Placenta	Female	chr5	73028317	73028892	576				TRUE		Intron	Fryl	FRY like transcription coactivator	-9	0.004868
Placenta	Female	chr12	105448850	105449341	492				TRUE		Distal Intergenic	D430019H16Rik	RIKEN cDNA D430019H16 gene	14	0.004868
Placenta	Female	chr2	34803671	34804635	965		TRUE				Exon	Fbxw2	F-box and WD-40 domain protein 2	-14	0.004871
Placenta	Female	chr1	190935085	190935828	744				TRUE		Intron	Angel2	angel homolog 2	-10	0.004871
Placenta	Female	chr17	67738743	67739100	358				TRUE		Exon	Lama1	laminin, alpha 1	11	0.00488
Placenta	Female	chr3	63686840	63688105	1266				TRUE		Distal Intergenic	Plch1	phospholipase C, eta 1	-12	0.004884
Placenta	Female	chr9	44873539	44873678	140				TRUE		Intron	Kmt2a	lysine (K)-specific methyltransferase 2A	16	0.004884
Placenta	Female	chr13	108270168	108271274	1107				TRUE		3' UTR	Elovl7	ELOVL family member 7, elongation of long chain fatty acids (yeast)	-10	0.004885
Placenta	Female	chr5	104186101	104187411	1311				TRUE		Distal Intergenic	Dmp1	dentin matrix protein 1	-12	0.004896
Placenta	Female	chr17	69599815	69600944	1130				TRUE		Distal Intergenic	Akain1	A kinase (PRKA) anchor inhibitor 1	-8	0.004897
Placenta	Female	chr18	62965931	62967801	1871				TRUE		Distal Intergenic	Napg	N-ethylmaleimide sensitive fusion protein attachment protein gamma	-8	0.004903
Placenta	Female	chr2	33469292	33469918	627		TRUE				Promoter	Zbtb43	zinc finger and BTB domain containing 43	-12	0.004903
Placenta	Female	chr1	167360934	167361324	391				TRUE		Intron	Aldh9a1	aldehyde dehydrogenase 9, subfamily A1	-12	0.004903
Placenta	Female	chrX	37571396	37571823	428				TRUE		Promoter	Rhox2f	reproductive homeobox 2F	-10	0.004908
Placenta	Female	chr13	43034038	43034594	557				TRUE		Intron	Phactr1	phosphatase and actin regulator 1	-11	0.004908
Placenta	Female	chr13	115075324	115076154	831				TRUE		Intron	Itga1	integrin alpha 1	-10	0.004908
Placenta	Female	chr11	86865022	86865764	743				TRUE		Distal Intergenic	Dhx40	DEAH (Asp-Glu-Ala-His) box polypeptide 40	-9	0.004908
Placenta	Female	chr11	17872822	17879066	6245				TRUE		Distal Intergenic	Etaa1	Ewing tumor-associated antigen 1	-8	0.004909
Placenta	Female	chr1	127414871	127415537	667				TRUE		Intron	Mgat5	mannoside acetylglucosaminyltransferase 5	-12	0.004916
Placenta	Female	chr10	63447201	63447728	528				TRUE		Intron	Ctnna3	catenin (cadherin associated protein), alpha 3	8	0.004919
Placenta	Female	chr10	85923681	85924089	409				TRUE		Distal Intergenic	Ascl4	achaete-scute family bHLH transcription factor 4	12	0.004929
Placenta	Female	chr10	110141582	110145043	3462				TRUE		Intron	Nav3	neuron navigator 3	-8	0.004929
Placenta	Female	chr7	44243684	44244594	911		TRUE	TRUE			Promoter	1700028J19Rik	RIKEN cDNA 1700028J19 gene	-14	0.004929
Placenta	Female	chr5	148924594	148924981	388			TRUE			Exon	Katnal1	katanin p60 subunit A-like 1	-9	0.004932
Placenta	Female	chrX	79285092	79286081	990				TRUE		Intron	Cfap47	cilia and flagella associated protein 47	-10	0.00494
Placenta	Female	chr10	63943702	63944605	904				TRUE		Intron	Lrrtm3	leucine rich repeat transmembrane neuronal 3	-15	0.004946
Placenta	Female	chr14	75071118	75071554	437				TRUE		Distal Intergenic	Rubcnl	RUN and cysteine rich domain containing beclin 1 interacting protein like	-10	0.004952
Placenta	Female	chr15	77138098	77138812	715				TRUE		Intron	Rbfox2	RNA binding protein, fox-1 homolog (C. elegans) 2	-9	0.004978
Placenta	Female	chr5	48138424	48138992	569				TRUE		Intron	Slit2	slit guidance ligand 2	-12	0.004981
Placenta	Female	chr16	78215538	78216597	1060				TRUE		Distal Intergenic	E330011O21Rik	RIKEN cDNA E330011O21 gene	-10	0.004984
Placenta	Female	chr3	132110232	132112090	1859				TRUE		Intron	Dkk2	dickkopf WNT signaling pathway inhibitor 2	-10	0.004987
Placenta	Female	chr2	14620204	14620763	560				TRUE		Intron	Cacnb2	calcium channel, voltage-dependent, beta 2 subunit	13	0.004987
Placenta	Female	chr2	43262620	43263163	544				TRUE		Distal Intergenic	Kynu	kynureninase	-12	0.004988
Placenta	Female	chr10	43827422	43827651	230				TRUE		Intron	4933404K13Rik	RIKEN cDNA 4933404K13 gene	-11	0.004994
Placenta	Female	chr1	150979704	150980045	342				TRUE		Intron	Hmcn1	hemicentin 1	-14	0.004994
Placenta	Female	chr1	65407658	65408211	554				TRUE		Distal Intergenic	Pth2r	parathyroid hormone 2 receptor	-12	0.004995
Placenta	Female	chr7	89856269	89856576	308				TRUE		Distal Intergenic	Me3	malic enzyme 3, NADP(+)-dependent, mitochondrial	-11	0.005
Placenta	Female	chr15	80119314	80120306	993				TRUE		3' UTR	Syngr1	synaptogyrin 1	-10	0.005
Placenta	Female	chr7	34598008	34598744	737				TRUE		Distal Intergenic	Kctd15	potassium channel tetramerisation domain containing 15	-10	0.005
Placenta	Female	chr7	29730868	29731442	575				TRUE		Distal Intergenic	Catsperg2	cation channel sperm associated auxiliary subunit gamma 2	-13	0.00500099
Placenta	Female	chr8	60558031	60558464	434				TRUE		Distal Intergenic	Aadat	aminoadipate aminotransferase	-14	0.00500399
Placenta	Female	chr15	54720936	54722100	1165				TRUE		Distal Intergenic	Ccn3	cellular communication network factor 3	-12	0.00500499
Placenta	Female	chr17	34594566	34594971	406		TRUE	TRUE			Exon	Pbx2	pre B cell leukemia homeobox 2	8	0.00500499
Placenta	Female	chr10	56102491	56102877	387				TRUE		Intron	Tbc1d32	TBC1 domain family, member 32	12	0.00502199
Placenta	Female	chr18	79002822	79005197	2376				TRUE		Intron	Setbp1	SET binding protein 1	-8	0.00502299
Placenta	Female	chr13	117795605	117796697	1093				TRUE		Intron	Hcn1	hyperpolarization activated cyclic nucleotide gated potassium channel 1	-14	0.00502699
Placenta	Female	chr19	30142845	30143511	667				TRUE		Exon	Gldc	glycine decarboxylase	-7	0.00503899
Placenta	Female	chr15	52317656	52318701	1046				TRUE		Intron	Slc30a8	solute carrier family 30 (zinc transporter), member 8	-10	0.00504099
Placenta	Female	chr3	26925469	26926197	729				TRUE		Intron	Spata16	spermatogenesis associated 16	-12	0.00504299
Placenta	Female	chr7	117841149	117842818	1670				TRUE		Distal Intergenic	Rps15a	ribosomal protein S15A	-9	0.00504299
Placenta	Female	chr1	15398833	15400918	2086				TRUE		Intron	Kcnb2	potassium voltage gated channel, Shab-related subfamily, member 2	-10	0.00505099
Placenta	Female	chr6	106677980	106678788	809				TRUE		Exon	Cntn4	contactin 4	-11	0.00506299
Placenta	Female	chr15	72860684	72860890	207				TRUE		Intron	Trappc9	trafficking protein particle complex 9	-12	0.00506299
Placenta	Female	chr1	54107616	54108863	1248				TRUE		Intron	Hecw2	HECT, C2 and WW domain containing E3 ubiquitin protein ligase 2	-11	0.00506299
Placenta	Female	chr13	82189776	82190496	721				TRUE		Intron	Cetn3	centrin 3	-9	0.00506599
Placenta	Female	chr4	137991037	137991536	500		TRUE				Promoter	Eif4g3	eukaryotic translation initiation factor 4 gamma, 3	-11	0.00506799
Placenta	Female	chr16	12135871	12137282	1412				TRUE		Intron	Shisa9	shisa family member 9	-11	0.00506899
Placenta	Female	chr4	20241097	20242177	1081				TRUE		Intron	Nkain3	Na+/K+ transporting ATPase interacting 3	-10	0.00507799
Placenta	Female	chr15	74969858	74971003	1146				TRUE		Distal Intergenic	Ly6i	lymphocyte antigen 6 complex, locus I	-13	0.00508299
Placenta	Female	chr5	110106192	110106802	611		TRUE				Promoter	Gtpbp6	GTP binding protein 6 (putative)	-7	0.00508399
Placenta	Female	chr10	25282487	25283053	567				TRUE		Intron	Akap7	A kinase (PRKA) anchor protein 7	-13	0.00508799
Placenta	Female	chr12	79286933	79287732	800				TRUE		Exon	Zfyve26	zinc finger, FYVE domain containing 26	-10	0.00508799
Placenta	Female	chr9	3884799	3885426	628				TRUE		Intron	Gucy1a2	guanylate cyclase 1, soluble, alpha 2	-13	0.00508799
Placenta	Female	chr10	23450826	23451683	858				TRUE		Distal Intergenic	Eya4	EYA transcriptional coactivator and phosphatase 4	12	0.00508799
Placenta	Female	chr4	156246603	156246839	237						Exon	Noc2l	NOC2 like nucleolar associated transcriptional repressor	-15	0.00508799
Placenta	Female	chr4	83760935	83761658	724				TRUE		Intron	Ccdc171	coiled-coil domain containing 171	-20	0.00508899
Placenta	Female	chr16	29146790	29150829	4040				TRUE		Distal Intergenic	Plaat1	phospholipase A and acyltransferase 1	-5	0.00509999
Placenta	Female	chr8	57052201	57052926	726				TRUE		Distal Intergenic	Hand2os1	Hand2, opposite strand 1	-12	0.00510299
Placenta	Female	chr4	35595043	35598281	3239				TRUE		Distal Intergenic	Lingo2	leucine rich repeat and Ig domain containing 2	-10	0.00510499
Placenta	Female	chr6	91945415	91945955	541				TRUE		Exon	4930590J08Rik	RIKEN cDNA 4930590J08 gene	-11	0.00510899
Placenta	Female	chr2	139747652	139749077	1426				TRUE		Intron	Ism1	isthmin 1, angiogenesis inhibitor	-9	0.00511199
Placenta	Female	chr1	24251537	24253634	2098				TRUE		3' UTR	Col9a1	collagen, type IX, alpha 1	-7	0.00511899
Placenta	Female	chr14	75176157	75176960	804				TRUE		Promoter	Lcp1	lymphocyte cytosolic protein 1	-9	0.00511999
Placenta	Female	chr12	26531121	26531693	573				TRUE		Distal Intergenic	Cmpk2	cytidine monophosphate (UMP-CMP) kinase 2, mitochondrial	-10	0.00512099
Placenta	Female	chr9	42063448	42064005	558				TRUE		Exon	Sorl1	sortilin-related receptor, LDLR class A repeats-containing	12	0.00512499
Placenta	Female	chr9	15017417	15017549	133				TRUE		Intron	Panx1	pannexin 1	11	0.00513599
Placenta	Female	chr10	83389532	83389654	123				TRUE		3' UTR	D10Wsu102e	DNA segment, Chr 10, Wayne State University 102, expressed	22	0.00513699
Placenta	Female	chr7	56889120	56890617	1498				TRUE		Intron	Gabrg3	gamma-aminobutyric acid (GABA) A receptor, subunit gamma 3	-10	0.00514999
Placenta	Female	chr15	9559173	9560115	943				TRUE		Distal Intergenic	Il7r	interleukin 7 receptor	-11	0.00516399
Placenta	Female	chr12	70455157	70455736	580		TRUE	TRUE			Promoter	Tmx1	thioredoxin-related transmembrane protein 1	8	0.00516499
Placenta	Female	chr6	125610777	125612072	1296				TRUE		Intron	Vwf	Von Willebrand factor	-9	0.00516699
Placenta	Female	chr13	4543425	4544512	1088				TRUE		Distal Intergenic	Akr1c20	aldo-keto reductase family 1, member C20	-12	0.00516799
Placenta	Female	chr16	25092849	25094976	2128				TRUE		Distal Intergenic	A230028O05Rik	RIKEN cDNA A230028O05 gene	-9	0.00517999
Placenta	Female	chrX	71808059	71808902	844				TRUE		Distal Intergenic	Vma21	VMA21 vacuolar H+-ATPase homolog (S. cerevisiae)	13	0.00517999
Placenta	Female	chrX	49128895	49131053	2159				TRUE		Intron	Enox2	ecto-NOX disulfide-thiol exchanger 2	-11	0.00518099
Placenta	Female	chr7	119355737	119357405	1669				TRUE		Distal Intergenic	Gp2	glycoprotein 2 (zymogen granule membrane)	-9	0.00518499
Placenta	Female	chr8	49956552	49957570	1019				TRUE		Distal Intergenic	Gm2516	predicted gene 2516	-13	0.00518499
Placenta	Female	chr2	33188928	33189848	921				TRUE		Intron	Ralgps1	Ral GEF with PH domain and SH3 binding motif 1	-10	0.00518499
Placenta	Female	chr9	94219916	94221212	1297				TRUE		Distal Intergenic	Dipk2a	divergent protein kinase domain 2A	-13	0.00519299
Placenta	Female	chrX	21703523	21704118	596				TRUE		Distal Intergenic	Slc6a14	solute carrier family 6 (neurotransmitter transporter), member 14	-11	0.00519699
Placenta	Female	chr6	85878933	85879640	708				TRUE		Distal Intergenic	Nat8f2	N-acetyltransferase 8 (GCN5-related) family member 2	-10	0.00519799
Placenta	Female	chr11	56164337	56166201	1865				TRUE		Distal Intergenic	Nmur2	neuromedin U receptor 2	-8	0.00520299
Placenta	Female	chr5	119311201	119312341	1141				TRUE		Distal Intergenic	Gm7538	predicted gene 7538	-11	0.00520299
Placenta	Female	chr14	29559832	29560404	573				TRUE		Intron	Cacna2d3	calcium channel, voltage-dependent, alpha2/delta subunit 3	-9	0.00520299
Placenta	Female	chr18	17315214	17315730	517				TRUE		Intron	4921533I20Rik	PRP18 pre-mRNA processing factor 18 homolog pseudogene	12	0.00520499
Placenta	Female	chr3	82950215	82950505	291				TRUE		Intron	Rbm46os	RNA binding motif protein 46, opposite strand	10	0.00520699
Placenta	Female	chr7	26491844	26494405	2562				TRUE		Distal Intergenic	Nlrp9a	NLR family, pyrin domain containing 9A	-8	0.00520799
Placenta	Female	chr3	123864596	123865519	924				TRUE		Distal Intergenic	Ndst3	N-deacetylase/N-sulfotransferase (heparan glucosaminyl) 3	-16	0.00521699
Placenta	Female	chr12	82456025	82456287	263				TRUE		Distal Intergenic	Sipa1l1	signal-induced proliferation-associated 1 like 1	-13	0.00521799
Placenta	Female	chr9	43418337	43420661	2325				TRUE	TRUE	Distal Intergenic	Trim29	tripartite motif-containing 29	-6	0.00521899
Placenta	Female	chr12	56915317	56917104	1788				TRUE		Intron	Slc25a21	solute carrier family 25 (mitochondrial oxodicarboxylate carrier), member 21	-10	0.00522499
Placenta	Female	chr1	106212907	106213295	389				TRUE		Intron	Phlpp1	PH domain and leucine rich repeat protein phosphatase 1	10	0.00522499
Placenta	Female	chr1	169082237	169083911	1675				TRUE		Distal Intergenic	Mir6354	microRNA 6354	-9	0.00522999
Placenta	Female	chr4	44102142	44105073	2932				TRUE		Intron	Gne	glucosamine (UDP-N-acetyl)-2-epimerase/N-acetylmannosamine kinase	-6	0.00523699
Placenta	Female	chrX	105111880	105112682	803				TRUE		Intron	Pbdc1	polysaccharide biosynthesis domain containing 1	-11	0.00524399
Placenta	Female	chr11	112735396	112735930	535				TRUE		Intron	BC006965	cDNA sequence BC006965	13	0.00524799
Placenta	Female	chr2	134148670	134153713	5044				TRUE		Distal Intergenic	Hao1	hydroxyacid oxidase 1, liver	-7	0.00526399
Placenta	Female	chr13	97562863	97563967	1105				TRUE		Promoter	Gm5086	predicted gene 5086	-9	0.00526399
Placenta	Female	chr3	61282555	61286393	3839				TRUE		Distal Intergenic	Rap2b	RAP2B, member of RAS oncogene family	-7	0.00526999
Placenta	Female	chrX	29804583	29805129	547				TRUE		Distal Intergenic	Gm2101	predicted gene 2101	-17	0.00527999
Placenta	Female	chr19	38119019	38119967	949				TRUE		Intron	Rbp4	retinol binding protein 4, plasma	-9	0.00528199
Placenta	Female	chr7	9122636	9123673	1038				TRUE		Intron	Vmn2r38	vomeronasal 2, receptor 38	21	0.00528599
Placenta	Female	chr15	56035527	56036449	923				TRUE		Distal Intergenic	Sntb1	syntrophin, basic 1	-12	0.00528799
Placenta	Female	chr8	45872167	45872595	429				TRUE		Distal Intergenic	Pdlim3	PDZ and LIM domain 3	-10	0.00528999
Placenta	Female	chr1	66668227	66671144	2918				TRUE		Exon	Unc80	unc-80, NALCN activator	-8	0.00529299
Placenta	Female	chr2	122914025	122914589	565				TRUE		Distal Intergenic	Sqor	sulfide quinone oxidoreductase	-13	0.00529299
Placenta	Female	chr11	34153172	34154378	1207				TRUE		Distal Intergenic	Foxi1	forkhead box I1	-10	0.00530599
Placenta	Female	chrX	163762374	163765250	2877		TRUE	TRUE	TRUE		Promoter	Rnf138rt1	ring finger protein 138, retrogene 1	-7	0.00530999
Placenta	Female	chr2	179612476	179614178	1703				TRUE		Exon	Cdh4	cadherin 4	-7	0.00530999
Placenta	Female	chr11	10569739	10570854	1116				TRUE		Distal Intergenic	Vwc2	von Willebrand factor C domain containing 2	-11	0.00531299
Placenta	Female	chr14	119847514	119847813	300				TRUE		Intron	Hs6st3	heparan sulfate 6-O-sulfotransferase 3	8	0.00531299
Placenta	Female	chr8	104804568	104806230	1663				TRUE		Distal Intergenic	Ces2b	carboxyesterase 2B	-10	0.00531299
Placenta	Female	chr3	8516794	8520539	3746				TRUE		Intron	Stmn2	stathmin-like 2	-7	0.00531399
Placenta	Female	chr15	76998346	76998779	434				TRUE		Distal Intergenic	Mb	myoglobin	14	0.00531399
Placenta	Female	chr6	111598106	111598751	646				TRUE		Distal Intergenic	Grm7	glutamate receptor, metabotropic 7	14	0.00531399
Placenta	Female	chr6	23207982	23208628	647				TRUE		Distal Intergenic	Fezf1	Fez family zinc finger 1	-12	0.00531599
Placenta	Female	chr2	129598377	129598849	473				TRUE		Intron	Sirpa	signal-regulatory protein alpha	-9	0.00531899
Placenta	Female	chr19	40275336	40276496	1161			TRUE	TRUE		Distal Intergenic	Pdlim1	PDZ and LIM domain 1 (elfin)	-7	0.00531899
Placenta	Female	chr15	12506463	12506815	353				TRUE		Intron	Pdzd2	PDZ domain containing 2	16	0.00532499
Placenta	Female	chr5	132968392	132969536	1145				TRUE		Distal Intergenic	Auts2	autism susceptibility candidate 2	-11	0.00532499
Placenta	Female	chr10	23002498	23003119	622				TRUE		Distal Intergenic	Tcf21	transcription factor 21	-12	0.00532999
Placenta	Female	chr5	21891470	21892394	925				TRUE		Exon	Reln	reelin	-9	0.00532999
Placenta	Female	chr8	64244027	64246324	2298				TRUE		Distal Intergenic	Tll1	tolloid-like	-10	0.00533399
Placenta	Female	chr7	56054317	56054763	447			TRUE	TRUE		Intron	Herc2	HECT and RLD domain containing E3 ubiquitin protein ligase 2	-13	0.00533399
Placenta	Female	chr5	53541588	53542242	655				TRUE		Intron	Rbpj	recombination signal binding protein for immunoglobulin kappa J region	-12	0.00533699
Placenta	Female	chr13	65056509	65060558	4050				TRUE		Distal Intergenic	Mfsd14b	major facilitator superfamily domain containing 14B	-7	0.00534999
Placenta	Female	chr8	96074723	96075122	400				TRUE		Distal Intergenic	Got2	glutamatic-oxaloacetic transaminase 2, mitochondrial	-15	0.00536599
Placenta	Female	chr17	45303128	45303460	333				TRUE		Distal Intergenic	Cdc5l	cell division cycle 5-like (S. pombe)	12	0.00536799
Placenta	Female	chr3	7746674	7747133	460				TRUE		Distal Intergenic	Il7	interleukin 7	-18	0.00537299
Placenta	Female	chr3	83009889	83010441	553				TRUE		Promoter	Fgg	fibrinogen gamma chain	-11	0.00537499
Placenta	Female	chr7	24812435	24816152	3718				TRUE		Promoter	Gm5893	predicted gene 5893	-7	0.00537999
Placenta	Female	chr9	26921617	26922370	754				TRUE		Promoter	Gm1110	predicted gene 1110	17	0.00538799
Placenta	Female	chr19	28165619	28166038	420				TRUE		Distal Intergenic	Glis3	GLIS family zinc finger 3	-10	0.00539399
Placenta	Female	chr14	93885351	93885910	560				TRUE		Promoter	Pcdh9	protocadherin 9	-11	0.00540299
Placenta	Female	chr5	145797180	145801877	4698				TRUE		Exon	Cyp3a44	cytochrome P450, family 3, subfamily a, polypeptide 44	-7	0.00540699
Placenta	Female	chr12	4069548	4071762	2215				TRUE		Distal Intergenic	Dnajc27	DnaJ heat shock protein family (Hsp40) member C27	-7	0.00541699
Placenta	Female	chr6	46504511	46507410	2900				TRUE		Intron	Cntnap2	contactin associated protein-like 2	-8	0.00542299
Placenta	Female	chr12	95905393	95906296	904				TRUE		Distal Intergenic	1700019M22Rik	RIKEN cDNA 1700019M22 gene	-13	0.00542299
Placenta	Female	chr5	83224055	83226420	2366				TRUE		Distal Intergenic	Tecrl	trans-2,3-enoyl-CoA reductase-like	-10	0.00542299
Placenta	Female	chr8	56805800	56806210	411				TRUE		Distal Intergenic	Fbxo8	F-box protein 8	-19	0.00543199
Placenta	Female	chr3	83902798	83905171	2374				TRUE		Exon	Tmem131l	transmembrane 131 like	-6	0.00543199
Placenta	Female	chr7	78669456	78669788	333				TRUE		Intron	E430016F16Rik	RIKEN cDNA E430016F16 gene	-9	0.00543999
Placenta	Female	chr10	115275212	115275480	269				TRUE		Distal Intergenic	Tbc1d15	TBC1 domain family, member 15	10	0.00544599
Placenta	Female	chr2	74919809	74920814	1006				TRUE		Distal Intergenic	Mtx2	metaxin 2	-10	0.00544699
Placenta	Female	chr19	39180967	39181175	209				TRUE		Intron	Cyp2c66	cytochrome P450, family 2, subfamily c, polypeptide 66	14	0.00544799
Placenta	Female	chr14	69153440	69155587	2148				TRUE		Distal Intergenic	Nkx2-6	NK2 homeobox 6	-9	0.00544899
Placenta	Female	chr15	50539899	50540877	979				TRUE		Distal Intergenic	Trps1	transcriptional repressor GATA binding 1	-13	0.00544899
Placenta	Female	chr3	23352115	23353698	1584				TRUE		Distal Intergenic	Naaladl2	N-acetylated alpha-linked acidic dipeptidase-like 2	-11	0.00545599
Placenta	Female	chr4	41332369	41333358	990				TRUE		Distal Intergenic	Ubap1	ubiquitin-associated protein 1	-9	0.00546399
Placenta	Female	chr17	71494303	71496383	2081				TRUE		3' UTR	Ndc80	NDC80 kinetochore complex component	-7	0.00546499
Placenta	Female	chr5	115446532	115447594	1063	TRUE	TRUE				Exon	Msi1	musashi RNA-binding protein 1	-9	0.00547299
Placenta	Female	chr16	66731736	66732117	382				TRUE		Intron	Cadm2	cell adhesion molecule 2	-12	0.00547399
Placenta	Female	chr9	8813707	8814796	1090				TRUE		Distal Intergenic	Gm32014	predicted gene, 32014	-10	0.00548199
Placenta	Female	chr10	3308573	3309444	872				TRUE		Distal Intergenic	H60c	histocompatibility 60c	-14	0.00548599
Placenta	Female	chr2	172822672	172822958	287				TRUE		Distal Intergenic	Bmp7	bone morphogenetic protein 7	-10	0.00549399
Placenta	Female	chrX	43680032	43680932	901				TRUE		Distal Intergenic	Tex13c1	TEX13 family member C1	-12	0.00550999
Placenta	Female	chr9	56643006	56643124	119				TRUE		Intron	Lingo1	leucine rich repeat and Ig domain containing 1	-17	0.00551399
Placenta	Female	chr4	7411426	7413955	2530				TRUE		Distal Intergenic	8430436N08Rik	RIKEN cDNA 8430436N08 gene	-9	0.00552099
Placenta	Female	chr4	94805447	94805909	463				TRUE		Intron	Tek	TEK receptor tyrosine kinase	-14	0.00552099
Placenta	Female	chr3	59142766	59143511	746				TRUE		Intron	P2ry14	purinergic receptor P2Y, G-protein coupled, 14	-11	0.00552299
Placenta	Female	chr7	44851919	44852356	438		TRUE				Promoter	Akt1s1	AKT1 substrate 1 (proline-rich)	-9	0.00552299
Placenta	Female	chr3	134870179	134872087	1909				TRUE		Intron	Tacr3	tachykinin receptor 3	-12	0.00553899
Placenta	Female	chr11	64244076	64244871	796				TRUE		Distal Intergenic	2810001G20Rik	RIKEN cDNA 2810001G20 gene	-10	0.00554199
Placenta	Female	chr6	49271898	49273013	1116				TRUE		Distal Intergenic	Tra2a	transformer 2 alpha	-14	0.00554899
Placenta	Female	chr4	21640153	21640507	355				TRUE		Distal Intergenic	Prdm13	PR domain containing 13	-14	0.00555099
Placenta	Female	chr15	36183733	36184054	322				TRUE		Exon	Spag1	sperm associated antigen 1	10	0.00555399
Placenta	Female	chr7	93741098	93741797	700				TRUE		Distal Intergenic	Gm15501	predicted pseudogene 15501	-15	0.00556599
Placenta	Female	chr18	54613504	54613943	440				TRUE		Promoter	9330117O12Rik	RIKEN cDNA 9330117O12 gene	11	0.00556699
Placenta	Female	chr14	84248817	84251222	2406				TRUE		Distal Intergenic	Gm32455	predicted gene, 32455	-11	0.00557199
Placenta	Female	chr10	56392160	56395718	3559				TRUE		Intron	Gja1	gap junction protein, alpha 1	-7	0.00557599
Placenta	Female	chr19	36216527	36217300	774				TRUE		Exon	Ankrd1	ankyrin repeat domain 1 (cardiac muscle)	-12	0.00557599
Placenta	Female	chrX	161780012	161780778	767				TRUE		Distal Intergenic	Rai2	retinoic acid induced 2	-11	0.00557599
Placenta	Female	chr15	27831130	27831439	310				TRUE		Exon	Trio	triple functional domain (PTPRF interacting)	-9	0.00557599
Placenta	Female	chr5	122732732	122733600	869				TRUE		3' UTR	Camkk2	calcium/calmodulin-dependent protein kinase kinase 2, beta	-11	0.00558099
Placenta	Female	chr9	71482050	71483154	1105			TRUE			Promoter	Polr2m	polymerase (RNA) II (DNA directed) polypeptide M	-10	0.00558099
Placenta	Female	chr6	24554945	24555493	549				TRUE		Intron	Asb15	ankyrin repeat and SOCS box-containing 15	-10	0.00558199
Placenta	Female	chr14	12828576	12829317	742				TRUE		Distal Intergenic	Cadps	Ca2+-dependent secretion activator	-11	0.00558199
Placenta	Female	chr3	19458586	19459313	728				TRUE		Distal Intergenic	Dnajc5b	DnaJ heat shock protein family (Hsp40) member C5 beta	-10	0.00558399
Placenta	Female	chrX	149897920	149898289	370				TRUE		Distal Intergenic	Gm15091	predicted gene 15091	-10	0.00558699
Placenta	Female	chr16	32088472	32088914	443				TRUE		Intron	Pigx	phosphatidylinositol glycan anchor biosynthesis, class X	-11	0.00559599
Placenta	Female	chr16	71916009	71918150	2142				TRUE		Distal Intergenic	8030451O07Rik	RIKEN cDNA 8030451O07 gene	-11	0.00559699
Placenta	Female	chr7	86272017	86274475	2459				TRUE		Promoter	Olfr310	olfactory receptor 310	-13	0.00559799
Placenta	Female	chr8	101704387	101710882	6496				TRUE		Distal Intergenic	Cdh11	cadherin 11	-8	0.00560199
Placenta	Female	chr5	51696660	51698795	2136				TRUE		Distal Intergenic	Ppargc1a	peroxisome proliferative activated receptor, gamma, coactivator 1 alpha	-10	0.00560599
Placenta	Female	chr10	43651932	43652637	706				TRUE		Intron	F930017D23Rik	RIKEN cDNA F930017D23 gene	-10	0.00560799
Placenta	Female	chr10	3968300	3968721	422				TRUE		Distal Intergenic	Mthfd1l	methylenetetrahydrofolate dehydrogenase (NADP+ dependent) 1-like	-16	0.00560799
Placenta	Female	chr15	26874043	26875612	1570				TRUE		Intron	Fbxl7	F-box and leucine-rich repeat protein 7	-9	0.00561399
Placenta	Female	chr3	126778920	126781763	2844				TRUE		3' UTR	Camk2d	calcium/calmodulin-dependent protein kinase II, delta	-8	0.00561399
Placenta	Female	chrX	168405582	168408986	3405				TRUE		Intron	Frmpd4	FERM and PDZ domain containing 4	-9	0.00562499
Placenta	Female	chr2	166426498	166426857	360				TRUE		Distal Intergenic	5031425F14Rik	RIKEN cDNA 5031425F14 gene	13	0.00563499
Placenta	Female	chr8	51871161	51872120	960				TRUE		Distal Intergenic	1190028D05Rik	RIKEN cDNA 1190028D05 gene	-15	0.00563799
Placenta	Female	chr17	5584465	5588117	3653				TRUE		Intron	Zdhhc14	zinc finger, DHHC domain containing 14	-6	0.00563899
Placenta	Female	chr16	12084691	12086507	1817				TRUE		Intron	Shisa9	shisa family member 9	-10	0.00564599
Placenta	Female	chr4	139556016	139556645	630				TRUE		Intron	Iffo2	intermediate filament family orphan 2	-9	0.00564999
Placenta	Female	chrX	54084594	54084981	388				TRUE		Distal Intergenic	Gm14596	predicted gene 14596	-11	0.00565599
Placenta	Female	chr9	42962713	42963746	1034				TRUE		Downstream	Grik4	glutamate receptor, ionotropic, kainate 4	-9	0.00566299
Placenta	Female	chr6	124459797	124460624	828				TRUE		Promoter	Clstn3	calsyntenin 3	8	0.00566699
Placenta	Female	chr1	123919980	123924569	4590				TRUE		Intron	Dpp10	dipeptidylpeptidase 10	-7	0.00567199
Placenta	Female	chr1	112775461	112779448	3988				TRUE		Distal Intergenic	Dsel	dermatan sulfate epimerase-like	-7	0.00567299
Placenta	Female	chr4	141493227	141493887	661				TRUE		Exon	Spen	spen family transcription repressor	-10	0.00568099
Placenta	Female	chr5	35273262	35273760	499				TRUE		Distal Intergenic	Adra2c	adrenergic receptor, alpha 2c	-11	0.00568799
Placenta	Female	chr9	114233436	114233958	523				TRUE		Distal Intergenic	Bcl2a1c	B cell leukemia/lymphoma 2 related protein A1c	-14	0.00568799
Placenta	Female	chr4	33757090	33758022	933				TRUE		Distal Intergenic	Cnr1	cannabinoid receptor 1 (brain)	-11	0.00568799
Placenta	Female	chr16	20511200	20511716	517				TRUE		Exon	Eif2b5	eukaryotic translation initiation factor 2B, subunit 5 epsilon	12	0.00568799
Placenta	Female	chrX	92087343	92088144	802				TRUE		Distal Intergenic	Mageb1	MAGE family member B1	18	0.00568999
Placenta	Female	chr8	83658650	83658795	146				TRUE		Intron	Gipc1	GIPC PDZ domain containing family, member 1	-15	0.00569199
Placenta	Female	chr12	108294073	108294764	692				TRUE		Distal Intergenic	Hhipl1	hedgehog interacting protein-like 1	-10	0.00569199
Placenta	Female	chr10	125068198	125070367	2170				TRUE		Distal Intergenic	Slc16a7	solute carrier family 16 (monocarboxylic acid transporters), member 7	-7	0.00569299
Placenta	Female	chr6	93323172	93323594	423				TRUE		Distal Intergenic	Adamts9	a disintegrin-like and metallopeptidase (reprolysin type) with thrombospondin type 1 motif, 9	-12	0.00569299
Placenta	Female	chr6	66391711	66392628	918				TRUE		Distal Intergenic	Gm31520	sterol-C5-desaturase pseudogene	-16	0.00569399
Placenta	Female	chr6	101727069	101728721	1653				TRUE		Distal Intergenic	Gm9871	predicted gene 9871	-12	0.00570399
Placenta	Female	chr6	106375074	106375550	477				TRUE		Intron	Cntn4	contactin 4	-12	0.00570399
Placenta	Female	chr13	69910793	69911133	341				TRUE		Distal Intergenic	4933416O17Rik	RIKEN cDNA 4933416O17 gene	-14	0.00570699
Placenta	Female	chr17	37084147	37085023	877				TRUE		Promoter	Olfr90	olfactory receptor 90	10	0.00570899
Placenta	Female	chr3	75855222	75856536	1315				TRUE		Distal Intergenic	Golim4	golgi integral membrane protein 4	-10	0.00571199
Placenta	Female	chr6	10196802	10199059	2258				TRUE		Distal Intergenic	AA545190	EST AA545190	-7	0.00571199
Placenta	Female	chr3	30256826	30257363	538				TRUE		Intron	Mecom	MDS1 and EVI1 complex locus	-11	0.00571299
Placenta	Female	chr14	98583282	98583537	256				TRUE		Distal Intergenic	Dach1	dachshund family transcription factor 1	9	0.00571399
Placenta	Female	chr12	88835970	88837344	1375				TRUE		Intron	Nrxn3	neurexin III	-10	0.00572699
Placenta	Female	chr16	29478208	29479362	1155				TRUE		Intron	Atp13a4	ATPase type 13A4	-10	0.00572799
Placenta	Female	chr17	81927952	81929058	1107				TRUE		Distal Intergenic	Slc8a1	solute carrier family 8 (sodium/calcium exchanger), member 1	-12	0.00573099
Placenta	Female	chr17	87338332	87338548	217				TRUE		Intron	Ttc7	tetratricopeptide repeat domain 7	-14	0.00573099
Placenta	Female	chr10	44181951	44183892	1942				TRUE		Intron	Speer5-ps1	spermatogenesis associated glutamate (E)-rich protein 5, pseudogene 1	-11	0.00573099
Placenta	Female	chr19	21717604	21718473	870				TRUE		Distal Intergenic	Abhd17b	abhydrolase domain containing 17B	-15	0.00575699
Placenta	Female	chr1	161913686	161914219	534				TRUE		Distal Intergenic	Suco	SUN domain containing ossification factor	-11	0.00575699
Placenta	Female	chr4	72477734	72481257	3524				TRUE		Distal Intergenic	Tle1	transducin-like enhancer of split 1	-9	0.00575799
Placenta	Female	chr3	124134992	124135893	902				TRUE		Distal Intergenic	Tram1l1	translocation associated membrane protein 1-like 1	-13	0.00575799
Placenta	Female	chrX	13072313	13072547	235	TRUE				TRUE	Promoter	Usp9x	ubiquitin specific peptidase 9, X chromosome	8	0.00575899
Placenta	Female	chr8	88892171	88892450	280				TRUE		Distal Intergenic	Mir8110	microRNA 8110	14	0.00575999
Placenta	Female	chr2	158680690	158681061	372				TRUE		Intron	Ppp1r16b	protein phosphatase 1, regulatory subunit 16B	13	0.00576199
Placenta	Female	chr17	45307236	45308071	836				TRUE		Distal Intergenic	Cdc5l	cell division cycle 5-like (S. pombe)	-9	0.00576199
Placenta	Female	chr4	143046990	143048586	1597				TRUE		Intron	Mir7021	microRNA 7021	11	0.00576199
Placenta	Female	chr4	47774974	47776038	1065				TRUE		Distal Intergenic	Nr4a3	nuclear receptor subfamily 4, group A, member 3	-8	0.00576799
Placenta	Female	chr13	68945726	68949116	3391				TRUE		Intron	Adcy2	adenylate cyclase 2	-7	0.00577099
Placenta	Female	chr10	26612343	26613053	711				TRUE		Distal Intergenic	Gm8709	glyceraldehyde-3-phosphate dehydrogenase pseudogene	-13	0.00577099
Placenta	Female	chr4	129452365	129453639	1275				TRUE		Distal Intergenic	Bsdc1	BSD domain containing 1	-12	0.00577399
Placenta	Female	chr13	57260714	57261186	473				TRUE		Distal Intergenic	Trpc7	transient receptor potential cation channel, subfamily C, member 7	-15	0.00577699
Placenta	Female	chr7	60155076	60155691	616				TRUE		Exon	Snrpn	small nuclear ribonucleoprotein N	10	0.00577699
Placenta	Female	chr18	84015982	84016732	751		TRUE				5' UTR	Tshz1	teashirt zinc finger family member 1	9	0.00577999
Placenta	Female	chr5	130367953	130368134	182				TRUE		Promoter	Caln1	calneuron 1	7	0.00578599
Placenta	Female	chr10	12856711	12857890	1180				TRUE		Intron	Utrn	utrophin	11	0.00578899
Placenta	Female	chr5	75752428	75753795	1368				TRUE		Exon	Kit	KIT proto-oncogene receptor tyrosine kinase	11	0.00578899
Placenta	Female	chr6	143332092	143335053	2962				TRUE		Distal Intergenic	D6Ertd474e	DNA segment, Chr 6, ERATO Doi 474, expressed	-6	0.00578899
Placenta	Female	chr19	46969759	46970473	715				TRUE		Intron	Nt5c2	5'-nucleotidase, cytosolic II	-10	0.00579599
Placenta	Female	chr7	142551061	142551934	874				TRUE		Intron	Nctc1	non-coding transcript 1	8	0.00579599
Placenta	Female	chr2	14350234	14350798	565				TRUE		Distal Intergenic	Mrc1	mannose receptor, C type 1	13	0.00580599
Placenta	Female	chr6	7394695	7395009	315				TRUE		Distal Intergenic	Tac1	tachykinin 1	-10	0.00581099
Placenta	Female	chr4	101611236	101611417	182				TRUE		Exon	Dnajc6	DnaJ heat shock protein family (Hsp40) member C6	11	0.00581099
Placenta	Female	chr8	78632897	78633432	536				TRUE		Intron	Slc10a7	solute carrier family 10 (sodium/bile acid cotransporter family), member 7	-10	0.00581699
Placenta	Female	chr16	21654136	21654453	318				TRUE		Intron	2510009E07Rik	RIKEN cDNA 2510009E07 gene	-13	0.00582499
Placenta	Female	chr11	103497300	103498361	1062				TRUE		Exon	Plekhm1	pleckstrin homology domain containing, family M (with RUN domain) member 1	-9	0.00583399
Placenta	Female	chr6	14830336	14830950	615				TRUE		Distal Intergenic	Foxp2	forkhead box P2	-10	0.00583699
Placenta	Female	chr11	73808589	73809087	499				TRUE		Downstream	Olfr391	olfactory receptor 391	-15	0.00584199
Placenta	Female	chr5	118111657	118112103	447				TRUE		Intron	Fbxw8	F-box and WD-40 domain protein 8	-13	0.00584199
Placenta	Female	chr8	50868675	50869457	783				TRUE		Intron	Gm2516	predicted gene 2516	14	0.00584199
Placenta	Female	chr1	115109711	115111750	2040				TRUE		Distal Intergenic	Cntnap5a	contactin associated protein-like 5A	14	0.00584199
Placenta	Female	chr6	12405546	12407010	1465				TRUE		Intron	Thsd7a	thrombospondin, type I, domain containing 7A	-13	0.00584799
Placenta	Female	chr7	44321121	44322371	1251				TRUE		Intron	Shank1	SH3 and multiple ankyrin repeat domains 1	-8	0.00584999
Placenta	Female	chr17	82258371	82259601	1231				TRUE		Distal Intergenic	Slc8a1	solute carrier family 8 (sodium/calcium exchanger), member 1	-10	0.00585099
Placenta	Female	chr18	58044903	58045511	609				TRUE		Exon	Fbn2	fibrillin 2	-9	0.00585799
Placenta	Female	chr9	48326584	48326842	259				TRUE		Exon	Nxpe4	neurexophilin and PC-esterase domain family, member 4	-10	0.00585899
Placenta	Female	chr6	97321115	97321498	384				TRUE		Intron	Frmd4b	FERM domain containing 4B	-10	0.00586699
Placenta	Female	chr5	119165469	119167431	1963				TRUE		Distal Intergenic	Gm7538	predicted gene 7538	-8	0.00586799
Placenta	Female	chr15	65297948	65299406	1459				TRUE		Distal Intergenic	Adcy8	adenylate cyclase 8	-11	0.00587399
Placenta	Female	chr9	55562972	55564295	1324				TRUE		Intron	Scaper	S phase cyclin A-associated protein in the ER	-15	0.00588099
Placenta	Female	chr6	134014589	134014967	379				TRUE		Distal Intergenic	Etv6	ets variant 6	-9	0.00589099
Placenta	Female	chr17	5041521	5042383	863				TRUE		Intron	Arid1b	AT rich interactive domain 1B (SWI-like)	-9	0.00589199
Placenta	Female	chr1	133549597	133551616	2020				TRUE		Distal Intergenic	Snrpe	small nuclear ribonucleoprotein E	-6	0.00589299
Placenta	Female	chrX	43829923	43830149	227				TRUE		Distal Intergenic	Tex13c1	TEX13 family member C1	-12	0.00589399
Placenta	Female	chr16	43205769	43207721	1953				TRUE		Intron	Zbtb20	zinc finger and BTB domain containing 20	-15	0.00590199
Placenta	Female	chrX	134669999	134671911	1913				TRUE		Distal Intergenic	B230119M05Rik	RIKEN cDNA B230119M05 gene	13	0.00590199
Placenta	Female	chr2	33221314	33221739	426				TRUE		Intron	Ralgps1	Ral GEF with PH domain and SH3 binding motif 1	-10	0.00591099
Placenta	Female	chr3	113230677	113232482	1806				TRUE		Distal Intergenic	Amy2a5	amylase 2a5	-12	0.00591199
Placenta	Female	chr5	90221776	90222204	429		TRUE				Promoter	Cox18	cytochrome c oxidase assembly protein 18	-11	0.00591899
Placenta	Female	chr16	42813283	42816414	3132				TRUE		Intron	4932412D23Rik	RIKEN cDNA 4932412D23 gene	-9	0.00591999
Placenta	Female	chr13	83378851	83380668	1818				TRUE		Distal Intergenic	Mef2c	myocyte enhancer factor 2C	-11	0.00591999
Placenta	Female	chr8	77515805	77516154	350		TRUE			TRUE	Promoter	Arhgap10	Rho GTPase activating protein 10	-11	0.00592499
Placenta	Female	chr7	80145795	80146568	774				TRUE		Distal Intergenic	Idh2	isocitrate dehydrogenase 2 (NADP+), mitochondrial	-9	0.00592599
Placenta	Female	chr14	75526724	75527113	390				TRUE		3' UTR	Siah3	siah E3 ubiquitin protein ligase family member 3	16	0.00592599
Placenta	Female	chr13	77569461	77569677	217				TRUE		Intron	2210408I21Rik	RIKEN cDNA 2210408I21 gene	-18	0.00592999
Placenta	Female	chr10	110123142	110124314	1173				TRUE		Intron	Nav3	neuron navigator 3	-12	0.00593499
Placenta	Female	chr1	123038486	123038926	441				TRUE		Distal Intergenic	Dpp10	dipeptidylpeptidase 10	-16	0.00593999
Placenta	Female	chrX	119652866	119654006	1141				TRUE		Distal Intergenic	Pabpc5	poly(A) binding protein, cytoplasmic 5	-13	0.00594099
Placenta	Female	chr10	44226284	44228903	2620				TRUE		Distal Intergenic	Speer5-ps1	spermatogenesis associated glutamate (E)-rich protein 5, pseudogene 1	-8	0.00594299
Placenta	Female	chr19	13516960	13518320	1361				TRUE		Distal Intergenic	Olfr1480	olfactory receptor 1480	-12	0.00594399
Placenta	Female	chr18	75382276	75384288	2013				TRUE		Intron	Smad7	SMAD family member 7	-7	0.00594599
Placenta	Female	chr1	67730098	67735260	5163				TRUE		Distal Intergenic	Erbb4	erb-b2 receptor tyrosine kinase 4	-8	0.00594599
Placenta	Female	chr3	77452252	77454745	2494				TRUE		Distal Intergenic	Fstl5	follistatin-like 5	-13	0.00594599
Placenta	Female	chr1	148253670	148254218	549				TRUE		Distal Intergenic	Pla2g4a	phospholipase A2, group IVA (cytosolic, calcium-dependent)	-14	0.00595699
Placenta	Female	chr5	25717053	25718062	1010				TRUE		Distal Intergenic	Xrcc2	X-ray repair complementing defective repair in Chinese hamster cells 2	-11	0.00595699
Placenta	Female	chr7	69888872	69889295	424				TRUE		Distal Intergenic	4930402F11Rik	RIKEN cDNA 4930402F11 gene	-11	0.00595899
Placenta	Female	chr7	62642645	62644193	1549				TRUE		Distal Intergenic	Peg12	paternally expressed 12	-9	0.00596399
Placenta	Female	chr1	28113852	28114386	535				TRUE		Distal Intergenic	Gm5524	predicted gene 5524	-15	0.00596599
Placenta	Female	chr2	29877870	29878873	1004				TRUE		Exon	Cercam	cerebral endothelial cell adhesion molecule	10	0.00596599
Placenta	Female	chr3	117074829	117081011	6183				TRUE		Promoter	1700061I17Rik	RIKEN cDNA 1700061I17 gene	-6	0.00596699
Placenta	Female	chr14	95798640	95800188	1549				TRUE		Distal Intergenic	Spertl	spermatid associated like	-15	0.00596699
Placenta	Female	chr9	114087180	114087520	341				TRUE		Intron	Susd5	sushi domain containing 5	-11	0.00596999
Placenta	Female	chr3	61041562	61042516	955				TRUE		Distal Intergenic	P2ry1	purinergic receptor P2Y, G-protein coupled 1	-12	0.00597799
Placenta	Female	chr9	73089291	73089608	318				TRUE		Intron	Rab27a	RAB27A, member RAS oncogene family	-11	0.00597899
Placenta	Female	chrX	22850013	22850627	615				TRUE		Distal Intergenic	Ppp1r2-ps7	protein phosphatase 1, regulatory (inhibitor) subunit 2, pseudogene 7	-11	0.00597899
Placenta	Female	chr1	134051017	134051550	534				TRUE		Distal Intergenic	Fmod	fibromodulin	-11	0.00597999
Placenta	Female	chr9	93757757	93758592	836				TRUE		Distal Intergenic	1700034K08Rik	RIKEN cDNA 1700034K08 gene	-9	0.00597999
Placenta	Female	chr15	75645602	75645773	172			TRUE			Exon	Top1mt	DNA topoisomerase 1, mitochondrial	-15	0.00598199
Placenta	Female	chr2	78057633	78059319	1687				TRUE		Intron	4930440I19Rik	RIKEN cDNA 4930440I19 gene	-10	0.00598299
Placenta	Female	chr2	86390196	86390915	720				TRUE		Distal Intergenic	Olfr1058	olfactory receptor 1058	-10	0.00600499
Placenta	Female	chr11	71677581	71678227	647				TRUE		Distal Intergenic	Wscd1	WSC domain containing 1	-11	0.00600499
Placenta	Female	chr1	62989741	62990725	985				TRUE		Intron	Ino80d	INO80 complex subunit D	-11	0.00600799
Placenta	Female	chr5	66683621	66684083	463				TRUE		Promoter	Uchl1	ubiquitin carboxy-terminal hydrolase L1	-9	0.00601199
Placenta	Female	chr4	128255793	128256799	1007				TRUE		Intron	Csmd2	CUB and Sushi multiple domains 2	-10	0.00601599
Placenta	Female	chr3	86915347	86915882	536			TRUE	TRUE		Intron	Dclk2	doublecortin-like kinase 2	-7	0.00602299
Placenta	Female	chr12	49813378	49815501	2124				TRUE		Distal Intergenic	1810007C17Rik	RIKEN cDNA 1810007C17 gene	-11	0.00602399
Placenta	Female	chr1	84588387	84589594	1208				TRUE		Intron	Dner	delta/notch-like EGF repeat containing	-11	0.00602899
Placenta	Female	chr2	85693680	85694589	910				TRUE		Distal Intergenic	Olfr1008	olfactory receptor 1008	-13	0.00603099
Placenta	Female	chr15	51139455	51141401	1947				TRUE		Distal Intergenic	Trps1	transcriptional repressor GATA binding 1	-10	0.00603099
Placenta	Female	chr13	56893057	56893999	943				TRUE		Promoter	Trpc7	transient receptor potential cation channel, subfamily C, member 7	-9	0.00604599
Placenta	Female	chr19	27731969	27732366	398				TRUE		Distal Intergenic	Rfx3	regulatory factor X, 3 (influences HLA class II expression)	-11	0.00604599
Placenta	Female	chr6	9125442	9126926	1485				TRUE		Intron	Nxph1	neurexophilin 1	-11	0.00605799
Placenta	Female	chr7	71437422	71438227	806				TRUE		Distal Intergenic	4930441H08Rik	RIKEN cDNA 4930441H08 gene	-14	0.00606399
Placenta	Female	chr3	10285204	10285506	303				TRUE		Intron	Fabp12	fatty acid binding protein 12	-8	0.00606499
Placenta	Female	chr7	107166688	107167067	380				TRUE		Promoter	Nlrp14	NLR family, pyrin domain containing 14	-9	0.00606799
Placenta	Female	chrX	9458232	9462869	4638				TRUE		Intron	Cybb	cytochrome b-245, beta polypeptide	-7	0.00607199
Placenta	Female	chr1	20648035	20648510	476				TRUE		Distal Intergenic	Lincmd1	long intergenic non-protein coding RNA of muscle differentiation 1	-11	0.00607299
Placenta	Female	chr10	95892426	95893012	587				TRUE		Distal Intergenic	Eea1	early endosome antigen 1	11	0.00608599
Placenta	Female	chr15	94324615	94325032	418				TRUE		Exon	Adamts20	a disintegrin-like and metallopeptidase (reprolysin type) with thrombospondin type 1 motif, 20	-9	0.00608699
Placenta	Female	chr7	121128302	121128642	341				TRUE		Intron	Otoa	otoancorin	-12	0.00609999
Placenta	Female	chr10	11653335	11657935	4601				TRUE		Distal Intergenic	Timm8a1	translocase of inner mitochondrial membrane 8A1	-9	0.00610699
Placenta	Female	chr8	20289138	20290265	1128				TRUE		Intron	6820431F20Rik	cadherin 11 pseudogene	6	0.00611599
Placenta	Female	chr1	48559364	48560485	1122				TRUE		Distal Intergenic	C230029F24Rik	RIKEN cDNA C230029F24 gene	-13	0.00611599
Placenta	Female	chr4	96449466	96452287	2822				TRUE		Intron	Cyp2j8	cytochrome P450, family 2, subfamily j, polypeptide 8	-11	0.00611699
Placenta	Female	chr16	30759008	30760226	1219				TRUE		Distal Intergenic	Fam43a	family with sequence similarity 43, member A	-7	0.00611899
Placenta	Female	chr4	150741726	150742834	1109				TRUE		Distal Intergenic	Slc45a1	solute carrier family 45, member 1	-15	0.00613299
Placenta	Female	chr10	82806282	82806835	554				TRUE		Distal Intergenic	1700028I16Rik	RIKEN cDNA 1700028I16 gene	-9	0.00613399
Placenta	Female	chr2	56440277	56442513	2237				TRUE		Distal Intergenic	Mir195b	microRNA 195b	-7	0.00613399
Placenta	Female	chr10	76022543	76024330	1788				TRUE		Distal Intergenic	Zfp280b	zinc finger protein 280B	9	0.00613599
Placenta	Female	chr10	70284297	70284859	563				TRUE		3' UTR	Slc16a9	solute carrier family 16 (monocarboxylic acid transporters), member 9	-8	0.00613699
Placenta	Female	chr12	20606392	20606887	496				TRUE		Exon	1700030C10Rik	RIKEN cDNA 1700030C10 gene	-14	0.00613699
Placenta	Female	chrX	77684000	77685014	1015				TRUE		Distal Intergenic	Cldn34-ps	claudin 34, pseudogene	-15	0.00614099
Placenta	Female	chr1	180755548	180755913	366				TRUE		Exon	Acbd3	acyl-Coenzyme A binding domain containing 3	-13	0.00614099
Placenta	Female	chr7	88058606	88063440	4835				TRUE		Exon	Grm5	glutamate receptor, metabotropic 5	-8	0.00614099
Placenta	Female	chr19	17958106	17959820	1715				TRUE		Distal Intergenic	Pcsk5	proprotein convertase subtilisin/kexin type 5	-11	0.00615199
Placenta	Female	chr9	16716256	16718522	2267				TRUE		Distal Intergenic	Fat3	FAT atypical cadherin 3	-10	0.00615699
Placenta	Female	chr1	137102124	137103117	994				TRUE		Distal Intergenic	Nr5a2	nuclear receptor subfamily 5, group A, member 2	-9	0.00615699
Placenta	Female	chr13	81635032	81635672	641		TRUE	TRUE			Promoter	Adgrv1	adhesion G protein-coupled receptor V1	-16	0.00615999
Placenta	Female	chr14	99796635	99797235	601				TRUE		Distal Intergenic	Klf12	Kruppel-like factor 12	-13	0.00616499
Placenta	Female	chr2	138497649	138499545	1897				TRUE		Intron	Btbd3	BTB (POZ) domain containing 3	-10	0.00617999
Placenta	Female	chr12	42326982	42327173	192				TRUE		Distal Intergenic	Gm33340	predicted gene, 33340	-15	0.00618399
Placenta	Female	chr18	62868590	62868765	176				TRUE		Distal Intergenic	Apcdd1	adenomatosis polyposis coli down-regulated 1	18	0.00618499
Placenta	Female	chr19	7774080	7774500	421				TRUE		Distal Intergenic	Slc22a26	solute carrier family 22 (organic cation transporter), member 26	-8	0.00618699
Placenta	Female	chrX	105092589	105094013	1425				TRUE		Intron	Pbdc1	polysaccharide biosynthesis domain containing 1	11	0.00618799
Placenta	Female	chr17	32693601	32694714	1114				TRUE		Intron	Cyp4f15	cytochrome P450, family 4, subfamily f, polypeptide 15	-12	0.00618799
Placenta	Female	chr5	69877355	69878040	686				TRUE		Distal Intergenic	Gnpda2	glucosamine-6-phosphate deaminase 2	-11	0.00618999
Placenta	Female	chr8	9172032	9172820	789				TRUE		Intron	4930453L07Rik	RIKEN cDNA 4930453L07 gene	-9	0.00619099
Placenta	Female	chr4	46995665	46996705	1041			TRUE	TRUE		Distal Intergenic	Gabbr2	gamma-aminobutyric acid (GABA) B receptor, 2	-9	0.00619499
Placenta	Female	chr1	190077609	190078037	429				TRUE		Distal Intergenic	Prox1	prospero homeobox 1	-8	0.00619999
Placenta	Female	chr3	143494440	143499709	5270				TRUE		Distal Intergenic	Gm6260	predicted gene 6260	-6	0.00622099
Placenta	Female	chr5	119386847	119387212	366				TRUE		Distal Intergenic	AW549542	expressed sequence AW549542	-13	0.00622599
Placenta	Female	chr11	76395379	76395685	307			TRUE			Intron	Nxn	nucleoredoxin	-11	0.00622699
Placenta	Female	chr19	16990270	16990529	260				TRUE		Intron	Prune2	prune homolog 2	-14	0.00623199
Placenta	Female	chr16	90420925	90421029	105				TRUE		Intron	Hunk	hormonally upregulated Neu-associated kinase	15	0.00623699
Placenta	Female	chr16	45577836	45578794	959				TRUE		3' UTR	Slc9c1	solute carrier family 9, subfamily C (Na+-transporting carboxylic acid decarboxylase), member 1	-11	0.00623999
Placenta	Female	chr4	88584961	88585292	332				TRUE		Distal Intergenic	Ifna9	interferon alpha 9	-9	0.00624899
Placenta	Female	chr1	66017076	66017323	248				TRUE		Distal Intergenic	Crygf	crystallin, gamma F	11	0.00625299
Placenta	Female	chr5	58321715	58322667	953				TRUE		Distal Intergenic	4930459L07Rik	RIKEN cDNA 4930459L07 gene	-14	0.00625299
Placenta	Female	chr2	94371520	94371882	363				TRUE		Exon	Ttc17	tetratricopeptide repeat domain 17	-9	0.00625299
Placenta	Female	chr15	100932159	100932782	624				TRUE		Intron	Scn8a	sodium channel, voltage-gated, type VIII, alpha	-10	0.00625699
Placenta	Female	chr18	31733323	31736308	2986				TRUE		Distal Intergenic	Ammecr1l	AMME chromosomal region gene 1-like	-7	0.00626099
Placenta	Female	chr15	30805198	30805684	487				TRUE		Intron	Ctnnd2	catenin (cadherin associated protein), delta 2	-11	0.00626099
Placenta	Female	chr7	5206056	5206700	645				TRUE		Distal Intergenic	Vmn1r56	vomeronasal 1 receptor 56	-15	0.00626199
Placenta	Female	chr3	129331789	129332427	639				TRUE		Promoter	Enpep	glutamyl aminopeptidase	8	0.00626399
Placenta	Female	chr9	19090599	19092351	1753				TRUE		Distal Intergenic	Olfr836	olfactory receptor 836	-12	0.00626599
Placenta	Female	chr5	110536363	110539112	2750				TRUE		Distal Intergenic	Galnt9	polypeptide N-acetylgalactosaminyltransferase 9	-6	0.00626699
Placenta	Female	chr8	12015278	12015435	158				TRUE		Distal Intergenic	Tex29	testis expressed 29	-10	0.00626999
Placenta	Female	chr6	18795010	18796535	1526				TRUE		Distal Intergenic	Lsm8	LSM8 homolog, U6 small nuclear RNA associated	11	0.00627099
Placenta	Female	chr15	78437431	78437965	535		TRUE			TRUE	3' UTR	Kctd17	potassium channel tetramerisation domain containing 17	-12	0.00627099
Placenta	Female	chr2	181077181	181077824	644				TRUE		3' UTR	Kcnq2	potassium voltage-gated channel, subfamily Q, member 2	13	0.00627299
Placenta	Female	chr9	15040812	15041090	279			TRUE	TRUE		Intron	Panx1	pannexin 1	-12	0.00628199
Placenta	Female	chr13	86194516	86195048	533				TRUE		Distal Intergenic	Cox7c	cytochrome c oxidase subunit 7C	-9	0.00628699
Placenta	Female	chr13	112058827	112059714	888				TRUE		Distal Intergenic	Gm15326	predicted gene 15326	-11	0.00629399
Placenta	Female	chrX	63611764	63612460	697				TRUE		Distal Intergenic	Gm6760	predicted gene 6760	-12	0.00630199
Placenta	Female	chr17	46917267	46917749	483				TRUE		Intron	Prph2	peripherin 2	-10	0.00631099
Placenta	Female	chr1	76845092	76846004	913				TRUE		Distal Intergenic	Mir6343	microRNA 6343	-13	0.00631399
Placenta	Female	chr14	118071162	118071496	335				TRUE		Distal Intergenic	Dct	dopachrome tautomerase	-16	0.00631399
Placenta	Female	chr1	55448236	55449614	1379				TRUE		Intron	Plcl1	phospholipase C-like 1	-9	0.00631499
Placenta	Female	chr7	37115382	37116511	1130				TRUE		Distal Intergenic	Tshz3	teashirt zinc finger family member 3	-12	0.00631699
Placenta	Female	chr3	149380243	149380664	422				TRUE		Intron	Adgrl2	adhesion G protein-coupled receptor L2	-13	0.00631799
Placenta	Female	chr17	49559529	49560155	627				TRUE		Intron	Daam2	dishevelled associated activator of morphogenesis 2	-11	0.00633499
Placenta	Female	chr8	99639722	99641458	1737				TRUE		Intron	A330008L17Rik	RIKEN cDNA A330008L17 gene	-11	0.00634299
Placenta	Female	chr5	35840768	35840961	194				TRUE		Intron	Ablim2	actin-binding LIM protein 2	-16	0.00634599
Placenta	Female	chr14	80369007	80369772	766				TRUE		Distal Intergenic	Olfm4	olfactomedin 4	-9	0.00634599
Placenta	Female	chr8	11337812	11339047	1236				TRUE		Intron	Col4a2	collagen, type IV, alpha 2	-8	0.00634599
Placenta	Female	chr15	66981698	66982457	760				TRUE		Intron	Ndrg1	N-myc downstream regulated gene 1	-10	0.00634699
Placenta	Female	chr16	27377678	27381432	3755				TRUE		Distal Intergenic	Ccdc50	coiled-coil domain containing 50	-7	0.00635499
Placenta	Female	chr5	99894623	99897578	2956				TRUE		Distal Intergenic	Hnrnpd	heterogeneous nuclear ribonucleoprotein D	-7	0.00635999
Placenta	Female	chr3	47947889	47949970	2082				TRUE		Distal Intergenic	Gm7977	tyrosine 3-monooxygenase/tryptophan 5-monooxygenase activation protein, theta polypeptide pseudogene	-10	0.00636999
Placenta	Female	chr6	10487894	10488047	154				TRUE		Distal Intergenic	AA545190	EST AA545190	13	0.00637199
Placenta	Female	chr4	77987813	77989623	1811				TRUE		Intron	Ptprd	protein tyrosine phosphatase, receptor type, D	-9	0.00638299
Placenta	Female	chr1	63365034	63365709	676	TRUE	TRUE				Exon	Zdbf2	zinc finger, DBF-type containing 2	7	0.00638399
Placenta	Female	chr4	150721917	150722510	594				TRUE		Distal Intergenic	Slc45a1	solute carrier family 45, member 1	-10	0.00639699
Placenta	Female	chr17	25612443	25612875	433				TRUE		3' UTR	Lmf1	lipase maturation factor 1	-11	0.00640099
Placenta	Female	chr13	14808650	14808909	260				TRUE		Distal Intergenic	AW209491	expressed sequence AW209491	11	0.00640499
Placenta	Female	chr18	42413449	42414773	1325				TRUE		Distal Intergenic	Pou4f3	POU domain, class 4, transcription factor 3	-8	0.00640599
Placenta	Female	chr1	87482151	87482820	670				TRUE		Exon	Ngef	neuronal guanine nucleotide exchange factor	-11	0.00640699
Placenta	Female	chrX	47425148	47425261	114				TRUE		Distal Intergenic	Smarca1	SWI/SNF related, matrix associated, actin dependent regulator of chromatin, subfamily a, member 1	14	0.00640899
Placenta	Female	chr7	134475176	134476371	1196				TRUE		Intron	D7Ertd443e	DNA segment, Chr 7, ERATO Doi 443, expressed	-10	0.00640999
Placenta	Female	chr11	107153941	107154187	247				TRUE		Distal Intergenic	Gm11715	predicted gene 11715	-14	0.00642299
Placenta	Female	chrX	93783816	93785263	1448				TRUE		Exon	Pdk3	pyruvate dehydrogenase kinase, isoenzyme 3	-10	0.00642399
Placenta	Female	chr5	114689229	114689691	463		TRUE				Promoter	Gltp	glycolipid transfer protein	-13	0.00642699
Placenta	Female	chr13	87396671	87397348	678				TRUE		Distal Intergenic	Cox7c	cytochrome c oxidase subunit 7C	-8	0.00643499
Placenta	Female	chr9	102750030	102750228	199				TRUE		Intron	Gm5627	predicted gene 5627	-11	0.00643499
Placenta	Female	chr1	100129273	100134766	5494				TRUE		Intron	Cntnap5b	contactin associated protein-like 5B	-7	0.00643699
Placenta	Female	chr5	128938973	128939300	328				TRUE		Intron	Rimbp2	RIMS binding protein 2	11	0.00644099
Placenta	Female	chr2	59877583	59878309	727			TRUE	TRUE		Promoter	Wdsub1	WD repeat, SAM and U-box domain containing 1	-7	0.00644699
Placenta	Female	chr15	77746532	77747178	647				TRUE		Downstream	Apol8	apolipoprotein L 8	-9	0.00645299
Placenta	Female	chr13	51102286	51103064	779		TRUE				Promoter	Spin1	spindlin 1	-11	0.00645299
Placenta	Female	chr12	99702278	99702385	108				TRUE		Intron	Efcab11	EF-hand calcium binding domain 11	-13	0.00646099
Placenta	Female	chr12	69073334	69074007	674				TRUE		Distal Intergenic	Rps29	ribosomal protein S29	-13	0.00646299
Placenta	Female	chr11	117937592	117937704	113				TRUE		Distal Intergenic	Socs3	suppressor of cytokine signaling 3	-14	0.00646899
Placenta	Female	chr12	32801119	32801443	325				TRUE		Distal Intergenic	Nampt	nicotinamide phosphoribosyltransferase	-10	0.00647399
Placenta	Female	chr10	60064075	60064445	371				TRUE		Exon	Ascc1	activating signal cointegrator 1 complex subunit 1	12	0.00647999
Placenta	Female	chrX	71214809	71215229	421				TRUE	TRUE	Promoter	Mtm1	X-linked myotubular myopathy gene 1	-11	0.00648899
Placenta	Female	chr7	144789787	144790377	591				TRUE	TRUE	Intron	Ano1	anoctamin 1, calcium activated chloride channel	-8	0.00649199
Placenta	Female	chr6	92381396	92383067	1672				TRUE		Intron	Prickle2	prickle planar cell polarity protein 2	-8	0.00649199
Placenta	Female	chr12	82679079	82680366	1288				TRUE		Intron	Rgs6	regulator of G-protein signaling 6	11	0.00649699
Placenta	Female	chr18	20944568	20944950	383				TRUE		Promoter	Rnf125	ring finger protein 125	11	0.00649699
Placenta	Female	chr7	9342195	9343955	1761				TRUE		Exon	Vmn2r37	vomeronasal 2, receptor 37	14	0.00651299
Placenta	Female	chr7	37392184	37392887	704				TRUE		Intron	Zfp536	zinc finger protein 536	-8	0.00652699
Placenta	Female	chr5	102390539	102391054	516				TRUE		Distal Intergenic	Arhgap24	Rho GTPase activating protein 24	-12	0.00652899
Placenta	Female	chr2	130677110	130677418	309				TRUE		Intron	Itpa	inosine triphosphatase (nucleoside triphosphate pyrophosphatase)	-11	0.00652999
Placenta	Female	chr1	132142443	132142674	232			TRUE			Promoter	Cdk18	cyclin-dependent kinase 18	11	0.00653499
Placenta	Female	chr19	3985265	3985579	315				TRUE		Promoter	Acy3	aspartoacylase (aminoacylase) 3	11	0.00653599
Placenta	Female	chr5	103647517	103648571	1055				TRUE		3' UTR	1700016H13Rik	RIKEN cDNA 1700016H13 gene	-8	0.00654299
Placenta	Female	chr15	27200585	27201631	1047				TRUE		Distal Intergenic	Ank	progressive ankylosis	-9	0.00654799
Placenta	Female	chr11	41296543	41300086	3544				TRUE		Distal Intergenic	Ccng1	cyclin G1	-10	0.00654999
Placenta	Female	chr12	48447447	48450083	2637				TRUE		Distal Intergenic	Foxg1	forkhead box G1	-9	0.00655699
Placenta	Female	chr17	5029444	5030283	840				TRUE		Intron	Arid1b	AT rich interactive domain 1B (SWI-like)	-11	0.00655899
Placenta	Female	chr4	30996039	30998566	2528				TRUE		Distal Intergenic	Map3k7	mitogen-activated protein kinase kinase kinase 7	-9	0.00656499
Placenta	Female	chr4	83272933	83273426	494				TRUE		Intron	Ttc39b	tetratricopeptide repeat domain 39B	14	0.00657999
Placenta	Female	chr13	58855811	58856934	1124				TRUE		Intron	Ntrk2	neurotrophic tyrosine kinase, receptor, type 2	-8	0.00658299
Placenta	Female	chr7	113507652	113508816	1165				TRUE		Distal Intergenic	Far1	fatty acyl CoA reductase 1	-12	0.00658999
Placenta	Female	chr18	54450539	54451626	1088				TRUE		Exon	Redrum	Redrum, erythroid developmental long intergenic non-protein coding transcript	-10	0.00659299
Placenta	Female	chr5	92378890	92379366	477				TRUE		Intron	Art3	ADP-ribosyltransferase 3	-9	0.00659399
Placenta	Female	chr5	141687472	141688275	804				TRUE		Intron	Sdk1	sidekick cell adhesion molecule 1	-9	0.00659399
Placenta	Female	chr8	37044496	37047916	3421				TRUE		Distal Intergenic	G630064G18Rik	RIKEN cDNA G630064G18 gene	-8	0.00659999
Placenta	Female	chr12	68950544	68951849	1306				TRUE		Intron	Rps29	ribosomal protein S29	-13	0.00660699
Placenta	Female	chr16	80294876	80295546	671				TRUE		Distal Intergenic	1700066C05Rik	RIKEN cDNA 1700066C05 gene	-13	0.00661299
Placenta	Female	chr10	5855360	5856018	659				TRUE		Intron	Rgs17	regulator of G-protein signaling 17	14	0.00661899
Placenta	Female	chr8	16285000	16286217	1218				TRUE		Intron	Csmd1	CUB and Sushi multiple domains 1	-11	0.00662299
Placenta	Female	chrX	160022736	160024512	1777				TRUE		Intron	Map3k15	mitogen-activated protein kinase kinase kinase 15	-11	0.00662699
Placenta	Female	chr15	63320452	63321618	1167				TRUE		Intron	Gm20740	predicted gene, 20740	-10	0.00662999
Placenta	Female	chr6	23820044	23823067	3024				TRUE		Intron	Cadps2	Ca2+-dependent activator protein for secretion 2	-6	0.00663199
Placenta	Female	chr8	89483985	89484297	313				TRUE		Distal Intergenic	Sall1	spalt like transcription factor 1	-10	0.00664099
Placenta	Female	chr1	48120688	48123689	3002				TRUE		Distal Intergenic	Mir6350	microRNA 6350	-10	0.00664199
Placenta	Female	chr4	76142887	76144158	1272				TRUE		Intron	Ptprd	protein tyrosine phosphatase, receptor type, D	13	0.00664299
Placenta	Female	chr2	180758380	180759118	739				TRUE		Distal Intergenic	Bhlhe23	basic helix-loop-helix family, member e23	-8	0.00664399
Placenta	Female	chr6	99568016	99569874	1859				TRUE		Intron	Foxp1	forkhead box P1	-10	0.00664399
Placenta	Female	chr2	50061146	50061723	578				TRUE		Distal Intergenic	Lypd6	LY6/PLAUR domain containing 6	-14	0.00664399
Placenta	Female	chr16	91825059	91826025	967				TRUE		Intron	Itsn1	intersectin 1 (SH3 domain protein 1A)	14	0.00664499
Placenta	Female	chr10	60305902	60306495	594			TRUE			Exon	Cdh23	cadherin 23 (otocadherin)	-10	0.00664999
Placenta	Female	chr16	96235670	96236103	434				TRUE		Promoter	B3galt5	UDP-Gal:betaGlcNAc beta 1,3-galactosyltransferase, polypeptide 5	-7	0.00665099
Placenta	Female	chr19	57900564	57901721	1158				TRUE		Intron	Atrnl1	attractin like 1	-8	0.00665299
Placenta	Female	chr6	147260046	147261057	1012			TRUE			Intron	Pthlh	parathyroid hormone-like peptide	-11	0.00665799
Placenta	Female	chr2	164551926	164552357	432				TRUE		Promoter	Gm14317	predicted gene 14317	-10	0.00665799
Placenta	Female	chr5	43614848	43616146	1299				TRUE		Exon	C1qtnf7	C1q and tumor necrosis factor related protein 7	9	0.00666899
Placenta	Female	chr8	33631016	33631378	363				TRUE		Intron	Ubxn8	UBX domain protein 8	-10	0.00667299
Placenta	Female	chr13	97814669	97815104	436				TRUE		Intron	Rps18-ps4	ribosomal protein S18, pseudogene 4	-12	0.00668399
Placenta	Female	chr3	86785667	86786106	440				TRUE		Downstream	Dclk2	doublecortin-like kinase 2	10	0.00668499
Placenta	Female	chr6	25093266	25093699	434				TRUE		Distal Intergenic	Tmem229a	transmembrane protein 229A	-10	0.00668999
Placenta	Female	chr3	92635424	92636321	898				TRUE		Distal Intergenic	Lce1a1	late cornified envelope 1A1	-14	0.00669299
Placenta	Female	chr17	5550947	5552285	1339				TRUE		Intron	Zdhhc14	zinc finger, DHHC domain containing 14	-8	0.00670299
Placenta	Female	chrX	76496231	76497113	883				TRUE		Distal Intergenic	Cldn34b4	claudin 34B4	-13	0.00670399
Placenta	Female	chr6	144654387	144654812	426				TRUE		Intron	Sox5	SRY (sex determining region Y)-box 5	-16	0.00670999
Placenta	Female	chr11	44593803	44594872	1070				TRUE		Distal Intergenic	4930597A21Rik	RIKEN cDNA 4930597A21 gene	-12	0.00671599
Placenta	Female	chr2	114763619	114768180	4562				TRUE		Distal Intergenic	Dph6	diphthamine biosynthesis 6	-7	0.00671699
Placenta	Female	chr8	45586649	45587099	451				TRUE		Intron	Sorbs2	sorbin and SH3 domain containing 2	-8	0.00671699
Placenta	Female	chr3	154420597	154421621	1025				TRUE		Distal Intergenic	AI606473	expressed sequence AI606473	-9	0.00672599
Placenta	Female	chr8	117757056	117757889	834				TRUE		Intron	Hsd17b2	hydroxysteroid (17-beta) dehydrogenase 2	-14	0.00672799
Placenta	Female	chr3	24024082	24024494	413				TRUE		Intron	Naaladl2	N-acetylated alpha-linked acidic dipeptidase-like 2	-9	0.00674399
Placenta	Female	chr3	86984574	86985338	765				TRUE		Promoter	Cd1d2	CD1d2 antigen	-14	0.00674799
Placenta	Female	chr15	21015487	21016495	1009				TRUE		Intron	Cdh12	cadherin 12	-9	0.00674999
Placenta	Female	chr10	10844065	10845144	1080				TRUE		Intron	Grm1	glutamate receptor, metabotropic 1	-12	0.00675199
Placenta	Female	chr10	29128454	29129688	1235				TRUE		Distal Intergenic	Soga3	SOGA family member 3	-10	0.00675199
Placenta	Female	chr6	106698687	106702700	4014				TRUE		3' UTR	Cntn4	contactin 4	-7	0.00676099
Placenta	Female	chr12	42633614	42634395	782				TRUE		Distal Intergenic	Gm33340	predicted gene, 33340	-9	0.00676999
Placenta	Female	chr6	15186551	15186932	382				TRUE	TRUE	Intron	Foxp2	forkhead box P2	12	0.00677199
Placenta	Female	chr16	22299514	22300804	1291				TRUE		Exon	Gng5-ps	G protein subunit gamma 5, pseudogene	-10	0.00677199
Placenta	Female	chr4	42939226	42939892	667				TRUE		3' UTR	Phf24	PHD finger protein 24	-9	0.00679299
Placenta	Female	chr12	87401598	87402791	1194				TRUE		Distal Intergenic	Sptlc2	serine palmitoyltransferase, long chain base subunit 2	-9	0.00679699
Placenta	Female	chr18	20811795	20812123	329				TRUE		Distal Intergenic	Trappc8	trafficking protein particle complex 8	10	0.00679699
Placenta	Female	chr8	115043314	115043848	535				TRUE		Intron	Wwox	WW domain-containing oxidoreductase	-8	0.00680199
Placenta	Female	chr4	74333852	74334320	469				TRUE		Exon	Kdm4c	lysine (K)-specific demethylase 4C	-11	0.00680499
Placenta	Female	chr5	14530964	14531916	953				TRUE		Intron	Pclo	piccolo (presynaptic cytomatrix protein)	-11	0.00681299
Placenta	Female	chr5	19399224	19400453	1230				TRUE		Intron	Magi2	membrane associated guanylate kinase, WW and PDZ domain containing 2	-8	0.00681799
Placenta	Female	chr10	123598861	123600546	1686				TRUE		Intron	Tafa2	TAFA chemokine like family member 2	-9	0.00681799
Placenta	Female	chr9	36019999	36020139	141				TRUE		Distal Intergenic	Gm5916	predicted gene 5916	-18	0.00681899
Placenta	Female	chr11	9395843	9397927	2085				TRUE		Exon	Abca13	ATP-binding cassette, sub-family A (ABC1), member 13	-10	0.00682999
Placenta	Female	chr9	5475012	5476007	996				TRUE		Distal Intergenic	Casp12	caspase 12	-15	0.00683499
Placenta	Female	chr18	72496575	72499089	2515				TRUE		Distal Intergenic	Dcc	deleted in colorectal carcinoma	-11	0.00683499
Placenta	Female	chr1	78114605	78116378	1774				TRUE		Intron	Pax3	paired box 3	-8	0.00684599
Placenta	Female	chr7	116271011	116272697	1687				TRUE		Intron	Plekha7	pleckstrin homology domain containing, family A member 7	-7	0.00685099
Placenta	Female	chr8	18879890	18880232	343				TRUE		Intron	Agpat5	1-acylglycerol-3-phosphate O-acyltransferase 5 (lysophosphatidic acid acyltransferase, epsilon)	-11	0.00685699
Placenta	Female	chr15	86130016	86130404	389				TRUE		3' UTR	Gramd4	GRAM domain containing 4	-10	0.00685799
Placenta	Female	chr8	118052352	118053129	778				TRUE		Distal Intergenic	Cdh13	cadherin 13	-12	0.00686399
Placenta	Female	chr2	95506961	95508942	1982				TRUE		Distal Intergenic	Lrrc4c	leucine rich repeat containing 4C	-11	0.00686799
Placenta	Female	chr16	29057826	29059472	1647				TRUE		Distal Intergenic	Mb21d2	Mab-21 domain containing 2	-8	0.00686799
Placenta	Female	chr8	88377506	88378620	1115				TRUE		Distal Intergenic	Brd7	bromodomain containing 7	13	0.00687699
Placenta	Female	chr9	96839780	96840175	396				TRUE		5' UTR	Pxylp1	2-phosphoxylose phosphatase 1	-10	0.00688099
Placenta	Female	chr6	74535705	74537597	1893				TRUE		Distal Intergenic	Gm31747	predicted gene, 31747	-12	0.00688599
Placenta	Female	chr2	74950427	74950813	387				TRUE		Distal Intergenic	Mtx2	metaxin 2	16	0.00690399
Placenta	Female	chr2	150649422	150650054	633				TRUE		Intron	Acss1	acyl-CoA synthetase short-chain family member 1	-10	0.00690999
Placenta	Female	chr9	87952385	87953023	639				TRUE		Distal Intergenic	Tbx18	T-box18	-12	0.00691599
Placenta	Female	chr8	11391787	11392299	513				TRUE		Intron	Col4a2	collagen, type IV, alpha 2	11	0.00691599
Placenta	Female	chr6	39819005	39820772	1768				TRUE		Distal Intergenic	Mrps33	mitochondrial ribosomal protein S33	-8	0.00692399
Placenta	Female	chr16	87784389	87784947	559				TRUE		Exon	Bach1	BTB and CNC homology 1, basic leucine zipper transcription factor 1	10	0.00692499
Placenta	Female	chr2	165756050	165757061	1012				TRUE		Intron	Eya2	EYA transcriptional coactivator and phosphatase 2	-9	0.00692799
Placenta	Female	chr14	124350114	124351457	1344						Intron	Fgf14	fibroblast growth factor 14	-11	0.00693099
Placenta	Female	chr15	4682591	4682776	186				TRUE		Distal Intergenic	C6	complement component 6	-9	0.00693099
Placenta	Female	chr4	73033409	73034746	1338				TRUE		Exon	Aldoart1	aldolase 1 A, retrogene 1	-11	0.00693399
Placenta	Female	chrX	8583543	8584069	527				TRUE		3' UTR	Ssxb3	synovial sarcoma, X member B3	-9	0.00693699
Placenta	Female	chr12	81026011	81026223	213		TRUE			TRUE	Promoter	Smoc1	SPARC related modular calcium binding 1	11	0.00695399
Placenta	Female	chr15	96628605	96629178	574				TRUE		Intron	Slc38a1	solute carrier family 38, member 1	8	0.00695999
Placenta	Female	chrX	95383913	95384360	448				TRUE		Distal Intergenic	Amer1	APC membrane recruitment 1	-15	0.00696099
Placenta	Female	chr7	107913627	107914662	1036				TRUE		Distal Intergenic	Olfr472	olfactory receptor 472	-14	0.00696099
Placenta	Female	chr4	29283749	29284711	963				TRUE		Distal Intergenic	Gm11917	predicted gene 11917	-13	0.00696599
Placenta	Female	chr4	118765665	118766749	1085				TRUE		Distal Intergenic	Olfr1338	olfactory receptor 1338	-14	0.00696899
Placenta	Female	chr6	123887428	123890344	2917				TRUE		Distal Intergenic	Vmn2r25	vomeronasal 2, receptor 25	-10	0.00697899
Placenta	Female	chr5	106421401	106421912	512				TRUE		Distal Intergenic	Barhl2	BarH like homeobox 2	-9	0.00697899
Placenta	Female	chr6	26035491	26036726	1236				TRUE		Distal Intergenic	Gm20756	predicted gene, 20756	-8	0.00698199
Placenta	Female	chr6	64880803	64881696	894				TRUE		Distal Intergenic	Atoh1	atonal bHLH transcription factor 1	-8	0.00698199
Placenta	Female	chr15	49304361	49305797	1437				TRUE		Distal Intergenic	Csmd3	CUB and Sushi multiple domains 3	-6	0.00698199
Placenta	Female	chr12	28288358	28288919	562				TRUE		Intron	Dcdc2c	doublecortin domain containing 2C	-10	0.00698399
Placenta	Female	chr9	21013719	21014063	345				TRUE		Promoter	Icam1	intercellular adhesion molecule 1	-13	0.00698499
Placenta	Female	chr9	39720270	39721540	1271				TRUE		Promoter	Olfr965	olfactory receptor 965	-10	0.00698499
Placenta	Female	chr11	60527339	60528079	741				TRUE		3' UTR	Myo15	myosin XV	-9	0.00699399
Placenta	Female	chr12	34694259	34695251	993				TRUE		Intron	Hdac9	histone deacetylase 9	-14	0.00699399
Placenta	Female	chr11	12403322	12403907	586				TRUE		Intron	Cobl	cordon-bleu WH2 repeat	-13	0.00699599
Placenta	Female	chrX	33446229	33446532	304				TRUE		Distal Intergenic	Btbd35f10	BTB domain containing 35, family member 10	-11	0.00699799
Placenta	Female	chr17	31134559	31134871	313				TRUE		Distal Intergenic	Tff3	trefoil factor 3, intestinal	-11	0.00701299
Placenta	Female	chr17	7299288	7300046	759				TRUE		Exon	Rps6ka2	ribosomal protein S6 kinase, polypeptide 2	-9	0.00701599
Placenta	Female	chr11	59767967	59768014	48				TRUE		Exon	Mprip	myosin phosphatase Rho interacting protein	-13	0.00701599
Placenta	Female	chr18	74505156	74506618	1463				TRUE		Intron	Myo5b	myosin VB	-11	0.00702399
Placenta	Female	chr10	69821869	69822410	542	TRUE	TRUE				Exon	Ank3	ankyrin 3, epithelial	-9	0.00702799
Placenta	Female	chr19	16498993	16499304	312				TRUE		Intron	Gna14	guanine nucleotide binding protein, alpha 14	11	0.00702799
Placenta	Female	chr17	3257632	3258060	429				TRUE		Exon	Tiam2	T cell lymphoma invasion and metastasis 2	-8	0.00702899
Placenta	Female	chr5	136978559	136978802	244				TRUE		Distal Intergenic	Cldn15	claudin 15	8	0.00702999
Placenta	Female	chr2	34235894	34238561	2668				TRUE	TRUE	Intron	Pbx3	pre B cell leukemia homeobox 3	9	0.00703099
Placenta	Female	chrX	11257343	11261451	4109				TRUE		Distal Intergenic	H2al1a	H2A histone family member L1A	-6	0.00703099
Placenta	Female	chr4	136059878	136060116	239				TRUE		Distal Intergenic	Rpl11	ribosomal protein L11	-13	0.00703499
Placenta	Female	chr10	54287478	54290259	2782				TRUE		Distal Intergenic	Man1a	mannosidase 1, alpha	-10	0.00703699
Placenta	Female	chr5	131515690	131516876	1187				TRUE		Intron	Auts2	autism susceptibility candidate 2	7	0.00703799
Placenta	Female	chrX	112567965	112570806	2842				TRUE		Distal Intergenic	Zfp711	zinc finger protein 711	-10	0.00704199
Placenta	Female	chr5	130223765	130224902	1138		TRUE	TRUE			Intron	Tmem248	transmembrane protein 248	8	0.00704199
Placenta	Female	chr1	46175293	46176406	1114				TRUE		Exon	Dnah7b	dynein, axonemal, heavy chain 7B	-10	0.00705799
Placenta	Female	chr12	9016024	9016123	100				TRUE		Exon	Wdr35	WD repeat domain 35	14	0.00706399
Placenta	Female	chr4	114293312	114295506	2195				TRUE		Distal Intergenic	Trabd2b	TraB domain containing 2B	-9	0.00706399
Placenta	Female	chr6	23752528	23753675	1148				TRUE		Intron	Cadps2	Ca2+-dependent activator protein for secretion 2	-9	0.00706799
Placenta	Female	chr3	123593464	123594261	798				TRUE		Intron	Ndst3	N-deacetylase/N-sulfotransferase (heparan glucosaminyl) 3	-8	0.00706799
Placenta	Female	chrX	96155569	96157427	1859				TRUE		Exon	Msn	moesin	-10	0.00707199
Placenta	Female	chr5	65975834	65976541	708				TRUE		Promoter	Chrna9	cholinergic receptor, nicotinic, alpha polypeptide 9	-9	0.00707199
Placenta	Female	chr2	4096713	4101338	4626				TRUE		Intron	Frmd4a	FERM domain containing 4A	-6	0.00707599
Placenta	Female	chr11	97354720	97355852	1133				TRUE		Promoter	Gpr179	G protein-coupled receptor 179	-11	0.00708099
Placenta	Female	chr11	34273987	34274835	849				TRUE		Intron	Dock2	dedicator of cyto-kinesis 2	-12	0.00708099
Placenta	Female	chr1	41605230	41607820	2591				TRUE		Distal Intergenic	4930448I06Rik	RIKEN cDNA 4930448I06 gene	-9	0.00708399
Placenta	Female	chr8	40016342	40017155	814				TRUE		Exon	Fgf20	fibroblast growth factor 20	-9	0.00708399
Placenta	Female	chr15	28113352	28114531	1180				TRUE		Intron	Trio	triple functional domain (PTPRF interacting)	-8	0.00708899
Placenta	Female	chr6	99717387	99718709	1323				TRUE		Intron	Prok2	prokineticin 2	-9	0.00709299
Placenta	Female	chr4	53150220	53150784	565				TRUE		Intron	Abca1	ATP-binding cassette, sub-family A (ABC1), member 1	-12	0.00709299
Placenta	Female	chr8	95207199	95207699	501				TRUE		Distal Intergenic	Kifc3	kinesin family member C3	-11	0.00709499
Placenta	Female	chr14	57461059	57461314	256				TRUE		Intron	Ift88	intraflagellar transport 88	-10	0.00709599
Placenta	Female	chr4	47503230	47504033	804				TRUE		Distal Intergenic	Sec61b	Sec61 beta subunit	-10	0.00709999
Placenta	Female	chr7	16205407	16205797	391				TRUE		Exon	Dhx34	DEAH (Asp-Glu-Ala-His) box polypeptide 34	-9	0.00709999
Placenta	Female	chr3	17169220	17171191	1972				TRUE		Distal Intergenic	Mir124-2hg	Mir124-2 host gene (non-protein coding)	-11	0.00709999
Placenta	Female	chr5	144705082	144705350	269				TRUE		Distal Intergenic	Tmem130	transmembrane protein 130	-10	0.00710799
Placenta	Female	chr11	55557200	55558012	813				TRUE		Intron	Glra1	glycine receptor, alpha 1 subunit	-14	0.00712299
Placenta	Female	chrX	79293062	79295301	2240				TRUE		Exon	Cfap47	cilia and flagella associated protein 47	-10	0.00712999
Placenta	Female	chr5	120567140	120567517	378				TRUE		Intron	Tpcn1	two pore channel 1	-9	0.00713799
Placenta	Female	chr11	3100508	3101228	721				TRUE		Distal Intergenic	Pisd-ps1	phosphatidylserine decarboxylase, pseudogene 1	-5	0.00714199
Placenta	Female	chr9	65121554	65122185	632		TRUE	TRUE			Exon	Igdcc4	immunoglobulin superfamily, DCC subclass, member 4	-12	0.00714999
Placenta	Female	chr8	113125353	113126528	1176				TRUE		Distal Intergenic	Gm10280	predicted gene 10280	-11	0.00716599
Placenta	Female	chr11	118128934	118129384	451				TRUE		Promoter	Dnah17	dynein, axonemal, heavy chain 17	-11	0.00716699
Placenta	Female	chr12	93317532	93317754	223				TRUE		Distal Intergenic	4930559C10Rik	RIKEN cDNA 4930559C10 gene	-13	0.00716699
Placenta	Female	chr16	87912748	87913823	1076				TRUE		Exon	Grik1	glutamate receptor, ionotropic, kainate 1	9	0.00718999
Placenta	Female	chr17	81707802	81709035	1234				TRUE		Intron	Slc8a1	solute carrier family 8 (sodium/calcium exchanger), member 1	-9	0.00719099
Placenta	Female	chr17	80549882	80550422	541				TRUE		Intron	Cdkl4	cyclin-dependent kinase-like 4	-10	0.00719299
Placenta	Female	chr3	129207378	129208866	1489			TRUE	TRUE	TRUE	Intron	Pitx2	paired-like homeodomain transcription factor 2	-6	0.00719299
Placenta	Female	chr2	123879079	123879739	661				TRUE		Distal Intergenic	Sema6d	sema domain, transmembrane domain (TM), and cytoplasmic domain, (semaphorin) 6D	14	0.00719299
Placenta	Female	chr15	100902191	100903111	921				TRUE		Intron	Scn8a	sodium channel, voltage-gated, type VIII, alpha	-10	0.00719499
Placenta	Female	chrX	23028479	23031528	3050				TRUE		Distal Intergenic	Klhl13	kelch-like 13	-7	0.00720099
Placenta	Female	chr5	121140409	121141428	1020				TRUE		Intron	Ptpn11	protein tyrosine phosphatase, non-receptor type 11	8	0.00721199
Placenta	Female	chr19	46625053	46625661	609				TRUE		Intron	Wbp1l	WW domain binding protein 1 like	-7	0.00721299
Placenta	Female	chr13	15861064	15861388	325				TRUE		Intron	B230303A05Rik	U1 small nuclear ribonucleoprotein 1C pseudogene	-14	0.00722699
Placenta	Female	chr9	66009513	66009947	435				TRUE		Intron	Csnk1g1	casein kinase 1, gamma 1	-14	0.00723099
Placenta	Female	chr13	48389522	48390022	501				TRUE		Intron	A330048O09Rik	RIKEN cDNA A330048O09 gene	10	0.00723799
Placenta	Female	chr15	61258442	61263238	4797				TRUE		Distal Intergenic	A1bg	alpha-1-B glycoprotein	-8	0.00723899
Placenta	Female	chr17	34583258	34583569	312			TRUE			3' UTR	Notch4	notch 4	12	0.00724099
Placenta	Female	chr18	57609360	57610200	841				TRUE		Intron	Ccdc192	coiled-coil domain containing 192	-9	0.00724099
Placenta	Female	chr3	78842050	78845447	3398				TRUE		Exon	Rapgef2	Rap guanine nucleotide exchange factor (GEF) 2	-8	0.00724199
Placenta	Female	chr9	56839493	56840150	658				TRUE		Distal Intergenic	Odf3l1	outer dense fiber of sperm tails 3-like 1	-9	0.00724499
Placenta	Female	chr13	63959093	63960232	1140				TRUE		Distal Intergenic	Ercc6l2	excision repair cross-complementing rodent repair deficiency, complementation group 6 like 2	-12	0.00725299
Placenta	Female	chrX	57500322	57500975	654			TRUE			Promoter	Gpr101	G protein-coupled receptor 101	-9	0.00725999
Placenta	Female	chr16	24193350	24193453	104				TRUE		Intron	Gm46545	predicted gene, 46545	-16	0.00726499
Placenta	Female	chr11	84779905	84780406	502				TRUE	TRUE	Distal Intergenic	Mrm1	mitochondrial rRNA methyltransferase 1	-9	0.00727199
Placenta	Female	chr10	105756093	105757349	1257				TRUE		Distal Intergenic	Ccdc59	coiled-coil domain containing 59	-9	0.00727399
Placenta	Female	chr19	55158624	55159063	440				TRUE		Distal Intergenic	Tectb	tectorin beta	-12	0.00727699
Placenta	Female	chr8	62056096	62057715	1620				TRUE		3' UTR	Anxa10	annexin A10	-9	0.00730199
Placenta	Female	chrX	10485663	10486112	450				TRUE	TRUE	Promoter	Tspan7	tetraspanin 7	7	0.00730699
Placenta	Female	chr19	45186005	45186908	904				TRUE		Distal Intergenic	Tlx1	T cell leukemia, homeobox 1	-10	0.00730699
Placenta	Female	chr10	26201377	26201865	489				TRUE		Distal Intergenic	Samd3	sterile alpha motif domain containing 3	-12	0.00730799
Placenta	Female	chr10	77943335	77944477	1143				TRUE		Exon	Trpm2	transient receptor potential cation channel, subfamily M, member 2	11	0.00731099
Placenta	Female	chrX	23150635	23152299	1665				TRUE		Distal Intergenic	Klhl13	kelch-like 13	-12	0.00732399
Placenta	Female	chr6	61075213	61076682	1470				TRUE		Distal Intergenic	A730020E08Rik	RIKEN cDNA A730020E08 gene	9	0.00732499
Placenta	Female	chr13	83499516	83500523	1008				TRUE		Distal Intergenic	Mef2c	myocyte enhancer factor 2C	-10	0.00732899
Placenta	Female	chr9	5210127	5210650	524				TRUE		Distal Intergenic	Casp1	caspase 1	14	0.00733499
Placenta	Female	chr19	5430894	5431064	171				TRUE		Distal Intergenic	AI837181	expressed sequence AI837181	-12	0.00733499
Placenta	Female	chr18	34622564	34623201	638		TRUE				Promoter	Brd8	bromodomain containing 8	-15	0.00733599
Placenta	Female	chr3	83908714	83909105	392				TRUE		Intron	Tmem131l	transmembrane 131 like	-10	0.00733699
Placenta	Female	chr3	9802409	9802737	329				TRUE		Intron	Pag1	phosphoprotein associated with glycosphingolipid microdomains 1	15	0.00734199
Placenta	Female	chr10	63632339	63633712	1374				TRUE		Intron	Ctnna3	catenin (cadherin associated protein), alpha 3	-13	0.00734199
Placenta	Female	chr12	69126000	69126671	672				TRUE		Distal Intergenic	Rps29	ribosomal protein S29	-8	0.00734599
Placenta	Female	chr4	90661230	90662522	1293				TRUE		Distal Intergenic	Gm12633	zinc finger protein 352 pseudogene	-17	0.00735099
Placenta	Female	chr5	75512439	75512886	448				TRUE		Distal Intergenic	Kit	KIT proto-oncogene receptor tyrosine kinase	9	0.00735399
Placenta	Female	chr6	108158931	108161424	2494				TRUE		Intron	Sumf1	sulfatase modifying factor 1	-7	0.00735499
Placenta	Female	chr15	20166959	20168505	1547				TRUE		Distal Intergenic	Acot10	acyl-CoA thioesterase 10	-12	0.00735999
Placenta	Female	chr3	82858393	82859931	1539				TRUE		Intron	Rbm46	RNA binding motif protein 46	-10	0.00736299
Placenta	Female	chr3	48594932	48596132	1201				TRUE		Distal Intergenic	Gm7977	tyrosine 3-monooxygenase/tryptophan 5-monooxygenase activation protein, theta polypeptide pseudogene	-13	0.00736799
Placenta	Female	chrX	58057362	58057978	617				TRUE		Distal Intergenic	Zic3	zinc finger protein of the cerebellum 3	-11	0.00736899
Placenta	Female	chr5	143259046	143259598	553			TRUE	TRUE		Intron	Zfp316	zinc finger protein 316	13	0.00736899
Placenta	Female	chr1	175015219	175016346	1128				TRUE		Distal Intergenic	Rgs7	regulator of G protein signaling 7	-8	0.00736899
Placenta	Female	chr9	85124733	85124917	185				TRUE		Distal Intergenic	Tent5a	terminal nucleotidyltransferase 5A	12	0.00737199
Placenta	Female	chr4	148166880	148166936	57			TRUE		TRUE	Distal Intergenic	Fbxo2	F-box protein 2	-13	0.00737899
Placenta	Female	chr6	48152200	48155339	3140				TRUE		Exon	Gm16630	predicted gene, 16630	-6	0.00737899
Placenta	Female	chr13	12083438	12083896	459				TRUE		Intron	Ryr2	ryanodine receptor 2, cardiac	-11	0.00738699
Placenta	Female	chr9	30349431	30350398	968				TRUE		Distal Intergenic	Snx19	sorting nexin 19	-13	0.00738799
Placenta	Female	chr2	81590740	81595143	4404				TRUE		Distal Intergenic	Zfp804a	zinc finger protein 804A	-8	0.00738799
Placenta	Female	chr1	192735692	192736049	358				TRUE		Intron	Hhat	hedgehog acyltransferase	11	0.00739099
Placenta	Female	chr5	52107461	52108432	972				TRUE		Distal Intergenic	Mir6417	microRNA 6417	-9	0.00739299
Placenta	Female	chr17	72362698	72363239	542				TRUE		Intron	Alk	anaplastic lymphoma kinase	-10	0.00740199
Placenta	Female	chr10	95449433	95450143	711				TRUE		Intron	5730420D15Rik	RIKEN cDNA 5730420D15 gene	-8	0.00740199
Placenta	Female	chr16	73911374	73912165	792				TRUE		Intron	Robo2	roundabout guidance receptor 2	-11	0.00740299
Placenta	Female	chr4	130077300	130077691	392				TRUE		Intron	Col16a1	collagen, type XVI, alpha 1	-13	0.00740299
Placenta	Female	chr5	101051737	101052352	616				TRUE		Distal Intergenic	Gpat3	glycerol-3-phosphate acyltransferase 3	-8	0.00740299
Placenta	Female	chr5	103949764	103950521	758				TRUE		Distal Intergenic	Hsd17b13	hydroxysteroid (17-beta) dehydrogenase 13	-8	0.00740499
Placenta	Female	chr1	139457846	139458167	322			TRUE			Exon	Aspm	abnormal spindle microtubule assembly	-10	0.00740499
Placenta	Female	chr6	12628499	12629451	953				TRUE		Exon	Thsd7a	thrombospondin, type I, domain containing 7A	-9	0.00741299
Placenta	Female	chr8	115445926	115446608	683				TRUE		Distal Intergenic	Maf	avian musculoaponeurotic fibrosarcoma oncogene homolog	-9	0.00741399
Placenta	Female	chr8	120357801	120358355	555				TRUE		Intron	Galnt2	polypeptide N-acetylgalactosaminyltransferase 2	-12	0.00741399
Placenta	Female	chr13	48497775	48498094	320				TRUE		Exon	Zfp169	zinc finger protein 169	-9	0.00741499
Placenta	Female	chr10	128941246	128941553	308				TRUE		Exon	Itga7	integrin alpha 7	-13	0.00742299
Placenta	Female	chr15	42205205	42206482	1278				TRUE		Distal Intergenic	Abra	actin-binding Rho activating protein	-12	0.00742899
Placenta	Female	chr4	27067339	27068017	679				TRUE		Distal Intergenic	4930548K13Rik	RIKEN cDNA 4930548K13 gene	-16	0.00743099
Placenta	Female	chr13	41869708	41870370	663				TRUE		Intron	Gm10790	predicted gene 10790	-14	0.00743699
Placenta	Female	chr19	53236538	53236633	96				TRUE		Exon	Add3	adducin 3 (gamma)	14	0.00743899
Placenta	Female	chrX	157442715	157446829	4115				TRUE		3' UTR	Sms	spermine synthase	-7	0.00744599
Placenta	Female	chr4	119182126	119184018	1893				TRUE		Exon	Ermap	erythroblast membrane-associated protein	-7	0.00744899
Placenta	Female	chrX	111211643	111212302	660				TRUE		Distal Intergenic	Cylc1	cylicin, basic protein of sperm head cytoskeleton 1	-12	0.00745499
Placenta	Female	chr9	10834965	10839887	4923				TRUE		Intron	Cntn5	contactin 5	-7	0.00745799
Placenta	Female	chr2	86226997	86229428	2432				TRUE		Promoter	Olfr1047	olfactory receptor 1047	-9	0.00746899
Placenta	Female	chr10	84980972	84981219	248				TRUE		Intron	Ric8b	RIC8 guanine nucleotide exchange factor B	-13	0.00747099
Placenta	Female	chr1	30494903	30496574	1672				TRUE		Distal Intergenic	Phf3	PHD finger protein 3	-8	0.00747199
Placenta	Female	chr2	92903310	92903676	367				TRUE		Intron	Syt13	synaptotagmin XIII	-15	0.00747199
Placenta	Female	chr2	103815594	103816276	683			TRUE			Distal Intergenic	4930547E08Rik	RIKEN cDNA 4930547E08 gene	-12	0.00747499
Placenta	Female	chr3	55872174	55873285	1112				TRUE		Intron	Nbea	neurobeachin	-12	0.00747599
Placenta	Female	chr2	56594293	56594625	333				TRUE		Distal Intergenic	Mir195b	microRNA 195b	-13	0.00747999
Placenta	Female	chr18	81543817	81545307	1491				TRUE		Distal Intergenic	Mir5127	microRNA 5127	8	0.00748199
Placenta	Female	chr19	41138425	41138978	554				TRUE		Intron	Tll2	tolloid-like 2	-10	0.00748299
Placenta	Female	chr10	5924940	5926144	1205			TRUE			Promoter	Rgs17	regulator of G-protein signaling 17	-9	0.00749099
Placenta	Female	chr16	8790532	8790799	268				TRUE		Promoter	Usp7	ubiquitin specific peptidase 7	-14	0.00749199
Placenta	Female	chrX	36227476	36228777	1302				TRUE		Distal Intergenic	Zcchc12	zinc finger, CCHC domain containing 12	-8	0.00749199
Placenta	Female	chr17	38082119	38082906	788				TRUE		Promoter	Olfr131	olfactory receptor 131	-11	0.00750399
Placenta	Female	chr15	93231810	93232124	315				TRUE		Distal Intergenic	Gxylt1	glucoside xylosyltransferase 1	-12	0.00750899
Placenta	Female	chr17	48014743	48015308	566				TRUE		Distal Intergenic	1700122O11Rik	RIKEN cDNA 1700122O11 gene	-10	0.00751799
Placenta	Female	chr10	62907385	62908942	1558				TRUE		Promoter	Tet1	tet methylcytosine dioxygenase 1	-9	0.00752099
Placenta	Female	chr16	58136250	58136846	597				TRUE		Distal Intergenic	Dcbld2	discoidin, CUB and LCCL domain containing 2	9	0.00752299
Placenta	Female	chr8	121080442	121080791	350	TRUE	TRUE			TRUE	Intron	Galnt2	polypeptide N-acetylgalactosaminyltransferase 2	-6	0.00752799
Placenta	Female	chrX	50738327	50739165	839				TRUE		Distal Intergenic	Stk26	serine/threonine kinase 26	-10	0.00754299
Placenta	Female	chr1	50189300	50189839	540				TRUE		Distal Intergenic	Tmeff2	transmembrane protein with EGF-like and two follistatin-like domains 2	13	0.00754299
Placenta	Female	chr9	94616896	94619396	2501				TRUE		Distal Intergenic	Slc9a9	solute carrier family 9 (sodium/hydrogen exchanger), member 9	-7	0.00754399
Placenta	Female	chr11	25327239	25328067	829				TRUE		Promoter	4933427E13Rik	RIKEN cDNA 4933427E13 gene	-15	0.00755499
Placenta	Female	chr7	101858433	101858839	407				TRUE		3' UTR	Folr1	folate receptor 1 (adult)	-11	0.00756199
Placenta	Female	chr1	140253092	140256086	2995				TRUE		Intron	Kcnt2	potassium channel, subfamily T, member 2	-10	0.00756699
Placenta	Female	chr13	105052840	105053426	587		TRUE			TRUE	Promoter	Rgs7bp	regulator of G-protein signalling 7 binding protein	-11	0.00757699
Placenta	Female	chr7	68152469	68153059	591				TRUE		Intron	Igf1r	insulin-like growth factor I receptor	-11	0.00758599
Placenta	Female	chr2	133734841	133735274	434				TRUE		Distal Intergenic	Mir3090	microRNA 3090	-11	0.00758599
Placenta	Female	chr2	135623580	135625182	1603				TRUE		Distal Intergenic	Plcb4	phospholipase C, beta 4	-8	0.00758699
Placenta	Female	chr16	92015724	92016187	464				TRUE		Distal Intergenic	Mrps6	mitochondrial ribosomal protein S6	-12	0.00758899
Placenta	Female	chr10	96738420	96739191	772				TRUE		Distal Intergenic	Btg1	BTG anti-proliferation factor 1	10	0.00758899
Placenta	Female	chr7	104221115	104221675	561				TRUE		Promoter	Trim6	tripartite motif-containing 6	-11	0.00759399
Placenta	Female	chr17	68702589	68703324	736				TRUE		Intron	L3mbtl4	L3MBTL4 histone methyl-lysine binding protein	-11	0.00759899
Placenta	Female	chr3	134238628	134238924	297			TRUE			Promoter	Cxxc4	CXXC finger 4	16	0.00760599
Placenta	Female	chr4	107480466	107481805	1340				TRUE		Intron	Glis1	GLIS family zinc finger 1	-7	0.00760599
Placenta	Female	chr17	90829818	90830463	646				TRUE		Intron	Nrxn1	neurexin I	15	0.00761099
Placenta	Female	chr5	70313574	70314315	742				TRUE		Distal Intergenic	Gabrg1	gamma-aminobutyric acid (GABA) A receptor, subunit gamma 1	-11	0.00761099
Placenta	Female	chr5	139584062	139584988	927				TRUE	TRUE	Distal Intergenic	Uncx	UNC homeobox	-10	0.00761299
Placenta	Female	chr6	114558504	114559049	546				TRUE		Distal Intergenic	Atg7	autophagy related 7	14	0.00761799
Placenta	Female	chr8	25999433	26001901	2469				TRUE		Promoter	Fnta	farnesyltransferase, CAAX box, alpha	-5	0.00762199
Placenta	Female	chr8	24450502	24450912	411				TRUE		Distal Intergenic	Tcim	transcriptional and immune response regulator	-12	0.00762199
Placenta	Female	chr12	112915223	112915787	565		TRUE	TRUE			Exon	Jag2	jagged 2	-8	0.00762399
Placenta	Female	chr4	133750269	133750572	304		TRUE	TRUE			Intron	Arid1a	AT rich interactive domain 1A (SWI-like)	-13	0.00762499
Placenta	Female	chr17	84575205	84575719	515				TRUE		Promoter	Plekhh2	pleckstrin homology domain containing, family H (with MyTH4 domain) member 2	10	0.00762999
Placenta	Female	chr2	30446415	30447185	771				TRUE		3' UTR	Ptpa	protein phosphatase 2 protein activator	11	0.00764099
Placenta	Female	chr5	100945692	100946288	597				TRUE		Distal Intergenic	Gpat3	glycerol-3-phosphate acyltransferase 3	-10	0.00764799
Placenta	Female	chr2	160010991	160011471	481				TRUE		Distal Intergenic	9130015L21Rik	RIKEN cDNA 9130015L21 gene	13	0.00764999
Placenta	Female	chr6	20067023	20068420	1398				TRUE		Distal Intergenic	Mir6370	microRNA 6370	-12	0.00764999
Placenta	Female	chr14	55627575	55627896	322				TRUE		3' UTR	Ipo4	importin 4	-12	0.00765199
Placenta	Female	chr5	137583531	137584055	525				TRUE	TRUE	Exon	Tfr2	transferrin receptor 2	8	0.00765299
Placenta	Female	chr2	68366322	68366629	308				TRUE		Promoter	Stk39	serine/threonine kinase 39	14	0.00765399
Placenta	Female	chr5	4767434	4768272	839				TRUE		Distal Intergenic	Fzd1	frizzled class receptor 1	10	0.00765999
Placenta	Female	chr15	49662002	49664380	2379				TRUE		Distal Intergenic	Csmd3	CUB and Sushi multiple domains 3	-9	0.00766399
Placenta	Female	chr8	23898558	23900171	1614				TRUE		Intron	Zmat4	zinc finger, matrin type 4	-10	0.00767899
Placenta	Female	chr2	90098384	90099168	785				TRUE		Distal Intergenic	Olfr1269	olfactory receptor 1269	14	0.00769099
Placenta	Female	chr8	121167426	121168154	729				TRUE		Intron	Galnt2	polypeptide N-acetylgalactosaminyltransferase 2	-10	0.00769099
Placenta	Female	chr14	40125966	40127100	1135				TRUE		Distal Intergenic	1700109I08Rik	RIKEN cDNA 1700109I08 gene	-17	0.00770899
Placenta	Female	chr1	22796543	22798619	2077				TRUE		Intron	Rims1	regulating synaptic membrane exocytosis 1	-10	0.00770899
Placenta	Female	chr18	69337122	69337587	466				TRUE		Distal Intergenic	Tcf4	transcription factor 4	-13	0.00771799
Placenta	Female	chr7	3007892	3010985	3094				TRUE		Distal Intergenic	Speer9-ps1	spermatogenesis associated glutamate (E)-rich protein 9, pseudogene 1	-11	0.00773599
Placenta	Female	chr14	103757379	103759757	2379				TRUE		Distal Intergenic	Slain1os	SLAIN motif family, member 1, opposite strand	-6	0.00773699
Placenta	Female	chr6	73558149	73558964	816				TRUE		Distal Intergenic	Gm31747	predicted gene, 31747	-13	0.00773999
Placenta	Female	chr6	55998030	55998343	314				TRUE		Distal Intergenic	Ppp1r17	protein phosphatase 1, regulatory subunit 17	-14	0.00774999
Placenta	Female	chr12	28748655	28749086	432		TRUE				Promoter	Trappc12	trafficking protein particle complex 12	12	0.00775199
Placenta	Female	chr12	49915282	49915784	503				TRUE		Distal Intergenic	1810007C17Rik	RIKEN cDNA 1810007C17 gene	-14	0.00775199
Placenta	Female	chr19	10142675	10143129	455				TRUE		Distal Intergenic	Fads1	fatty acid desaturase 1	-10	0.00775199
Placenta	Female	chr7	120556893	120557420	528				TRUE		Exon	E130201H02Rik	Y box protein 1 pseudogene	-12	0.00776099
Placenta	Female	chr10	7845239	7845492	254				TRUE		Intron	Zc3h12d	zinc finger CCCH type containing 12D	-9	0.00776999
Placenta	Female	chr14	83954180	83955113	934				TRUE		Distal Intergenic	Gm32455	predicted gene, 32455	-15	0.00777299
Placenta	Female	chr9	118423323	118423904	582				TRUE		Distal Intergenic	4933432G23Rik	RIKEN cDNA 4933432G23 gene	9	0.00777899
Placenta	Female	chr3	101963753	101964365	613				TRUE		Distal Intergenic	Slc22a15	solute carrier family 22 (organic anion/cation transporter), member 15	-7	0.00778199
Placenta	Female	chr18	81491439	81492149	711				TRUE		Intron	Mir5127	microRNA 5127	7	0.00779599
Placenta	Female	chr14	21937819	21939918	2100				TRUE		Exon	Zfp503	zinc finger protein 503	-9	0.00779799
Placenta	Female	chr10	118996749	118997443	695				TRUE		Distal Intergenic	Gm33677	predicted gene, 33677	-9	0.00779999
Placenta	Female	chr9	102211778	102212108	331				TRUE		Intron	Ephb1	Eph receptor B1	-17	0.00780199
Placenta	Female	chr17	72754461	72755685	1225				TRUE		Distal Intergenic	Ypel5	yippee like 5	-11	0.00780599
Placenta	Female	chrX	98865690	98866513	824				TRUE		Intron	Ophn1	oligophrenin 1	12	0.00780899
Placenta	Female	chr4	114636278	114638302	2025				TRUE		Distal Intergenic	Gm12830	predicted gene 12830	-11	0.00781199
Placenta	Female	chr14	65402398	65403626	1229				TRUE		Intron	Pnoc	prepronociceptin	-9	0.00781899
Placenta	Female	chr15	58906084	58906416	333				TRUE		Exon	Ndufb9	NADH:ubiquinone oxidoreductase subunit B9	-13	0.00781999
Placenta	Female	chr3	34690303	34691115	813				TRUE		Distal Intergenic	Sox2ot	SOX2 overlapping transcript (non-protein coding)	12	0.00783099
Placenta	Female	chr16	42510739	42514971	4233				TRUE		Distal Intergenic	Gap43	growth associated protein 43	-6	0.00784799
Placenta	Female	chr8	70504352	70504488	137		TRUE			TRUE	Promoter	Rex1bd	required for excision 1-B domain containing	13	0.00784799
Placenta	Female	chr11	121975621	121976506	886						Distal Intergenic	Ptchd3	patched domain containing 3	-8	0.00784799
Placenta	Female	chr15	16774505	16775156	652				TRUE		Intron	Cdh9	cadherin 9	-10	0.00785099
Placenta	Female	chrX	44792928	44793987	1060			TRUE			Promoter	Dcaf12l1	DDB1 and CUL4 associated factor 12-like 1	-11	0.00785799
Placenta	Female	chr19	10408285	10409143	859				TRUE		Intron	Syt7	synaptotagmin VII	-8	0.00785999
Placenta	Female	chr12	102898850	102899372	523				TRUE		Promoter	Cox8c	cytochrome c oxidase subunit 8C	7	0.00786299
Placenta	Female	chr8	17107620	17109847	2228				TRUE		Intron	Csmd1	CUB and Sushi multiple domains 1	-12	0.00787699
Placenta	Female	chr4	127428624	127429806	1183				TRUE		Distal Intergenic	Gjb5	gap junction protein, beta 5	-10	0.00787699
Placenta	Female	chr11	105492191	105492517	327				TRUE		Distal Intergenic	Marchf10	membrane associated ring-CH-type finger 10	-12	0.00788399
Placenta	Female	chr14	33361702	33362422	721				TRUE		Promoter	Arhgap22	Rho GTPase activating protein 22	-8	0.00788599
Placenta	Female	chr6	73314536	73315036	501				TRUE		Distal Intergenic	Suclg1	succinate-CoA ligase, GDP-forming, alpha subunit	12	0.00788599
Placenta	Female	chr1	167876938	167877509	572				TRUE		Distal Intergenic	Lmx1a	LIM homeobox transcription factor 1 alpha	-9	0.00790299
Placenta	Female	chr3	112459378	112461811	2434				TRUE		Distal Intergenic	Gm6602	predicted gene 6602	-13	0.00790399
Placenta	Female	chr8	80631098	80631424	327				TRUE		Intron	Frem3	Fras1 related extracellular matrix protein 3	-12	0.00791399
Placenta	Female	chrX	73242682	73243183	502				TRUE		Promoter	Xlr4c	X-linked lymphocyte-regulated 4C	-9	0.00791399
Placenta	Female	chr15	99951409	99951768	360				TRUE		Intron	Fam186a	family with sequence similarity 186, member A	-14	0.00791599
Placenta	Female	chr2	117589316	117590434	1119				TRUE		Distal Intergenic	Gm13985	predicted gene 13985	-12	0.00791699
Placenta	Female	chr17	50131126	50133379	2254				TRUE		Intron	Rftn1	raftlin lipid raft linker 1	-9	0.00791699
Placenta	Female	chr4	138720970	138721323	354				TRUE		Exon	Ubxn10	UBX domain protein 10	-9	0.00791699
Placenta	Female	chr3	4082034	4083521	1488				TRUE		Distal Intergenic	Hnf4g	hepatocyte nuclear factor 4, gamma	-14	0.00791899
Placenta	Female	chr3	94864112	94864606	495				TRUE		Promoter	Pogz	pogo transposable element with ZNF domain	-11	0.00791899
Placenta	Female	chr6	116042648	116043343	696				TRUE		3' UTR	Tmcc1	transmembrane and coiled coil domains 1	-10	0.00792399
Placenta	Female	chr13	36550951	36551411	461				TRUE		Intron	Fars2	phenylalanine-tRNA synthetase 2 (mitochondrial)	11	0.00792799
Placenta	Female	chr6	18782641	18784765	2125				TRUE		Distal Intergenic	Lsm8	LSM8 homolog, U6 small nuclear RNA associated	-13	0.00793299
Placenta	Female	chr5	112497918	112498516	599				TRUE		Intron	Sez6l	seizure related 6 homolog like	-15	0.00793499
Placenta	Female	chr4	57055452	57055914	463				TRUE		Intron	Epb41l4b	erythrocyte membrane protein band 4.1 like 4b	-9	0.00793699
Placenta	Female	chr2	151853355	151854638	1284				TRUE		Intron	Rspo4	R-spondin 4	-9	0.00794499
Placenta	Female	chr4	70424329	70425702	1374				TRUE		Downstream	Cdk5rap2	CDK5 regulatory subunit associated protein 2	-11	0.00794799
Placenta	Female	chr5	138248321	138249343	1023				TRUE		Exon	Nxpe5	neurexophilin and PC-esterase domain family, member 5	-12	0.00794899
Placenta	Female	chr12	9548586	9549947	1362				TRUE		Distal Intergenic	Osr1	odd-skipped related transcription factor 1	-11	0.00795199
Placenta	Female	chr9	63545818	63547082	1265				TRUE		Intron	Iqch	IQ motif containing H	8	0.00795299
Placenta	Female	chr6	8847613	8848564	952				TRUE		Distal Intergenic	Ica1	islet cell autoantigen 1	-12	0.00795399
Placenta	Female	chr1	189868755	189868875	121				TRUE		Intron	Ptpn14	protein tyrosine phosphatase, non-receptor type 14	11	0.00795399
Placenta	Female	chr6	23770400	23774276	3877				TRUE		Intron	Cadps2	Ca2+-dependent activator protein for secretion 2	-6	0.00795399
Placenta	Female	chr11	95954095	95954677	583				TRUE		Downstream	Mir3063	microRNA 3063	-10	0.00796899
Placenta	Female	chr15	90575240	90577141	1902				TRUE		Intron	Cpne8	copine VIII	-11	0.00797899
Placenta	Female	chr2	14386159	14386359	201				TRUE		Promoter	Slc39a12	solute carrier family 39 (zinc transporter), member 12	13	0.00798699
Placenta	Female	chr17	5908440	5908789	350				TRUE		Exon	Snx9	sorting nexin 9	-10	0.00798999
Placenta	Female	chr13	95643477	95643878	402				TRUE		Intron	Iqgap2	IQ motif containing GTPase activating protein 2	10	0.00799099
Placenta	Female	chr15	81281250	81282000	751				TRUE		Intron	8430426J06Rik	RIKEN cDNA 8430426J06 gene	-11	0.00799199
Placenta	Female	chr11	76523672	76524381	710				TRUE		Intron	Abr	active BCR-related gene	-13	0.00799199
Placenta	Female	chr2	14874699	14874857	159				TRUE		Promoter	Cacnb2	calcium channel, voltage-dependent, beta 2 subunit	-12	0.00799399
Placenta	Female	chr5	102178257	102179191	935				TRUE		Distal Intergenic	Wdfy3	WD repeat and FYVE domain containing 3	-12	0.00800399
Placenta	Female	chr16	85868479	85869181	703				TRUE		Exon	Adamts5	a disintegrin-like and metallopeptidase (reprolysin type) with thrombospondin type 1 motif, 5 (aggrecanase-2)	-13	0.00800699
Placenta	Female	chr6	107572178	107573762	1585				TRUE		Distal Intergenic	Lrrn1	leucine rich repeat protein 1, neuronal	-12	0.00801099
Placenta	Female	chr11	105988740	105988990	251	TRUE					3' UTR	Ace	angiotensin I converting enzyme (peptidyl-dipeptidase A) 1	10	0.00801199
Placenta	Female	chr6	9652555	9656435	3881				TRUE		Distal Intergenic	Nxph1	neurexophilin 1	-7	0.00802099
Placenta	Female	chr19	33432984	33434691	1708				TRUE		Distal Intergenic	Rnls	renalase, FAD-dependent amine oxidase	-11	0.00803599
Placenta	Female	chr7	45286376	45286941	566				TRUE		Exon	Slc6a21	solute carrier family 6 member 21	-8	0.00805499
Placenta	Female	chr3	126862085	126863836	1752				TRUE		Distal Intergenic	Camk2d	calcium/calmodulin-dependent protein kinase II, delta	-9	0.00805599
Placenta	Female	chr2	70445148	70446317	1170				TRUE		Distal Intergenic	Sp5	trans-acting transcription factor 5	-10	0.00805899
Placenta	Female	chr3	44475130	44475970	841				TRUE		Distal Intergenic	2610316D01Rik	RIKEN cDNA 2610316D01 gene	-10	0.00805899
Placenta	Female	chr10	115880080	115880224	145				TRUE		Distal Intergenic	Tspan8	tetraspanin 8	-12	0.00805899
Placenta	Female	chr6	68361647	68361972	326				TRUE		Distal Intergenic	4930515G16Rik	myc induced nuclear antigen pseudogene	-14	0.00807299
Placenta	Female	chr10	89324303	89325845	1543				TRUE		Intron	Ano4	anoctamin 4	-8	0.00808099
Placenta	Female	chr17	72458939	72459468	530				TRUE		Intron	Alk	anaplastic lymphoma kinase	-12	0.00808699
Placenta	Female	chr14	23594270	23594783	514				TRUE		Intron	Kcnma1	potassium large conductance calcium-activated channel, subfamily M, alpha member 1	-12	0.00808899
Placenta	Female	chr14	22939586	22940179	594				TRUE		Intron	Lrmda	leucine rich melanocyte differentiation associated	-8	0.00809699
Placenta	Female	chr11	87930253	87930763	511				TRUE		Distal Intergenic	Olfr464	olfactory receptor 464	-15	0.00809899
Placenta	Female	chr8	61286444	61286725	282				TRUE		Intron	Sh3rf1	SH3 domain containing ring finger 1	-14	0.00809999
Placenta	Female	chr11	55290041	55291461	1421				TRUE		Intron	Fat2	FAT atypical cadherin 2	-9	0.00810799
Placenta	Female	chr3	149332167	149333137	971				TRUE		Intron	Adgrl2	adhesion G protein-coupled receptor L2	-9	0.00811099
Placenta	Female	chr9	49593638	49596565	2928				TRUE		Intron	Ncam1	neural cell adhesion molecule 1	-5	0.00811399
Placenta	Female	chr8	115019688	115020620	933				TRUE		Exon	Wwox	WW domain-containing oxidoreductase	-10	0.00812199
Placenta	Female	chr5	77603753	77606405	2653				TRUE		Distal Intergenic	1700017L05Rik	RIKEN cDNA 1700017L05 gene	-9	0.00812399
Placenta	Female	chr1	164867368	164868125	758				TRUE		Intron	Gm20743	predicted gene, 20743	-10	0.00812499
Placenta	Female	chr16	67460097	67463452	3356				TRUE		Intron	Cadm2	cell adhesion molecule 2	-7	0.00812499
Placenta	Female	chr8	84539252	84540377	1126				TRUE		Intron	Cacna1a	calcium channel, voltage-dependent, P/Q type, alpha 1A subunit	-8	0.00812499
Placenta	Female	chr14	89091975	89094299	2325				TRUE		Distal Intergenic	Pcdh20	protocadherin 20	-11	0.00812499
Placenta	Female	chr13	46809134	46810420	1287				TRUE		Exon	Kif13a	kinesin family member 13A	7	0.00812499
Placenta	Female	chr12	30462578	30464128	1551				TRUE		Intron	2310016D03Rik	RIKEN cDNA 2310016D03 gene	-9	0.00813199
Placenta	Female	chr5	142578838	142579495	658				TRUE		Intron	Mmd2	monocyte to macrophage differentiation-associated 2	-9	0.00813999
Placenta	Female	chrX	42390031	42391767	1737				TRUE		Distal Intergenic	Sh2d1a	SH2 domain containing 1A	-8	0.00814499
Placenta	Female	chr1	66821785	66822497	713			TRUE	TRUE		Exon	Kansl1l	KAT8 regulatory NSL complex subunit 1-like	-10	0.00814499
Placenta	Female	chr8	70718922	70719189	268		TRUE	TRUE			Promoter	Gm3336	predicted gene 3336	-15	0.00815899
Placenta	Female	chr6	143926176	143926842	667				TRUE		Intron	Sox5	SRY (sex determining region Y)-box 5	10	0.00816199
Placenta	Female	chr7	127121145	127121569	425				TRUE	TRUE	Promoter	Qprt	quinolinate phosphoribosyltransferase	-11	0.00816399
Placenta	Female	chr17	25703482	25704305	824				TRUE		Distal Intergenic	Gng13	guanine nucleotide binding protein (G protein), gamma 13	-11	0.00817299
Placenta	Female	chr3	9896210	9896526	317				TRUE		Distal Intergenic	Pag1	phosphoprotein associated with glycosphingolipid microdomains 1	11	0.00817299
Placenta	Female	chr5	36083427	36084230	804				TRUE		Intron	Sorcs2	sortilin-related VPS10 domain containing receptor 2	-7	0.00817799
Placenta	Female	chr5	58985002	58987695	2694				TRUE		Distal Intergenic	4930459L07Rik	RIKEN cDNA 4930459L07 gene	-11	0.00818199
Placenta	Female	chr14	62192925	62193461	537				TRUE		Distal Intergenic	Rnaseh2b	ribonuclease H2, subunit B	-11	0.00819199
Placenta	Female	chr13	47963503	47963955	453				TRUE		Intron	4931429P17Rik	RIKEN cDNA 4931429P17 gene	-11	0.00819699
Placenta	Female	chr10	16248870	16254308	5439				TRUE		Distal Intergenic	C330004P14Rik	RIKEN cDNA C330004P14 gene	-8	0.00819999
Placenta	Female	chr16	86738977	86740379	1403				TRUE		Distal Intergenic	Gm32461	predicted gene, 32461	-9	0.00820099
Placenta	Female	chr6	82494520	82501839	7320				TRUE		Intron	Tacr1	tachykinin receptor 1	-5	0.00820899
Placenta	Female	chr9	93896956	93898478	1523				TRUE		Distal Intergenic	Dipk2a	divergent protein kinase domain 2A	-12	0.00822099
Placenta	Female	chr4	15896155	15896975	821				TRUE		Intron	Calb1	calbindin 1	-9	0.00822999
Placenta	Female	chr16	58265907	58267098	1192				TRUE		Distal Intergenic	Dcbld2	discoidin, CUB and LCCL domain containing 2	-13	0.00823099
Placenta	Female	chr1	40325819	40326637	819	TRUE	TRUE			TRUE	Promoter	Il1rl2	interleukin 1 receptor-like 2	6	0.00823299
Placenta	Female	chr5	116363231	116363766	536				TRUE		Distal Intergenic	B230112J18Rik	RIKEN cDNA B230112J18 gene	-12	0.00823299
Placenta	Female	chr2	84426332	84428844	2513				TRUE		Promoter	Calcrl	calcitonin receptor-like	-7	0.00823399
Placenta	Female	chr2	45674108	45675933	1826				TRUE		Distal Intergenic	1700019E08Rik	RIKEN cDNA 1700019E08 gene	-8	0.00823499
[truncated: 26,629 more rows]

## Sheet: B) GO
Tissue	Sex	Term	Gene Ontology	-log10.p-value	FWER
Brain	Female	postsynapse	Cellular Component	8.84133	0.011
Brain	Female	regulation of multicellular organismal process	Biological Process	7.52129	0.123
Brain	Female	negative regulation of developmental process	Biological Process	7.25954	0.163
Brain	Female	negative regulation of multicellular organismal process	Biological Process	6.27377	0.307
Brain	Female	regulation of biological quality	Biological Process	5.85069	0.405
Brain	Female	postsynaptic membrane	Cellular Component	5.83777	0.178
Brain	Female	generation of neurons	Biological Process	5.75173	0.428
Brain	Female	regulation of dendrite development	Biological Process	5.34116	0.553
Brain	Female	synapse organization	Biological Process	5.17498	0.599
Brain	Female	developmental growth	Biological Process	5.14476	0.605
Brain	Female	dendrite	Cellular Component	4.9001	0.378
Brain	Female	neuronal cell body	Cellular Component	4.86425	0.385
Brain	Female	neuron projection morphogenesis	Biological Process	4.8244	0.712
Brain	Female	biological adhesion	Biological Process	4.65088	0.764
Brain	Female	binding	Molecular Function	4.64761	0.089
Brain	Female	regulation of cellular process	Biological Process	4.54851	0.787
Brain	Female	cellular developmental process	Biological Process	4.26295	0.854
Brain	Female	protein binding	Molecular Function	4.25569	0.165
Brain	Female	neuron projection	Cellular Component	3.9195	0.683
Brain	Female	regulation of synapse organization	Biological Process	3.79658	0.947
Brain	Female	cell-cell signaling	Biological Process	3.79078	0.947
Brain	Female	regulation of cell communication	Biological Process	3.73974	0.951
Brain	Female	regulation of cellular component organization	Biological Process	3.70229	0.958
Brain	Female	cell junction	Cellular Component	3.61908	0.783
Brain	Female	regulation of signaling	Biological Process	3.52987	0.977
Brain	Female	regulation of Wnt signaling pathway	Biological Process	3.5269	0.977
Brain	Female	kidney epithelium development	Biological Process	3.35512	0.987
Brain	Female	inner ear auditory receptor cell differentiation	Biological Process	3.34583	0.988
Brain	Female	cellular metabolic process	Biological Process	3.31413	0.989
Brain	Female	brain development	Biological Process	3.20989	0.995
Brain	Female	reflex	Biological Process	3.20464	0.995
Brain	Female	negative regulation of cellular process	Biological Process	3.1658	0.995
Brain	Female	cell proliferation in bone marrow	Biological Process	3.13071	0.995
Brain	Female	somatic stem cell population maintenance	Biological Process	3.0508	0.998
Brain	Female	guanyl-nucleotide exchange factor activity	Molecular Function	3.02184	0.734
Brain	Female	axon guidance	Biological Process	2.89548	0.999
Brain	Female	cellular component assembly	Biological Process	2.86692	0.999
Brain	Female	lipid binding	Molecular Function	2.85213	0.832
Brain	Female	intracellular	Cellular Component	2.83386	0.951
Brain	Female	cellular process	Biological Process	2.81281	1
Brain	Female	phosphate-containing compound metabolic process	Biological Process	2.8123	1
Brain	Female	cellular biosynthetic process	Biological Process	2.80517	1
Brain	Female	inner ear development	Biological Process	2.80454	1
Brain	Female	1-phosphatidylinositol-3-kinase activity	Molecular Function	2.70683	0.886
Brain	Female	cytoplasm	Cellular Component	2.61269	0.972
Brain	Female	heparan sulfate proteoglycan biosynthetic process	Biological Process	2.57158	1
Brain	Female	muscle structure development	Biological Process	2.55031	1
Brain	Female	regulation of response to stimulus	Biological Process	2.51956	1
Brain	Female	protein localization to synapse	Biological Process	2.50336	1
Brain	Female	neurotransmitter secretion	Biological Process	2.4856	1
Brain	Female	ion binding	Molecular Function	2.45298	0.979
Brain	Female	plasma membrane raft	Cellular Component	2.43478	0.985
Brain	Female	regulation of exocytosis	Biological Process	2.39195	1
Brain	Female	regulation of cell cycle process	Biological Process	2.38797	1
Brain	Female	negative regulation of leukocyte differentiation	Biological Process	2.38581	1
Brain	Female	Roundabout binding	Molecular Function	2.37919	0.986
Brain	Female	neuron recognition	Biological Process	2.37286	1
Brain	Female	cellular localization	Biological Process	2.34781	1
Brain	Female	lipid metabolic process	Biological Process	2.33928	1
Brain	Female	positive regulation of exocytosis	Biological Process	2.3286	1
Brain	Female	regulation of neurological system process	Biological Process	2.3278
Brain	Female	outflow tract septum morphogenesis	Biological Process	2.3231	1
Brain	Female	pyrimidine nucleotide binding	Molecular Function	2.28657	0.992
Brain	Female	ethanol metabolic process	Biological Process	2.2771	1
Brain	Female	organelle	Cellular Component	2.27221	0.997
Brain	Female	regulation of histone methylation	Biological Process	2.23311	1
Brain	Female	regulation of binding	Biological Process	2.22187	1
Brain	Female	behavior	Biological Process	2.20032	1
Brain	Female	somatic stem cell division	Biological Process	2.19079	1
Brain	Female	tube morphogenesis	Biological Process	2.18505	1
Brain	Female	response to glucose	Biological Process	2.14508	1
Brain	Female	positive regulation of response to oxidative stress	Biological Process	2.1348	1
Brain	Female	lysosomal transport	Biological Process	2.09784	1
Brain	Female	RNA polymerase II core promoter sequence-specific DNA binding	Molecular Function	2.08735	1
Brain	Female	cellular carbohydrate metabolic process	Biological Process	2.08355	1
Brain	Female	membrane	Cellular Component	2.0535	1
Brain	Female	molecular adaptor activity	Molecular Function	2.0139	1
Brain	Female	fat cell differentiation	Biological Process	2.00425	1
Brain	Female	respiratory burst	Biological Process	1.96575	1
Brain	Female	mitotic spindle pole	Cellular Component	1.96539	1
Brain	Female	modification by host of symbiont morphology or physiology	Biological Process	1.95412	1
Brain	Female	aggresome	Cellular Component	1.93776	1
Brain	Female	establishment of cell polarity	Biological Process	1.92932	1
Brain	Female	cell leading edge	Cellular Component	1.92844	1
Brain	Female	mitochondrial fragmentation involved in apoptotic process	Biological Process	1.91728	1
Brain	Female	extrinsic component of synaptic vesicle membrane	Cellular Component	1.91705	1
Brain	Female	vitamin binding	Molecular Function	1.91199	1
Brain	Female	aromatic-amino-acid:2-oxoglutarate aminotransferase activity	Molecular Function	1.89989	1
Brain	Female	inorganic phosphate transmembrane transporter activity	Molecular Function	1.89989	1
Brain	Female	argininosuccinate synthase activity	Molecular Function	1.89989	1
Brain	Female	regulation of chromosome segregation	Biological Process	1.89546	1
Brain	Female	beta-catenin binding	Molecular Function	1.89478	1
Brain	Female	branched-chain amino acid transport	Biological Process	1.89338	1
Brain	Female	response to interleukin-9	Biological Process	1.89338	1
Brain	Female	formaldehyde catabolic process	Biological Process	1.89338	1
Brain	Female	smooth muscle contractile fiber	Cellular Component	1.89321	1
Brain	Female	neuronal ion channel clustering	Biological Process	1.89157	1
Brain	Female	positive regulation of cellular response to drug	Biological Process	1.89157	1
Brain	Female	beta-catenin-TCF complex	Cellular Component	1.89127	1
Brain	Female	heparin binding	Molecular Function	1.82837	1
Brain	Female	protein self-association	Molecular Function	1.76528	1
Brain	Female	proline-rich region binding	Molecular Function	1.72098	1
Brain	Female	response to leptin	Biological Process	1.70983	1
Brain	Female	translation repressor activity	Molecular Function	1.66302	1
Brain	Female	spongiotrophoblast layer development	Biological Process	1.65414	1
Brain	Female	precatalytic spliceosome	Cellular Component	1.65391	1
Brain	Female	negative regulation of microtubule depolymerization	Biological Process	1.59999	1
Brain	Female	ion channel binding	Molecular Function	1.59971	1
Brain	Female	cellular component maintenance	Biological Process	1.56124	1
Brain	Female	negative regulation of axon regeneration	Biological Process	1.55345	1
Brain	Female	heterocyclic compound binding	Molecular Function	1.55225	1
Brain	Female	adaptive thermogenesis	Biological Process	1.53757	1
Brain	Female	ossification	Biological Process	1.47224	1
Brain	Female	regulation of circadian rhythm	Biological Process	1.4619	1
Brain	Female	1-acylglycerol-3-phosphate O-acyltransferase activity	Molecular Function	1.45732	1
Brain	Female	hydrolase activity, acting on carbon-nitrogen (but not peptide) bonds, in cyclic amides	Molecular Function	1.45647	1
Brain	Female	double-stranded methylated DNA binding	Molecular Function	1.45647	1
Brain	Female	phosphatidylinositol phosphate 4-phosphatase activity	Molecular Function	1.45647	1
Brain	Female	alcohol dehydrogenase (NAD) activity	Molecular Function	1.45647
Brain	Female	positive regulation of dendritic cell antigen processing and presentation	Biological Process	1.45023	1
Brain	Female	sulfur compound binding	Molecular Function	1.44881	1
Brain	Female	septin complex	Cellular Component	1.4485	1
Brain	Female	PDZ domain binding	Molecular Function	1.38199	1
Brain	Female	transcription coregulator activity	Molecular Function	1.30191	1
Brain	Male	neuron differentiation	Biological Process	7.79793	0.131
Brain	Male	anatomical structure development	Biological Process	7.24438	0.211
Brain	Male	anatomical structure morphogenesis	Biological Process	6.02065	0.489
Brain	Male	cell projection organization	Biological Process	6.0087	0.492
Brain	Male	regulation of neuron differentiation	Biological Process	5.55541	0.614
Brain	Male	neuron migration	Biological Process	5.41874	0.644
Brain	Male	neuron projection	Cellular Component	5.04663	0.528
Brain	Male	smooth endoplasmic reticulum	Cellular Component	4.62655	0.643
Brain	Male	multicellular organismal process	Biological Process	4.47929	0.879
Brain	Male	brain development	Biological Process	4.31559	0.922
Brain	Male	regulation of growth	Biological Process	4.27484	0.927
Brain	Male	regulation of biological process	Biological Process	4.24405	0.931
Brain	Male	synapse	Cellular Component	4.03055	0.776
Brain	Male	regulation of membrane potential	Biological Process	3.86213	0.972
Brain	Male	mitotic cell cycle	Biological Process	3.80765	0.975
Brain	Male	mesenchymal cell proliferation	Biological Process	3.73413	0.98
Brain	Male	regulation of cellular component organization	Biological Process	3.67758	0.984
Brain	Male	movement of cell or subcellular component	Biological Process	3.65853	0.984
Brain	Male	tissue development	Biological Process	3.58683	0.986
Brain	Male	Z disc	Cellular Component	3.58633	0.894
Brain	Male	axon guidance	Biological Process	3.48701	0.994
Brain	Male	cell junction	Cellular Component	3.47635	0.911
Brain	Male	regulation of multicellular organismal process	Biological Process	3.46965	0.995
Brain	Male	cell migration	Biological Process	3.45297	0.995
Brain	Male	cell projection membrane	Cellular Component	3.40434	0.926
Brain	Male	monovalent inorganic cation transport	Biological Process	3.38231	0.997
Brain	Male	ion channel activity	Molecular Function	3.2294	0.748
Brain	Male	cellular component organization	Biological Process	3.17152	0.999
Brain	Male	leading edge membrane	Cellular Component	3.1353	0.962
Brain	Male	heart process	Biological Process	3.10112	0.999
Brain	Male	negative regulation of cellular process	Biological Process	3.00179	1
Brain	Male	regulation of smoothened signaling pathway	Biological Process	2.93012	1
Brain	Male	cytoskeleton	Cellular Component	2.92882	0.978
Brain	Male	protein binding	Molecular Function	2.89337	0.895
Brain	Male	negative regulation of growth hormone secretion	Biological Process	2.81305	1
Brain	Male	positive regulation of neutrophil apoptotic process	Biological Process	2.81305	1
Brain	Male	neuron-neuron synaptic transmission	Biological Process	2.76434	1
Brain	Male	heart development	Biological Process	2.74338	1
Brain	Male	organelle	Cellular Component	2.69997	0.99
Brain	Male	transmembrane receptor protein kinase activity	Molecular Function	2.64687	0.959
Brain	Male	homophilic cell adhesion via plasma membrane adhesion molecules	Biological Process	2.6104	1
Brain	Male	regulation of transporter activity	Biological Process	2.59548	1
Brain	Male	binding	Molecular Function	2.54217	0.982
Brain	Male	histone phosphorylation	Biological Process	2.5095	1
Brain	Male	dosage compensation	Biological Process	2.5065	1
Brain	Male	neuronal cell body	Cellular Component	2.42009	0.998
Brain	Male	stem cell population maintenance	Biological Process	2.41821	1
Brain	Male	regulation of mitotic sister chromatid segregation	Biological Process	2.41321	1
Brain	Male	signaling	Biological Process	2.41024	1
Brain	Male	phosphoprotein phosphatase activity	Molecular Function	2.40796	0.993
Brain	Male	cytoskeletal protein binding	Molecular Function	2.4029	0.993
Brain	Male	protein phosphatase 2A binding	Molecular Function	2.40258	0.993
Brain	Male	response to growth factor	Biological Process	2.39424	1
Brain	Male	ion channel binding	Molecular Function	2.3922	0.993
Brain	Male	stem cell development	Biological Process	2.36558	1
Brain	Male	positive regulation of transcription by RNA polymerase II	Biological Process	2.35952	1
Brain	Male	regulation of DNA methylation	Biological Process	2.33178	1
Brain	Male	cation channel complex	Cellular Component	2.33132	1
Brain	Male	sarcoplasm	Cellular Component	2.30221	1
Brain	Male	skeletal system development	Biological Process	2.27924	1
Brain	Male	exocrine system development	Biological Process	2.27483	1
Brain	Male	cellular process	Biological Process	2.27006	1
Brain	Male	proteoglycan biosynthetic process	Biological Process	2.25724	1
Brain	Male	multicellular organismal iron ion homeostasis	Biological Process	2.25024	1
Brain	Male	negative regulation of vesicle fusion	Biological Process	2.25024	1
Brain	Male	rDNA binding	Molecular Function	2.24481	0.999
Brain	Male	growth cone	Cellular Component	2.23464	1
Brain	Male	cellular response to stimulus	Biological Process	2.19793	1
Brain	Male	regulation of centrosome cycle	Biological Process	2.17167	1
Brain	Male	regulation of cellular protein localization	Biological Process	2.16905	1
Brain	Male	dendrite	Cellular Component	2.13037	1
Brain	Male	intracellular	Cellular Component	2.0985	1
Brain	Male	cellular polysaccharide biosynthetic process	Biological Process	2.0742	1
Brain	Male	activin binding	Molecular Function	2.06646	1
Brain	Male	beta-catenin binding	Molecular Function	2.05525	1
Brain	Male	cytoplasm	Cellular Component	2.05209	1
Brain	Male	transcription regulatory region DNA binding	Molecular Function	1.94472	1
Brain	Male	methylation	Biological Process	1.93228	1
Brain	Male	methyltransferase activity	Molecular Function	1.9318	1
Brain	Male	polypeptide N-acetylgalactosaminyltransferase activity	Molecular Function	1.91919	1
Brain	Male	cyclic nucleotide binding	Molecular Function	1.89511	1
Brain	Male	multicellular organismal signaling	Biological Process	1.89418	1
Brain	Male	chondroitin sulfotransferase activity	Molecular Function	1.88603	1
Brain	Male	protein domain specific binding	Molecular Function	1.88237	1
Brain	Male	innate vocalization behavior	Biological Process	1.87494	1
Brain	Male	principal sensory nucleus of trigeminal nerve development	Biological Process	1.87494	1
Brain	Male	reticulophagy	Biological Process	1.87494	1
Brain	Male	vagus nerve development	Biological Process	1.87494	1
Brain	Male	KDEL sequence binding	Molecular Function	1.8712	1
Brain	Male	interstitial matrix	Cellular Component	1.85602	1
Brain	Male	calcium ion binding	Molecular Function	1.8434	1
Brain	Male	regulation of signaling	Biological Process	1.8212	1
Brain	Male	membrane	Cellular Component	1.76843	1
Brain	Male	embryonic morphogenesis	Biological Process	1.74692	1
Brain	Male	protein kinase A binding	Molecular Function	1.7196	1
Brain	Male	DNA-binding transcription factor activity	Molecular Function	1.65992	1
Brain	Male	cadherin binding	Molecular Function	1.65135	1
Brain	Male	sodium channel regulator activity	Molecular Function	1.6366	1
Brain	Male	negative regulation of DNA damage response, signal transduction by p53 class mediator	Biological Process	1.62899	1
Brain	Male	phagocytic vesicle membrane	Cellular Component	1.62659	1
Brain	Male	regulation of protein localization to cell periphery	Biological Process	1.59267	1
Brain	Male	macrophage activation	Biological Process	1.58316	1
Brain	Male	carbohydrate derivative binding	Molecular Function	1.45118	1
Brain	Male	stem cell division	Biological Process	1.44215	1
Brain	Male	neurotransmitter receptor metabolic process	Biological Process	1.43256	1
Brain	Male	cellular response to iron ion	Biological Process	1.43256	1
Brain	Male	regulation of sulfur amino acid metabolic process	Biological Process	1.43256	1
Brain	Male	anaphase-promoting complex	Cellular Component	1.43088	1
Brain	Male	oligosaccharide binding	Molecular Function	1.42898	1
Brain	Male	white fat cell differentiation	Biological Process	1.42441	1
Brain	Male	protein phosphorylation	Biological Process	1.39719	1
Brain	Male	14-3-3 protein binding	Molecular Function	1.36764	1
Brain	Male	membrane biogenesis	Biological Process	1.31498	1
Placenta	Female	synapse	Cellular Component	32.8062	0.004
Placenta	Female	cell projection	Cellular Component	28.3232	0.044
Placenta	Female	neuron projection	Cellular Component	27.9208	0.054
Placenta	Female	anatomical structure morphogenesis	Biological Process	27.403	0.001
Placenta	Female	nervous system development	Biological Process	26.9561	0.001
Placenta	Female	cell junction	Cellular Component	25.2169	0.182
Placenta	Female	cell development	Biological Process	25.2074	0.002
Placenta	Female	cell projection organization	Biological Process	23.4671	0.006
Placenta	Female	cell adhesion	Biological Process	21.769	0.05
Placenta	Female	cellular component organization	Biological Process	20.3398	0.116
Placenta	Female	movement of cell or subcellular component	Biological Process	19.6025	0.165
Placenta	Female	synaptic membrane	Cellular Component	19.4143	0.804
Placenta	Female	protein binding	Molecular Function	16.8875	0
Placenta	Female	localization	Biological Process	16.6523	0.496
Placenta	Female	locomotion	Biological Process	16.4208	0.531
Placenta	Female	binding	Molecular Function	16.2445	0.001
Placenta	Female	ion binding	Molecular Function	15.2963	0.003
Placenta	Female	regulation of biological quality	Biological Process	15.2583	0.69
Placenta	Female	synapse organization	Biological Process	14.4083	0.811
Placenta	Female	cell-cell signaling	Biological Process	14.2858	0.825
Placenta	Female	regulation of signaling	Biological Process	12.9781	0.936
Placenta	Female	regulation of cell communication	Biological Process	12.7551	0.948
Placenta	Female	cell motility	Biological Process	12.4251	0.959
Placenta	Female	regulation of nervous system development	Biological Process	12.2929	0.966
Placenta	Female	neuronal cell body	Cellular Component	12.1754	1
Placenta	Female	head development	Biological Process	11.5715	0.985
Placenta	Female	ion channel complex	Cellular Component	11.1537	1
Placenta	Female	urogenital system development	Biological Process	11.0714	0.995
Placenta	Female	tissue development	Biological Process	10.635	0.997
Placenta	Female	cell adhesion molecule binding	Molecular Function	10.3027	0.262
Placenta	Female	multicellular organismal process	Biological Process	10.2206	0.998
Placenta	Female	cytoskeletal protein binding	Molecular Function	10.1395	0.291
Placenta	Female	circulatory system development	Biological Process	10.0461	0.998
Placenta	Female	plasma membrane protein complex	Cellular Component	9.997	1
Placenta	Female	extracellular matrix structural constituent	Molecular Function	9.88138	0.348
Placenta	Female	regulation of membrane potential	Biological Process	9.68901	0.999
Placenta	Female	actin filament-based process	Biological Process	9.06704	1
Placenta	Female	cell surface receptor signaling pathway	Biological Process	9.06228	1
Placenta	Female	regulation of vesicle-mediated transport	Biological Process	9.00439	1
Placenta	Female	intracellular signal transduction	Biological Process	8.90837	1
Placenta	Female	membrane	Cellular Component	8.77915	1
Placenta	Female	intrinsic component of plasma membrane	Cellular Component	8.50914	1
Placenta	Female	regulation of neuron projection development	Biological Process	8.49118	1
Placenta	Female	Ras guanyl-nucleotide exchange factor activity	Molecular Function	8.47518	0.695
Placenta	Female	synaptic vesicle cycle	Biological Process	8.46835	1
Placenta	Female	limb development	Biological Process	8.42685	1
Placenta	Female	calmodulin binding	Molecular Function	8.09099	0.773
Placenta	Female	extracellular matrix	Cellular Component	8.07593	1
Placenta	Female	regulation of GTPase activity	Biological Process	7.97929	1
Placenta	Female	circulatory system process	Biological Process	7.97148	1
Placenta	Female	behavior	Biological Process	7.66258	1
Placenta	Female	regulation of neurotransmitter levels	Biological Process	7.60172	1
Placenta	Female	receptor complex	Cellular Component	7.59784	1
Placenta	Female	gated channel activity	Molecular Function	7.5038	0.885
Placenta	Female	tube development	Biological Process	7.41154	1
Placenta	Female	macromolecule localization	Biological Process	7.31558	1
Placenta	Female	cytoskeleton	Cellular Component	7.2829	1
Placenta	Female	muscle structure development	Biological Process	7.23553	1
Placenta	Female	metal ion transport	Biological Process	7.04339	1
Placenta	Female	axon guidance	Biological Process	6.88424	1
Placenta	Female	sensory organ development	Biological Process	6.69307	1
Placenta	Female	cellular component assembly	Biological Process	6.55623	1
Placenta	Female	ion transmembrane transport	Biological Process	6.4853	1
Placenta	Female	PDZ domain binding	Molecular Function	6.48205	0.985
Placenta	Female	biological regulation	Biological Process	6.21639	1
Placenta	Female	collagen trimer	Cellular Component	6.18863	1
Placenta	Female	adenyl ribonucleotide binding	Molecular Function	6.11523	0.998
Placenta	Female	developmental growth	Biological Process	6.05606	1
Placenta	Female	cellular process	Biological Process	6.01205	1
Placenta	Female	cytoplasm	Cellular Component	5.94973	1
Placenta	Female	GTPase regulator activity	Molecular Function	5.76689	0.999
Placenta	Female	cellular response to epinephrine stimulus	Biological Process	5.72948	1
Placenta	Female	glutamate receptor activity	Molecular Function	5.71131	1
Placenta	Female	cell junction assembly	Biological Process	5.62299	1
Placenta	Female	ion channel binding	Molecular Function	5.5336	1
Placenta	Female	drug binding	Molecular Function	5.49784	1
Placenta	Female	embryo development	Biological Process	5.46543	1
Placenta	Female	regulation of hormone levels	Biological Process	5.44719	1
Placenta	Female	phosphotransferase activity, alcohol group as acceptor	Molecular Function	5.39905	1
Placenta	Female	Z disc	Cellular Component	5.22351	1
Placenta	Female	eye development	Biological Process	5.16422	1
Placenta	Female	protein phosphorylation	Biological Process	5.10993	1
Placenta	Female	extracellular matrix organization	Biological Process	5.0594	1
Placenta	Female	regulation of response to stimulus	Biological Process	4.87099	1
Placenta	Female	negative regulation of cellular process	Biological Process	4.85058	1
Placenta	Female	multicellular organismal signaling	Biological Process	4.84268	1
Placenta	Female	lipid binding	Molecular Function	4.6964	1
Placenta	Female	regulation of anatomical structure size	Biological Process	4.66279	1
Placenta	Female	anatomical structure formation involved in morphogenesis	Biological Process	4.65224	1
Placenta	Female	cell-cell adhesion mediator activity	Molecular Function	4.62412	1
Placenta	Female	regulation of cellular response to growth factor stimulus	Biological Process	4.60328	1
Placenta	Female	ossification	Biological Process	4.38596	1
Placenta	Female	protein-containing complex binding	Molecular Function	4.35848	1
Placenta	Female	extrinsic component of plasma membrane	Cellular Component	4.3347	1
Placenta	Female	establishment or maintenance of cell polarity	Biological Process	4.31533	1
Placenta	Female	carbohydrate derivative binding	Molecular Function	4.28405	1
Placenta	Female	chemical homeostasis	Biological Process	4.27985	1
Placenta	Female	cell leading edge	Cellular Component	4.23698	1
Placenta	Female	organelle	Cellular Component	4.15143	1
Placenta	Female	T-tubule	Cellular Component	4.1378	1
Placenta	Female	cytoplasmic vesicle membrane	Cellular Component	4.10321	1
Placenta	Female	amino acid binding	Molecular Function	4.08636	1
Placenta	Female	phosphorus-oxygen lyase activity	Molecular Function	4.056	1
Placenta	Female	cyclase activity	Molecular Function	4.056	1
Placenta	Female	ovulation cycle	Biological Process	3.99355	1
Placenta	Female	cyclic nucleotide metabolic process	Biological Process	3.8859	1
Placenta	Female	polypeptide N-acetylgalactosaminyltransferase activity	Molecular Function	3.85045	1
Placenta	Female	signal transduction by protein phosphorylation	Biological Process	3.8484	1
Placenta	Female	membrane organization	Biological Process	3.84261	1
Placenta	Female	transmitter-gated ion channel activity involved in regulation of postsynaptic membrane potential	Molecular Function	3.79233	1
Placenta	Female	perinuclear region of cytoplasm	Cellular Component	3.79215	1
Placenta	Female	glycoprotein complex	Cellular Component	3.66098	1
Placenta	Female	positive regulation of transcription by RNA polymerase II	Biological Process	3.57273	1
Placenta	Female	peptide transport	Biological Process	3.55712	1
Placenta	Female	scaffold protein binding	Molecular Function	3.52096	1
Placenta	Female	proteoglycan metabolic process	Biological Process	3.48173	1
Placenta	Female	microtubule-based movement	Biological Process	3.422	1
Placenta	Female	cytoplasmic region	Cellular Component	3.42175	1
Placenta	Female	negative regulation of cell communication	Biological Process	3.34447	1
Placenta	Female	cell proliferation	Biological Process	3.32248
Placenta	Female	pattern specification process	Biological Process	3.3187	1
Placenta	Female	cellular response to endogenous stimulus	Biological Process	3.28638	1
Placenta	Female	mammary gland formation	Biological Process	3.09481	1
Placenta	Female	platelet activation	Biological Process	3.07697	1
Placenta	Female	secretory granule membrane	Cellular Component	3.07551	1
Placenta	Female	phosphoric ester hydrolase activity	Molecular Function	3.00569	1
Placenta	Female	cranial skeletal system development	Biological Process	2.97984	1
Placenta	Female	supramolecular fiber organization	Biological Process	2.96793	1
Placenta	Female	cell surface	Cellular Component	2.87116	1
Placenta	Female	cell fate commitment	Biological Process	2.82931	1
Placenta	Female	peptide catabolic process	Biological Process	2.80543	1
Placenta	Female	neuron maturation	Biological Process	2.79107	1
Placenta	Female	peptidyl-serine modification	Biological Process	2.74363	1
Placenta	Female	vesicle docking involved in exocytosis	Biological Process	2.73801	1
Placenta	Female	membrane biogenesis	Biological Process	2.73794	1
Placenta	Female	cargo receptor activity	Molecular Function	2.67419	1
Placenta	Female	dendrite self-avoidance	Biological Process	2.63172	1
Placenta	Female	bacterial-type RNA polymerase transcriptional activator activity, sequence-specific DNA binding	Molecular Function	2.61175
Placenta	Female	beta-catenin binding	Molecular Function	2.60839	1
Placenta	Female	gamma-aminobutyric acid signaling pathway	Biological Process	2.6067	1
Placenta	Female	roof of mouth development	Biological Process	2.58308	1
Placenta	Female	flavonoid glucuronidation	Biological Process	2.56264	1
Placenta	Female	xenobiotic glucuronidation	Biological Process	2.56264	1
Placenta	Female	signaling receptor binding	Molecular Function	2.55689	1
Placenta	Female	detection of external stimulus	Biological Process	2.53509	1
Placenta	Female	motor activity	Molecular Function	2.52368	1
Placenta	Female	response to metal ion	Biological Process	2.50539	1
Placenta	Female	response to auditory stimulus	Biological Process	2.4769	1
Placenta	Female	piRNA metabolic process	Biological Process	2.3718	1
Placenta	Female	cluster of actin-based cell projections	Cellular Component	2.35073	1
Placenta	Female	endomembrane system	Cellular Component	2.34179	1
Placenta	Female	estrogen receptor binding	Molecular Function	2.31248	1
Placenta	Female	G2/M transition of mitotic cell cycle	Biological Process	2.25913	1
Placenta	Female	growth cone	Cellular Component	2.24491	1
Placenta	Female	post-embryonic development	Biological Process	2.24162	1
Placenta	Female	response to diuretic	Biological Process	2.20737	1
Placenta	Female	metalloexopeptidase activity	Molecular Function	2.19236	1
Placenta	Female	opsonin binding	Molecular Function	2.18975	1
Placenta	Female	positive regulation of male gonad development	Biological Process	2.18013	1
Placenta	Female	multicellular organism aging	Biological Process	2.17051	1
Placenta	Female	nerve development	Biological Process	2.15622	1
Placenta	Female	protein-containing complex localization	Biological Process	2.14422	1
Placenta	Female	cellular component maintenance	Biological Process	2.14014	1
Placenta	Female	anatomical structure arrangement	Biological Process	2.10936	1
Placenta	Female	melanocyte differentiation	Biological Process	2.09759	1
Placenta	Female	presynaptic cytosol	Cellular Component	2.09364	1
Placenta	Female	positive regulation of steroid biosynthetic process	Biological Process	2.09161	1
Placenta	Female	protein binding, bridging	Molecular Function	2.08259	1
Placenta	Female	regulation of transcription by RNA polymerase II	Biological Process	2.07694	1
Placenta	Female	cardiac neural crest cell development involved in outflow tract morphogenesis	Biological Process	2.04484	1
Placenta	Female	steroid hormone receptor activity	Molecular Function	2.00267	1
Placenta	Female	heparan sulfate sulfotransferase activity	Molecular Function	1.95674	1
Placenta	Female	transposition	Biological Process	1.9405	1
Placenta	Female	inositol trisphosphate metabolic process	Biological Process	1.93705	1
Placenta	Female	positive regulation of chronic inflammatory response	Biological Process	1.9353	1
Placenta	Female	regulation of interleukin-1 beta biosynthetic process	Biological Process	1.9353	1
Placenta	Female	G-protein alpha-subunit binding	Molecular Function	1.92908	1
Placenta	Female	dynein light chain binding	Molecular Function	1.9151	1
Placenta	Female	epithelial cell migration	Biological Process	1.91324	1
Placenta	Female	5-methylcytosine metabolic process	Biological Process	1.90906	1
Placenta	Female	DNA replication, synthesis of RNA primer	Biological Process	1.90906	1
Placenta	Female	cloaca development	Biological Process	1.90906	1
Placenta	Female	acetate-CoA ligase activity	Molecular Function	1.9009	1
Placenta	Female	apical part of cell	Cellular Component	1.87816	1
Placenta	Female	negative regulation of macrophage derived foam cell differentiation	Biological Process	1.87622	1
Placenta	Female	response to redox state	Biological Process	1.87622	1
Placenta	Female	protein homodimerization activity	Molecular Function	1.86918	1
Placenta	Female	protein kinase A binding	Molecular Function	1.86625	1
Placenta	Female	vesicle fusion	Biological Process	1.82466	1
Placenta	Female	tubulin deacetylation	Biological Process	1.80191	1
Placenta	Female	V(D)J recombination	Biological Process	1.80191	1
Placenta	Female	heparin binding	Molecular Function	1.77772	1
Placenta	Female	neuronal stem cell division	Biological Process	1.76953	1
Placenta	Female	apoptotic process involved in development	Biological Process	1.75522	1
Placenta	Female	nuclear inner membrane	Cellular Component	1.75449	1
Placenta	Female	protein C-terminus binding	Molecular Function	1.7212	1
Placenta	Female	response to nitrosative stress	Biological Process	1.71023	1
Placenta	Female	fibronectin binding	Molecular Function	1.61703	1
Placenta	Female	maintenance of cell number	Biological Process	1.61501	1
Placenta	Female	platelet-derived growth factor binding	Molecular Function	1.61416	1
Placenta	Female	TOR complex	Cellular Component	1.59551	1
Placenta	Female	reactive oxygen species biosynthetic process	Biological Process	1.56819	1
Placenta	Female	regulatory region nucleic acid binding	Molecular Function	1.54596	1
Placenta	Female	clathrin binding	Molecular Function	1.54522	1
Placenta	Female	fat cell differentiation	Biological Process	1.53787	1
Placenta	Female	connexin binding	Molecular Function	1.53628	1
Placenta	Female	self proteolysis	Biological Process	1.44865	1
Placenta	Female	delta-catenin binding	Molecular Function	1.43758	1
Placenta	Female	neural nucleus development	Biological Process	1.43038	1
Placenta	Female	negative regulation of collagen biosynthetic process	Biological Process	1.41894	1
Placenta	Female	regulation of protein autoubiquitination	Biological Process	1.3896	1
Placenta	Female	somatotropin secreting cell differentiation	Biological Process	1.3896	1
Placenta	Female	post-chaperonin tubulin folding pathway	Biological Process	1.3896	1
Placenta	Female	Cul4B-RING E3 ubiquitin ligase complex	Cellular Component	1.38937	1
Placenta	Female	SMAD binding	Molecular Function	1.38883	1
Placenta	Female	hydrolase activity, acting on carbon-nitrogen (but not peptide) bonds, in cyclic amides	Molecular Function	1.38201	1
Placenta	Female	oxidoreductase activity, acting on paired donors, with incorporation or reduction of molecular oxygen, reduced ascorbate as one donor, and incorporation of one atom of oxygen	Molecular Function	1.38201	1
Placenta	Male	cell periphery	Cellular Component	29.4385	0.019
Placenta	Male	nervous system development	Biological Process	27.7013	0.001
Placenta	Male	cell projection	Cellular Component	27.4914	0.07
Placenta	Male	system development	Biological Process	27.1715	0.004
Placenta	Male	cell adhesion	Biological Process	26.7082	0.005
Placenta	Male	synapse	Cellular Component	25.4587	0.16
Placenta	Male	cell morphogenesis	Biological Process	24.3313	0.035
Placenta	Male	cell projection organization	Biological Process	24.2687	0.036
Placenta	Male	localization	Biological Process	24.0409	0.04
Placenta	Male	neuron projection	Cellular Component	22.9556	0.418
Placenta	Male	cell junction	Cellular Component	22.7316	0.439
Placenta	Male	protein binding	Molecular Function	20.8946	0
Placenta	Male	movement of cell or subcellular component	Biological Process	17.0309	0.682
Placenta	Male	cellular component organization	Biological Process	16.9922	0.685
Placenta	Male	synapse organization	Biological Process	16.319	0.771
Placenta	Male	regulation of localization	Biological Process	14.7974	0.892
Placenta	Male	regulation of cell communication	Biological Process	13.8147	0.961
Placenta	Male	regulation of signaling	Biological Process	13.7948	0.961
Placenta	Male	regulation of biological quality	Biological Process	13.7566	0.962
Placenta	Male	ion binding	Molecular Function	13.7349	0.04
Placenta	Male	intrinsic component of plasma membrane	Cellular Component	13.4636	1
Placenta	Male	binding	Molecular Function	13.3842	0.052
Placenta	Male	cell-cell signaling	Biological Process	13.2733	0.981
Placenta	Male	cytoskeletal protein binding	Molecular Function	12.8745	0.08
Placenta	Male	multicellular organismal process	Biological Process	12.5728	0.991
Placenta	Male	membrane	Cellular Component	11.9471	1
Placenta	Male	neuronal cell body	Cellular Component	11.7333	1
Placenta	Male	locomotion	Biological Process	11.7278	0.998
Placenta	Male	regulation of multicellular organismal process	Biological Process	11.4517	0.999
Placenta	Male	cytoskeleton	Cellular Component	11.2391	1
Placenta	Male	ion transport	Biological Process	11.0866	1
Placenta	Male	regulation of response to stimulus	Biological Process	10.9376	1
Placenta	Male	intracellular signal transduction	Biological Process	10.8945	1
Placenta	Male	actin filament-based process	Biological Process	10.4947	1
Placenta	Male	transmembrane transporter complex	Cellular Component	10.3292	1
Placenta	Male	presynaptic membrane	Cellular Component	10.2285	1
Placenta	Male	extracellular matrix structural constituent	Molecular Function	10.0231	0.508
Placenta	Male	vesicle-mediated transport	Biological Process	9.87401	1
Placenta	Male	tissue development	Biological Process	9.85056	1
Placenta	Male	regulation of cellular component organization	Biological Process	9.61032	1
Placenta	Male	positive regulation of cellular process	Biological Process	9.57633	1
Placenta	Male	carbohydrate derivative binding	Molecular Function	9.29603	0.676
Placenta	Male	developmental growth	Biological Process	9.13908	1
Placenta	Male	receptor complex	Cellular Component	8.92272	1
Placenta	Male	biological regulation	Biological Process	8.83936	1
Placenta	Male	animal organ morphogenesis	Biological Process	8.7333	1
Placenta	Male	cell adhesion molecule binding	Molecular Function	8.36102	0.861
Placenta	Male	localization of cell	Biological Process	8.21867	1
Placenta	Male	ATP binding	Molecular Function	8.21557	0.885
Placenta	Male	cell leading edge	Cellular Component	8.14443	1
Placenta	Male	regulation of membrane potential	Biological Process	7.89024	1
Placenta	Male	calmodulin binding	Molecular Function	7.63649	0.956
Placenta	Male	cell surface receptor signaling pathway	Biological Process	7.58914	1
Placenta	Male	behavior	Biological Process	7.4879	1
Placenta	Male	receptor localization to synapse	Biological Process	7.3168	1
Placenta	Male	circulatory system development	Biological Process	7.21596	1
Placenta	Male	extracellular matrix	Cellular Component	7.08335	1
Placenta	Male	secretion by cell	Biological Process	7.06155	1
Placenta	Male	drug binding	Molecular Function	6.89598	0.991
Placenta	Male	phosphate-containing compound metabolic process	Biological Process	6.88869	1
Placenta	Male	regulation of molecular function	Biological Process	6.80972	1
Placenta	Male	protein localization to synapse	Biological Process	6.6086	1
Placenta	Male	sensory organ development	Biological Process	6.59114	1
Placenta	Male	phosphotransferase activity, alcohol group as acceptor	Molecular Function	6.56606	0.996
Placenta	Male	metal ion transmembrane transporter activity	Molecular Function	6.39962	0.998
Placenta	Male	positive regulation of MAPK cascade	Biological Process	6.30921	1
Placenta	Male	brain development	Biological Process	6.16695	1
Placenta	Male	PDZ domain binding	Molecular Function	6.16098	0.998
Placenta	Male	extracellular matrix organization	Biological Process	6.03586	1
Placenta	Male	tube development	Biological Process	5.98201	1
Placenta	Male	guanyl-nucleotide exchange factor activity	Molecular Function	5.84942	0.999
Placenta	Male	response to auditory stimulus	Biological Process	5.81814	1
Placenta	Male	cognition	Biological Process	5.80292	1
Placenta	Male	Z disc	Cellular Component	5.6254	1
Placenta	Male	neuron recognition	Biological Process	5.52382	1
Placenta	Male	cell cortex	Cellular Component	5.46766	1
Placenta	Male	regulation of cellular component biogenesis	Biological Process	5.43224	1
Placenta	Male	cytoplasm	Cellular Component	5.42108	1
Placenta	Male	cellular process	Biological Process	5.36914	1
Placenta	Male	multicellular organismal signaling	Biological Process	5.09487	1
Placenta	Male	glutamate receptor activity	Molecular Function	5.09458	1
Placenta	Male	negative regulation of cellular process	Biological Process	4.99881	1
Placenta	Male	muscle structure development	Biological Process	4.8575	1
Placenta	Male	urogenital system development	Biological Process	4.61583	1
Placenta	Male	respiratory system development	Biological Process	4.55312	1
Placenta	Male	site of polarized growth	Cellular Component	4.46331	1
Placenta	Male	gamma-aminobutyric acid signaling pathway	Biological Process	4.38402	1
Placenta	Male	sarcolemma	Cellular Component	4.36924	1
Placenta	Male	cytoplasmic side of plasma membrane	Cellular Component	4.35904	1
Placenta	Male	limb morphogenesis	Biological Process	4.35011	1
Placenta	Male	serotonin metabolic process	Biological Process	4.33443	1
Placenta	Male	membrane organization	Biological Process	4.29951	1
Placenta	Male	collagen trimer	Cellular Component	4.25603	1
Placenta	Male	embryonic morphogenesis	Biological Process	4.25383	1
Placenta	Male	small molecule binding	Molecular Function	4.23685	1
Placenta	Male	cell junction organization	Biological Process	4.20184	1
Placenta	Male	ion channel binding	Molecular Function	4.12436	1
Placenta	Male	gland morphogenesis	Biological Process	4.11087	1
Placenta	Male	cluster of actin-based cell projections	Cellular Component	4.09232	1
Placenta	Male	cyclic nucleotide metabolic process	Biological Process	4.07118	1
Placenta	Male	cell-cell adhesion mediator activity	Molecular Function	4.07055	1
Placenta	Male	skeletal system development	Biological Process	4.02978	1
Placenta	Male	protein-containing complex localization	Biological Process	3.93424	1
Placenta	Male	mesenchymal cell proliferation	Biological Process	3.93386	1
Placenta	Male	response to growth factor	Biological Process	3.92987	1
Placenta	Male	perinuclear region of cytoplasm	Cellular Component	3.90126	1
Placenta	Male	indole-containing compound metabolic process	Biological Process	3.87363	1
Placenta	Male	ion homeostasis	Biological Process	3.86731	1
Placenta	Male	cell surface	Cellular Component	3.79839	1
Placenta	Male	sulfur compound binding	Molecular Function	3.77558	1
Placenta	Male	channel regulator activity	Molecular Function	3.71201	1
Placenta	Male	microtubule-based movement	Biological Process	3.67772	1
Placenta	Male	membrane microdomain	Cellular Component	3.54733	1
Placenta	Male	response to ammonium ion	Biological Process	3.53101	1
Placenta	Male	eye development	Biological Process	3.48061	1
Placenta	Male	endomembrane system	Cellular Component	3.47494	1
Placenta	Male	organelle subcompartment	Cellular Component	3.45498	1
Placenta	Male	establishment or maintenance of cell polarity	Biological Process	3.39755	1
Placenta	Male	positive regulation of protein modification process	Biological Process	3.36486	1
Placenta	Male	prostate gland epithelium morphogenesis	Biological Process	3.3546	1
Placenta	Male	neuronal ion channel clustering	Biological Process	3.35387	1
Placenta	Male	BMP receptor binding	Molecular Function	3.33894	1
Placenta	Male	somatic stem cell population maintenance	Biological Process	3.33629	1
Placenta	Male	response to follicle-stimulating hormone	Biological Process	3.33231	1
Placenta	Male	regulation of ossification	Biological Process	3.25222	1
Placenta	Male	cyclic-nucleotide phosphodiesterase activity	Molecular Function	3.2041	1
Placenta	Male	phospholipid binding	Molecular Function	3.18819	1
Placenta	Male	transmitter-gated ion channel activity involved in regulation of postsynaptic membrane potential	Molecular Function	3.15002	1
Placenta	Male	protein homodimerization activity	Molecular Function	3.10918	1
Placenta	Male	regulation of hormone levels	Biological Process	3.10107	1
Placenta	Male	positive regulation of melanocyte differentiation	Biological Process	2.97702	1
Placenta	Male	dystrophin-associated glycoprotein complex	Cellular Component	2.96927	1
Placenta	Male	branching involved in salivary gland morphogenesis	Biological Process	2.96907	1
Placenta	Male	calcium- and calmodulin-responsive adenylate cyclase activity	Molecular Function	2.96782	1
Placenta	Male	SMAD binding	Molecular Function	2.94605	1
Placenta	Male	metallopeptidase activity	Molecular Function	2.90423	1
Placenta	Male	proteoglycan metabolic process	Biological Process	2.85829	1
Placenta	Male	plasma membrane organization	Biological Process	2.82687	1
Placenta	Male	detection of mechanical stimulus involved in sensory perception	Biological Process	2.81743	1
Placenta	Male	purine-containing compound catabolic process	Biological Process	2.75914	1
Placenta	Male	response to external stimulus	Biological Process	2.75197	1
Placenta	Male	protein-lipid complex binding	Molecular Function	2.72905	1
Placenta	Male	microfilament motor activity	Molecular Function	2.71482	1
Placenta	Male	extrinsic component of plasma membrane	Cellular Component	2.69619	1
Placenta	Male	roof of mouth development	Biological Process	2.66722	1
Placenta	Male	negative regulation of fat cell differentiation	Biological Process	2.62185	1
Placenta	Male	macrophage activation involved in immune response	Biological Process	2.61704	1
Placenta	Male	response to stimulus	Biological Process	2.61103	1
Placenta	Male	transferase activity, transferring sulfur-containing groups	Molecular Function	2.59341	1
Placenta	Male	regulation of cell death	Biological Process	2.49003	1
Placenta	Male	scaffold protein binding	Molecular Function	2.47752	1
Placenta	Male	polypeptide N-acetylgalactosaminyltransferase activity	Molecular Function	2.44166	1
Placenta	Male	innervation	Biological Process	2.41086	1
Placenta	Male	Wnt-Frizzled-LRP5/6 complex	Cellular Component	2.38265	1
Placenta	Male	cytoplasmic vesicle	Cellular Component	2.37771	1
Placenta	Male	estrogen response element binding	Molecular Function	2.37411	1
Placenta	Male	phosphatidylethanolamine-translocating ATPase activity	Molecular Function	2.37411
Placenta	Male	macrophage fusion	Biological Process	2.33777	1
Placenta	Male	ammonium ion metabolic process	Biological Process	2.33139	1
Placenta	Male	organelle	Cellular Component	2.32633	1
Placenta	Male	regulation of platelet activation	Biological Process	2.32027	1
Placenta	Male	organophosphate metabolic process	Biological Process	2.28747	1
Placenta	Male	genitalia development	Biological Process	2.2463	1
Placenta	Male	membrane docking	Biological Process	2.2092	1
Placenta	Male	14-3-3 protein binding	Molecular Function	2.20659	1
Placenta	Male	response to calcium ion	Biological Process	2.20464	1
Placenta	Male	phenol-containing compound metabolic process	Biological Process	2.17753	1
Placenta	Male	alternative mRNA splicing, via spliceosome	Biological Process	2.16893	1
Placenta	Male	microtubule organizing center attachment site	Cellular Component	2.08407	1
Placenta	Male	neuroblast division	Biological Process	2.08052	1
Placenta	Male	neurotrophin binding	Molecular Function	2.07153	1
Placenta	Male	multicellular organismal response to stress	Biological Process	2.05706	1
Placenta	Male	cellular component maintenance	Biological Process	2.01103	1
Placenta	Male	social behavior	Biological Process	2.01103	1
Placenta	Male	protein kinase A binding	Molecular Function	1.98941	1
Placenta	Male	syntaxin binding	Molecular Function	1.98124	1
Placenta	Male	phosphatidylinositol 3-kinase binding	Molecular Function	1.9779	1
Placenta	Male	positive regulation of transcription elongation from RNA polymerase II promoter	Biological Process	1.94981	1
Placenta	Male	RNA stem-loop binding	Molecular Function	1.93338	1
Placenta	Male	lamin binding	Molecular Function	1.93338	1
Placenta	Male	sarcoplasmic reticulum	Cellular Component	1.90334	1
Placenta	Male	epithelial cell migration	Biological Process	1.9028	1
Placenta	Male	phosphorus-oxygen lyase activity	Molecular Function	1.90043	1
Placenta	Male	inclusion body	Cellular Component	1.88503	1
Placenta	Male	integrin complex	Cellular Component	1.88203	1
Placenta	Male	dynein light chain binding	Molecular Function	1.8774	1
Placenta	Male	cargo receptor activity	Molecular Function	1.87503	1
Placenta	Male	aggrephagy	Biological Process	1.86025	1
Placenta	Male	positive regulation of cell fate commitment	Biological Process	1.86025	1
Placenta	Male	apical part of cell	Cellular Component	1.83499	1
Placenta	Male	extracellular region	Cellular Component	1.83325	1
Placenta	Male	regulation of blood coagulation	Biological Process	1.81272	1
Placenta	Male	Atg12-Atg5-Atg16 complex	Cellular Component	1.78688	1
Placenta	Male	nuclear matrix anchoring at nuclear membrane	Biological Process	1.78599	1
Placenta	Male	induction of bacterial agglutination	Biological Process	1.78599	1
Placenta	Male	negative regulation of plasminogen activation	Biological Process	1.78105	1
Placenta	Male	sperm mitochondrion organization	Biological Process	1.78105	1
Placenta	Male	axon extension involved in regeneration	Biological Process	1.78105	1
Placenta	Male	bombesin receptor activity	Molecular Function	1.78047	1
Placenta	Male	neurotrophin receptor activity	Molecular Function	1.77416	1
Placenta	Male	bubble DNA binding	Molecular Function	1.77416	1
Placenta	Male	butyrate-CoA ligase activity	Molecular Function	1.77416	1
Placenta	Male	steroid hormone binding	Molecular Function	1.77416	1
Placenta	Male	extracellular transport	Biological Process	1.74736	1
Placenta	Male	digestive system development	Biological Process	1.70645	1
Placenta	Male	adaptive thermogenesis	Biological Process	1.67134	1
Placenta	Male	post-embryonic development	Biological Process	1.64571	1
Placenta	Male	multicellular organism aging	Biological Process	1.64223	1
Placenta	Male	C-terminal protein amino acid modification	Biological Process	1.57891	1
Placenta	Male	regulation of spindle checkpoint	Biological Process	1.57891	1
Placenta	Male	pteridine-containing compound biosynthetic process	Biological Process	1.57891	1
Placenta	Male	hair cycle process	Biological Process	1.47203	1
Placenta	Male	hydrolase activity	Molecular Function	1.47138	1
Placenta	Male	extraembryonic membrane development	Biological Process	1.43318	1
Placenta	Male	lysophosphatidic acid acyltransferase activity	Molecular Function	1.42462	1
Placenta	Male	protein depolymerization	Biological Process	1.40379	1
Placenta	Male	periciliary membrane compartment	Cellular Component	1.40235	1
Placenta	Male	host intracellular membrane-bounded organelle	Cellular Component	1.40235	1
Placenta	Male	cytidine to uridine editing	Biological Process	1.40132	1
Placenta	Male	oxidoreductase activity, acting on paired donors, with incorporation or reduction of molecular oxygen, reduced pteridine as one donor, and incorporation of one atom of oxygen	Molecular Function	1.39488	1
Placenta	Male	amyloid-beta binding	Molecular Function	1.39445	1
Placenta	Male	diacylglycerol metabolic process	Biological Process	1.34864	1
Placenta	Male	dynein intermediate chain binding	Molecular Function	1.34863	1
Placenta	Male	lysine-acetylated histone binding	Molecular Function	1.34856	1

## Sheet: C) PANTHER
Tissue	Sex	Term	-log10.p-value	Combined.Score	Overlap	Genes
Brain	Female	Cadherin signaling pathway Homo sapiens P00012	1.95392	23.263	23/150	FZD1;PTPN1;TCF7L2;WNT5B;PCDH9;WNT3A;CTNND2;PCDH11X;LEF1;PCDH15;PCDH19;CDH9;CDH7;CDH6;WNT11;ACTBL2;ERBB4;CDH23;CDH12;FAT3;CTNNA3;CTNNA2;CDH18
Brain	Female	Axon guidance mediated by Slit/Robo Homo sapiens P00008	1.48373	51.1516	6/18	DCC;SLIT1;SLIT3;RAC1;NTN1;ROBO1
Brain	Female	Wnt signaling pathway Homo sapiens P00057	1.35729	12.1076	32/278	PCDH11X;LEF1;PCDH15;ITPR3;PCDH19;CDH9;CDH7;LRP6;CDH6;GNG2;WNT11;CDH23;CTNNA3;CTNNA2;DACT1;FZD1;CSNK1G3;TCF7L2;TLE2;SMAD4;PRKCH;WNT5B;PCDH9;WNT3A;PRKCE;BCL9;GNAQ;CDH12;FAT3;PLCB1;MYH4;CDH18
Brain	Female	Alzheimer disease-presenilin pathway Homo sapiens P00004	1.35316	15.7907	15/99	NOTCH2;FZD1;TCF7L2;WNT5B;LRP1;WNT3A;MMP2;LEF1;LRP2;RBPJ;LRP6;WNT11;ACTBL2;ERBB4;CTNNA2
Brain	Female	Axon guidance mediated by netrin Homo sapiens P00009	1.30855	25.4249	7/30	PIK3CA;DCC;UNC5B;PIK3CD;PIK3R1;RAC1;NTN1
Brain	Female	Endothelin signaling pathway Homo sapiens P00019	1.29517	15.3601	12/75	PRKCH;PIK3CA;PRKAR2B;PRKCE;GNAQ;PIK3CD;ITPR3;ADCY1;PIK3R1;PLCB1;ADCY8;PRKG1
Brain	Female	Histamine H1 receptor mediated signaling pathway Homo sapiens P04385	1.13124	21.8686	6/26	PRKCH;PRKCE;GNAQ;PLCE1;ITPR3;PLCB1
Brain	Male	Ionotropic glutamate receptor pathway Homo sapiens P00037	1.91436	37.0866	12/45	GRIA1;CAMK2B;CAMK2A;CACNA1B;CACNA1A;GRIK4;SLC17A6;GRIK2;GRIN2C;GRIN2B;GRIA4;GRIN2D
Brain	Male	Axon guidance mediated by Slit/Robo Homo sapiens P00008	1.91436	59.954	7/18	DCC;SLIT1;CXCR4;SLIT3;RHOC;NTN1;ROBO1
Brain	Male	Angiogenesis Homo sapiens P00005	1.7137	15.8905	23/142	RBPJL;GSK3B;TCF7L2;MAP3K1;STAT1;PRKCE;SPHK1;WNT7B;PIK3CD;PLA2G4A;PRKCA;PIK3CB;RHOC;ETS1;EFNB2;EFNB1;F7;MAPKAPK3;KDR;NCK2;PRKCQ;EPHB1;MAPK3
Brain	Male	Metabotropic glutamate receptor group III pathway Homo sapiens P00039	1.7137	23.129	12/54	GRIA1;GRM7;PRKAR1B;PRKAR1A;CACNA1B;GRIK4;CACNA1A;GRIK2;GRIN2C;GRIN2B;GRIA4;GRIN2D
Brain	Male	Endothelin signaling pathway Homo sapiens P00019	1.43749	16.2954	14/75	PRKCE;PIK3CD;PLA2G4A;ECE1;PRKCA;ADCY2;PIK3CB;ADCY9;PLCB4;PRKAR1B;PRKAR1A;PRKCQ;PRKG1;MAPK3
Brain	Male	CCKR signaling map ST Homo sapiens P06959	1.43	11.5056	24/165	RYR1;CHGA;GSK3B;RYR2;GUCY2D;PRKCE;ARHGEF28;NFATC2;PLA2G4A;PRKCA;PTPN11;PIK3CB;FOXO1;HDAC7;TPCN1;PPP3CA;RGS2;CAMK4;PRKCQ;MAP3K14;MAP2K5;PRKG1;MAP2K6;MAPK3
Brain	Male	VEGF signaling pathway Homo sapiens P00056	1.43	17.0976	11/54	MAPKAPK3;SPHK1;PRKCE;KDR;PIK3CD;PLA2G4A;PRKCA;PRKCQ;PIK3CB;ETS1;MAPK3
Brain	Male	PDGF signaling pathway Homo sapiens P00047	1.17457	10.1766	17/112	STAT5B;GSK3B;STAT1;PIK3CD;PRKCA;PIK3CB;ARHGAP5;ETS1;FLI1;RERG;ARHGAP42;RPS6KA5;ELF5;NCK2;ERG;SRGAP3;MAPK3
Brain	Male	Metabotropic glutamate receptor group I pathway Homo sapiens P00041	1.17457	19.7804	6/23	PLCB4;PRKAR1B;PRKAR1A;GRIN2C;GRIN2B;GRIN2D
Brain	Male	Axon guidance mediated by netrin Homo sapiens P00009	1.17457	16.9837	7/30	DCC;PIK3CD;NFATC2;PIK3CB;UNC5D;NTN1;NFATC4
Brain	Male	TGF-beta signaling pathway Homo sapiens P00052	1.13986	10.1904	14/88	ACVR1;GDF11;BMP10;SMAD3;ZFYVE9;ACVR1B;BMP7;BMP6;SMAD7;SKI;ACVR1C;TLL1;MAP3K7;MAPK3
Brain	Male	Hedgehog signaling pathway Homo sapiens P00025	1.10316	19.9048	5/18	GSK3B;SMO;PRKAR1B;PRKAR1A;SUFU
Placenta	Female	Ionotropic glutamate receptor pathway Homo sapiens P00037	2.9113	42.7644	29/45	GRIA1;CAMK2B;GRIA2;CAMK2D;GRIK5;CAMK2A;SLC1A1;SLC1A2;CACNA1B;GRIK3;CACNA1A;GRIK4;SLC1A3;GRIK1;GRIK2;CACNA1E;GRM3;GRIN2A;SLC17A6;SLC17A8;CACNG2;GRIA3;GRIA4;GRIN2B;GRIN1;GRIN3A;VAMP1;SHANK3;SHANK1
Placenta	Female	Integrin signalling pathway Homo sapiens P00034	1.96264	14.6312	72/156	COL16A1;COL14A1;LAMC3;ARPC5L;PIK3CB;LAMC1;RND2;PIK3CG;CRKL;ITGAX;ITGB8;ITGAV;ITGB7;MAP2K4;MAP2K1;COL27A1;ITGA4;ACTN1;ITGA1;RAP2C;ARHGAP10;RAP2A;COL2A1;RAP2B;COL4A2;ACTBL2;ITGAD;COL4A1;COL4A4;COL6A2;COL4A3;ELMO1;COL4A6;ITGA8;RAPGEF1;ELMO2;COL4A5;COL8A1;COL6A3;ITGA7;PIK3C3;RAF1;SOS2;DOCK1;ITGA9;COL17A1;COL15A1;COL13A1;LAMA2;SRC;LAMA1;LAMA4;COL11A1;LAMA3;COL11A2;NTN4;PIK3R3;PIK3R1;FYN;LAMB3;BRAF;PAR…
Placenta	Female	Endothelin signaling pathway Homo sapiens P00019	1.96264	17.6905	39/75	ADCY4;ITPR1;PIK3R3;ECE1;ITPR3;ADCY2;PIK3CB;ADCY1;PIK3R1;ADCY8;ADCY7;PRKCZ;PIK3CG;ADCY6;ADCY5;GNA14;EDNRB;AKT2;PRKG2;SEC11A;PRKG1;SEC11C;GUCY1A2;EDN1;MAP2K1;EDN2;PRKCH;EDN3;PRKCE;PLA2G4A;PRKCA;ADCY10;ADCY9;PLCB4;GNAS;PIK3C3;PRKCQ;RAF1;PLCB1
Placenta	Female	Metabotropic glutamate receptor group III pathway Homo sapiens P00039	1.96264	20.2193	30/54	GRIA1;GRIA2;GRIK5;SLC1A1;GRIK3;SLC1A2;CACNA1B;GRIK4;SLC1A3;CACNA1A;GRIK1;PRKX;GRIK2;CACNA1E;GRM1;GNAI1;GRM5;GRIN2A;GRM4;GRM7;GRM8;VTI1A;GRIA3;GRIA4;GRIN2B;GRIN1;ADCY10;GRIN3A;VAMP1;STX1A
Placenta	Female	Angiogenesis Homo sapiens P00005	1.58258	11.4166	64/142	GSK3B;WNT2B;PIK3CB;RBPJ;ETS1;PIK3CG;CRKL;GRB14;AKT2;NCK2;EPHB2;EPHB1;EPHB3;PDGFRA;MAP2K4;MAP2K1;PRKCH;WNT5B;PRKCE;WNT5A;PLA2G4A;PRKCA;PRKD3;BIRC5;PRKCQ;PRKD2;PIK3C3;PRKD1;RAF1;NOTCH2;SHC2;SRC;NOTCH4;SH2D2A;PDGFB;PDGFA;PIK3R3;PIK3R1;PLD1;PRKCZ;HIF1A;EFNB2;EFNB1;PDGFD;PDGFC;PLCG2;DVL3;PAK3;PAK2;FZD1;JAG2;WNT10A;JUN;JAG1;MAP3K1;ANGPT2;FZD5;ANGPT1;STAT1;WNT7B;BRAF;PTPRB;APC;TEK
Placenta	Female	PDGF signaling pathway Homo sapiens P00047	1.32131	10.1932	51/112	GSK3B;PIK3CB;ETS1;ARHGAP6;RERG;PIK3CG;IKBKB;RPS6KA3;OPHN1;MYC;AKT2;RPS6KA2;RPS6KA1;NCK2;JAK2;VAV3;PDGFRA;MAP2K1;PRKCA;ARHGAP10;ELF1;ELF2;ELF3;ELF4;RASA4;ELF5;RASA2;PIK3C3;ERG;RAF1;SOS2;SHC2;SHC3;PDGFB;ITPR1;PDGFA;PIK3R3;ITPR3;PIK3R1;ARHGAP15;ARHGAP12;RPS6KC1;MKNK1;PLCG2;STAT4;SRGAP3;SRGAP1;JUN;STAT1;STAT2;BRAF
Placenta	Female	Axon guidance mediated by Slit/Robo Homo sapiens P00008	1.32131	23.8669	12/18	NTNG1;NTNG2;CXCL12;DCC;NTN4;SLIT1;CXCR4;SLIT3;SLIT2;NTN1;SRGAP1;ROBO1
Placenta	Male	Endothelin signaling pathway Homo sapiens P00019	1.48349	18.4928	42/75	ITPR1;ITPR2;PIK3R3;ADCY3;ADCY2;PIK3CB;ECE2;ADCY1;PIK3R1;ADCY8;PTGS2;PRKCZ;PIK3CG;ADCY6;PIK3R5;ADCY5;GNA14;EDNRA;PRKAR2A;AKT3;PRKG2;MAPK1;PRKACB;PRKG1;MAPK3;SEC11C;PRKCG;GUCY1A2;EDN2;PRKCH;EDN3;PRKCB;PRKCE;ECEL1;PLA2G4A;PRKCA;ADCY9;GNAS;PIK3C3;PRKCQ;RAF1;PLCB1
Placenta	Male	Integrin signalling pathway Homo sapiens P00034	1.43306	12.4408	76/156	COL16A1;ITGB5;COL14A1;COL12A1;PIK3CB;LAMC1;ITGAL;PIK3CG;RND1;ITGB8;ITGB6;MAP2K3;MAP2K4;COL27A1;ITGA4;ITGA2;ITGA1;ARHGAP10;RAP2A;RAP2B;COL4A2;ACTBL2;ITGAD;COL4A1;COL4A3;ELMO1;COL4A6;ITGA8;ELMO2;COL4A5;COL8A1;ITGA6;PIK3C3;RAF1;DOCK1;VCL;ITGA9;COL17A1;LAMA5;COL13A1;LAMA2;SRC;LAMA1;LAMA4;COL11A1;PXN;LAMA3;COL11A2;NTN4;PIK3R3;ASAP1;PIK3R1;RAP1B;FLNB;CSK;FYN;MAPK6;MAPK3;LAMB3;LAMB2;PARVA;LAMB1;PARVB;AR…
Placenta	Male	Axon guidance mediated by Slit/Robo Homo sapiens P00008	1.16645	29.1567	13/18	NTNG1;NTNG2;DCC;NTN4;CXCR4;NTN1;ROBO1;CXCL12;SLIT1;ABL1;SLIT3;SLIT2;SRGAP1
Placenta	Male	Metabotropic glutamate receptor group III pathway Homo sapiens P00039	1.16645	13.4137	30/54	GRIA1;SNAP25;GRIA2;SLC1A1;GRIK3;SLC1A2;GNAI3;GRIK4;CACNA1A;GRIK1;GRIK2;SLC1A7;CACNA1E;GRM1;GNAI1;GNAI2;GRM5;GRIN2A;GRM4;GRM7;GRM6;PRKAR2A;GRM8;VTI1A;SNAP29;PRKACB;GRIA3;GRIN2C;GRIN2B;GRIN3A

## Sheet: D) HOMER
Tissue	Sex	motif_name	motif_family	experiment	accession	consensus	-log10.p-value	fdr	tgt_num	tgt_pct	bgd_num	bgd_pct
Brain	Female	HIF-1b	HLH	T47D-HIF1b-ChIP-Seq	GSE59937	RTACGTGC	17	0	459	0.3054	5560.1	0.2093
Brain	Female	SCL	bHLH	HPC7-Scl-ChIP-Seq	GSE13511	AVCAGCTG	17	0	1195	0.7951	18477.8	0.6954
Brain	Female	THRb	NR	Liver-NR1A2-ChIP-Seq	GSE52613	TRAGGTCA	12	0	1029	0.6846	15779.2	0.5939
Brain	Female	AR-halfsite	NR	LNCaP-AR-ChIP-Seq	GSE27824	CCAGGAACAG	11	0	1080	0.7186	16813.1	0.6328
Brain	Female	PR	NR	T47D-PR-ChIP-Seq	GSE31130	VAGRACAKNCTGTBC	11	0	769	0.5116	11235.4	0.4229
Brain	Female	Nanog	Homeobox	mES-Nanog-ChIP-Seq	GSE11724	RGCCATTAAC	11	0	1130	0.7518	17819.9	0.6707
Brain	Female	Smad3	MAD	NPC-Smad3-ChIP-Seq	GSE36673	TWGTCTGV	10	0	900	0.5988	13645.6	0.5136
Brain	Female	bHLHE41	bHLH	proB-Bhlhe41-ChIP-Seq	GSE93764	KCACGTGMCN	10	0	389	0.2588	5040.7	0.1897
Brain	Female	Tgif2	Homeobox	mES-Tgif2-ChIP-Seq	GSE55404	TGTCANYT	10	0	978	0.6507	15097.3	0.5682
Brain	Female	Ptf1a	bHLH	Panc1-Ptf1a-ChIP-Seq	GSE47459	ACAGCTGTTN	10	0	833	0.5542	12496.5	0.4703
Brain	Female	Tgif1	Homeobox	mES-Tgif1-ChIP-Seq	GSE55404	YTGWCADY	10	0	934	0.6214	14315.8	0.5388
Brain	Female	NF1-halfsite	CTF	LNCaP-NF1-ChIP-Seq	Unpublished	YTGCCAAG	10	0	661	0.4398	9549.1	0.3594
Brain	Female	Pitx1	Homeobox	Chicken-Pitx1-ChIP-Seq	GSE38910	TAATCCCN	9	0	1099	0.7312	17388.5	0.6544
Brain	Female	BMAL1	bHLH	Liver-Bmal1-ChIP-Seq	GSE39860	GNCACGTG	9	0	639	0.4251	9235.8	0.3476
Brain	Female	NPAS	bHLH	Liver-NPAS-ChIP-Seq	GSE39860	NVCACGTG	9	0	590	0.3925	8446.7	0.3179
Brain	Female	Myf5	bHLH	GM-Myf5-ChIP-Seq	GSE24852	BAACAGCTGT	9	0	297	0.1976	3737.7	0.1407
Brain	Female	Fli1	ETS	CD8-FLI-ChIP-Seq	GSE20898	NRYTTCCGGH	9	0	428	0.2848	5803.2	0.2184
Brain	Female	MyoG	bHLH	C2C12-MyoG-ChIP-Seq	GSE36024	AACAGCTG	8	0	405	0.2695	5441.2	0.2048
Brain	Female	Smad4	MAD	ESC-SMAD4-ChIP-Seq	GSE29422	VBSYGTCTGG	8	0	596	0.3965	8580.5	0.3229
Brain	Female	Tbr1	T-box	Cortex-Tbr1-ChIP-Seq	GSE71384	AAGGTGTKAA	8	0	534	0.3553	7551.1	0.2842
Brain	Female	HIC1	Zf	Treg-ZBTB29-ChIP-Seq	GSE99889	TGCCAGCB	8	0	699	0.4651	10364.3	0.3901
Brain	Female	ERG	ETS	VCaP-ERG-ChIP-Seq	GSE14097	ACAGGAAGTG	8	0	582	0.3872	8380.7	0.3154
Brain	Female	Smad2	MAD	ES-SMAD2-ChIP-Seq	GSE29422	CTGTCTGG	8	0	578	0.3846	8335.8	0.3137
Brain	Female	Foxa2	Forkhead	Liver-Foxa2-ChIP-Seq	GSE25694	CYTGTTTACWYW	8	0	371	0.2468	4963.4	0.1868
Brain	Female	HIF2a	bHLH	785_O-HIF2a-ChIP-Seq	GSE34871	GCACGTACCC	8	0	141	0.0938	1504.1	0.0566
Brain	Female	ETV1	ETS	GIST48-ETV1-ChIP-Seq	GSE22441	AACCGGAAGT	8	0	503	0.3347	7120.8	0.268
Brain	Female	HIF-1a	bHLH	MCF7-HIF1a-ChIP-Seq	GSE28352	TACGTGCV	8	0	106	0.0705	1034.8	0.0389
Brain	Female	Lhx1	Homeobox	EmbryoCarcinoma-Lhx1-ChIP-Seq	GSE70957	NNYTAATTAR	8	0	557	0.3706	8034.8	0.3024
Brain	Female	Olig2	bHLH	Neuron-Olig2-ChIP-Seq	GSE30882	RCCATMTGTT	7	0	716	0.4764	10759.7	0.405
Brain	Female	MNT	bHLH	HepG2-MNT-ChIP-Seq	Encode	DGCACACGTG	7	0	412	0.2741	5666.3	0.2133
Brain	Female	TCF4	bHLH	SHSY5Y-TCF4-ChIP-Seq	GSE96915	SMCATCTGKH	7	0	599	0.3985	8773.4	0.3302
Brain	Female	Hoxa9	Homeobox	ChickenMSG-Hoxa9.Flag-ChIP-Seq	GSE86088	RGCAATNAAA	7	0	862	0.5735	13343.3	0.5022
Brain	Female	FOXA1	Forkhead	LNCAP-FOXA1-ChIP-Seq	GSE27824	WAAGTAAACA	7	0	519	0.3453	7435.6	0.2799
Brain	Female	Bcl11a	Zf	HSPC-BCL11A-ChIP-Seq	GSE104676	TYTGACCASWRG	7	0	270	0.1796	3442.7	0.1296
Brain	Female	RUNX2	Runt	PCa-RUNX2-ChIP-Seq	GSE33889	NWAACCACADNN	7	0	347	0.2309	4647.3	0.1749
Brain	Female	NeuroG2	bHLH	Fibroblast-NeuroG2-ChIP-Seq	GSE75910	ACCATCTGTT	7	0	605	0.4025	8909.5	0.3353
Brain	Female	Isl1	Homeobox	Neuron-Isl1-ChIP-Seq	GSE31456	CTAATKGV	7	0	723	0.481	10956.2	0.4124
Brain	Female	Lhx2	Homeobox	HFSC-Lhx2-ChIP-Seq	GSE48068	TAATTAGN	7	0	533	0.3546	7723.1	0.2907
Brain	Female	RUNX1	Runt	Jurkat-RUNX1-ChIP-Seq	GSE29180	AAACCACARM	7	0	411	0.2735	5716.2	0.2151
Brain	Female	GATA3	Zf	iTreg-Gata3-ChIP-Seq	GSE20898	AGATAASR	7	0	556	0.3699	8120.1	0.3056
Brain	Female	Arnt:Ahr	bHLH	MCF7-Arnt-ChIP-Seq	Lo_et_al.	TBGCACGCAA	7	0	261	0.1737	3346.7	0.126
Brain	Female	Sox10	HMG	SciaticNerve-Sox3-ChIP-Seq	GSE35132	CCWTTGTYYB	7	0	627	0.4172	9330.3	0.3512
Brain	Female	Foxo1	Forkhead	RAW-Foxo1-ChIP-Seq	Fan_et_al.	CTGTTTAC	7	0	682	0.4538	10273.8	0.3867
Brain	Female	Otx2	Homeobox	EpiLC-Otx2-ChIP-Seq	GSE56098	NYTAATCCYB	7	0	367	0.2442	5019.9	0.1889
Brain	Female	MYB	HTH	ERMYB-Myb-ChIPSeq	GSE22095	GGCVGTTR	7	0	612	0.4072	9076.6	0.3416
Brain	Female	CRX	Homeobox	Retina-Crx-ChIP-Seq	GSE20012	GCTAATCC	7	0	777	0.517	11930	0.449
Brain	Female	AMYB	HTH	Testes-AMYB-ChIP-Seq	GSE44588	TGGCAGTTGG	7	0	548	0.3646	8001.4	0.3011
Brain	Female	EHF	ETS	LoVo-EHF-ChIP-Seq	GSE49402	AVCAGGAAGT	7	0	488	0.3247	7007.6	0.2637
Brain	Female	Elk1	ETS	Hela-Elk1-ChIP-Seq	GSE31477	HACTTCCGGY	6	0	202	0.1344	2470.3	0.093
Brain	Female	Tbx5	T-box	HL1-Tbx5.biotin-ChIP-Seq	GSE21529	AGGTGTCA	6	0	895	0.5955	14044.8	0.5286
Brain	Female	COUP-TFII	NR	K562-NR2F1-ChIP-Seq	Encode	GKBCARAGGTCA	6	0	468	0.3114	6705.9	0.2524
Brain	Female	ETV4	ETS	HepG2-ETV4-ChIP-Seq	ENCODE	ACCGGAAGTG	6	0	398	0.2648	5565	0.2094
Brain	Female	Rbpj1	?	Panc1-Rbpj1-ChIP-Seq	GSE47459	HTTTCCCASG	6	0	522	0.3473	7614.3	0.2866
Brain	Female	NPAS2	bHLH	Liver-NPAS2-ChIP-Seq	GSE39860	KCCACGTGAC	6	0	401	0.2668	5622	0.2116
Brain	Female	Rfx6	HTH	Min6b1-Rfx6.HA-ChIP-Seq	GSE62844	TGTTKCCTAGCAACM	6	0	403	0.2681	5665.9	0.2132
Brain	Female	Nkx2.2	Homeobox	NPC-Nkx2.2-ChIP-Seq	GSE61673	BTBRAGTGSN	6	0	643	0.4278	9682.3	0.3644
Brain	Female	SPDEF	ETS	VCaP-SPDEF-ChIP-Seq	SRA014231	ASWTCCTGBT	6	0	395	0.2628	5537.3	0.2084
Brain	Female	ELF3	ETS	PDAC-ELF3-ChIP-Seq	GSE64557	ANCAGGAAGT	6	0	310	0.2063	4176.2	0.1572
Brain	Female	RUNX	Runt	HPC7-Runx1-ChIP-Seq	GSE22178	SAAACCACAG	6	0	292	0.1943	3893.8	0.1466
Brain	Female	THRb	NR	HepG2-THRb.Flag-ChIP-Seq	Encode	GGTCACCTGAGGTCA	6	0	199	0.1324	2463.1	0.0927
Brain	Female	Zac1	Zf	Neuro2A-Plagl1-ChIP-Seq	GSE75942	HAWGRGGCCM	6	0	747	0.497	11502	0.4329
Brain	Female	Meis1	Homeobox	MastCells-Meis1-ChIP-Seq	GSE48085	VGCTGWCAVB	6	0	609	0.4052	9131.5	0.3437
Brain	Female	Elk4	ETS	Hela-Elk4-ChIP-Seq	GSE31477	NRYTTCCGGY	6	0	202	0.1344	2525.9	0.0951
Brain	Female	AP-2gamma	AP2	MCF7-TFAP2C-ChIP-Seq	GSE21234	SCCTSAGGSCAW	6	0	319	0.2122	4357.7	0.164
Brain	Female	Tbet	T-box	CD8-Tbet-ChIP-Seq	GSE33802	AGGTGTGAAM	6	0	400	0.2661	5669.4	0.2134
Brain	Female	Atoh1	bHLH	Cerebellum-Atoh1-ChIP-Seq	GSE22111	VNRVCAGCTGGY	6	0	451	0.3001	6513.7	0.2452
Brain	Female	Tbx21	T-box	GM12878-TBX21-ChIP-Seq	Encode	AGGTGTGAAA	6	0	382	0.2542	5387	0.2028
Brain	Female	RARa	NR	K562-RARa-ChIP-Seq	Encode	TTGAMCTTTG	6	0	790	0.5256	12318.2	0.4636
Brain	Female	Pdx1	Homeobox	Islet-Pdx1-ChIP-Seq	SRA008281	YCATYAATCA	6	0	413	0.2748	5896.1	0.2219
Brain	Female	Nkx2.5	Homeobox	HL1-Nkx2.5.biotin-ChIP-Seq	GSE21529	RRSCACTYAA	6	0	718	0.4777	11059.6	0.4162
Brain	Female	Lhx3	Homeobox	Neuron-Lhx3-ChIP-Seq	GSE31456	ADBTAATTAR	6	0	682	0.4538	10438.1	0.3929
Brain	Female	RUNX-AML	Runt	CD4+-PolII-ChIP-Seq	Barski_et_al.	GCTGTGGTTW	5	0	297	0.1976	4034.6	0.1518
Brain	Female	GLIS3	Zf	Thyroid-Glis3.GFP-ChIP-Seq	GSE103297	CTCCCTGGGAGGCCN	5	0	421	0.2801	6040.2	0.2273
Brain	Female	GABPA	ETS	Jurkat-GABPa-ChIP-Seq	GSE17954	RACCGGAAGT	5	0	333	0.2216	4617.4	0.1738
Brain	Female	Max	bHLH	K562-Max-ChIP-Seq	GSE31477	RCCACGTGGYYN	5	0	272	0.181	3652.2	0.1375
Brain	Female	FOXM1	Forkhead	MCF7-FOXM1-ChIP-Seq	GSE72977	TRTTTACTTW	5	0	452	0.3007	6570.6	0.2473
Brain	Female	Mef2a	MADS	HL1-Mef2a.biotin-ChIP-Seq	GSE21529	CYAAAAATAG	5	0	201	0.1337	2555	0.0962
Brain	Female	Sox9	HMG	Limb-SOX9-ChIP-Seq	GSE73225	AGGVNCCTTTGT	5	0	371	0.2468	5246.7	0.1975
Brain	Female	Znf263	Zf	K562-Znf263-ChIP-Seq	GSE31477	CVGTSCTCCC	5	0	558	0.3713	8355	0.3145
Brain	Female	n-Myc	bHLH	mES-nMyc-ChIP-Seq	GSE11431	VRCCACGTGG	5	0	259	0.1723	3458.8	0.1302
Brain	Female	IRF3	IRF	BMDM-Irf3-ChIP-Seq	GSE67343	AGTTTCAKTTTC	5	0	172	0.1144	2123	0.0799
Brain	Female	PRDM15	Zf	ESC-Prdm15-ChIP-Seq	GSE73694	YCCDNTCCAGGTTTT	5	0	394	0.2621	5632.1	0.212
Brain	Female	MITF	bHLH	MastCells-MITF-ChIP-Seq	GSE48085	RTCATGTGAC	5	0	348	0.2315	4890.4	0.1841
Brain	Female	Hoxa13	Homeobox	ChickenMSG-Hoxa13.Flag-ChIP-Seq	GSE86088	CYHATAAAAN	5	0	827	0.5502	13041	0.4908
Brain	Female	Erra	NR	HepG2-Erra-ChIP-Seq	GSE31477	CAAAGGTCAG	5	0	656	0.4365	10052.5	0.3783
Brain	Female	Hoxd13	Homeobox	ChickenMSG-Hoxd13.Flag-ChIP-Seq	GSE86088	NCYAATAAAA	5	0	627	0.4172	9555	0.3596
Brain	Female	E2A	bHLH	proBcell-E2A-ChIP-Seq	GSE21978	DNRCAGCTGY	5	0	476	0.3167	7000.9	0.2635
Brain	Female	HEB	bHLH	mES-Heb-ChIP-Seq	GSE53233	VCAGCTGBNN	5	0	613	0.4079	9320.5	0.3508
Brain	Female	ZNF416	Zf	HEK293-ZNF416.GFP-ChIP-Seq	GSE58341	WDNCTGGGCA	5	0	454	0.3021	6640	0.2499
Brain	Female	Ascl1	bHLH	NeuralTubes-Ascl1-ChIP-Seq	GSE55840	NNVVCAGCTGBN	5	0	542	0.3606	8118.7	0.3056
Brain	Female	Stat3+il21	Stat	CD4-Stat3-ChIP-Seq	GSE19198	SVYTTCCNGGAARB	5	0	289	0.1923	3956.5	0.1489
Brain	Female	Eomes	T-box	H9-Eomes-ChIP-Seq	GSE26097	ATTAACACCT	5	0	697	0.4637	10780.8	0.4058
Brain	Female	Brachyury	T-box	Mesoendoderm-Brachyury-ChIP-exo	GSE54963	ANTTMRCASBNNNGTGYKAAN	5	0	133	0.0885	1565.7	0.0589
Brain	Female	BMYB	HTH	Hela-BMYB-ChIP-Seq	GSE27030	NHAACBGYYV	5	0	537	0.3573	8041.2	0.3026
Brain	Female	THRa	NR	C17.2-THRa-ChIP-Seq	GSE38347	GGTCANYTGAGGWCA	5	0	158	0.1051	1935	0.0728
Brain	Female	ETS1	ETS	Jurkat-ETS1-ChIP-Seq	GSE17954	ACAGGAAGTG	5	0	388	0.2582	5560.4	0.2093
Brain	Female	ARE	NR	LNCAP-AR-ChIP-Seq	GSE27824	RGRACASNSTGTYCYB	5	0	123	0.0818	1425.5	0.0537
Brain	Female	USF1	bHLH	GM12878-Usf1-ChIP-Seq	GSE32465	SGTCACGTGR	5	0	175	0.1164	2198.3	0.0827
Brain	Female	Etv2	ETS	ES-ER71-ChIP-Seq	GSE59402	NNAYTTCCTGHN	5	0	360	0.2395	5120.7	0.1927
Brain	Female	ZNF711	Zf	SHSY5Y-ZNF711-ChIP-Seq	GSE20673	AGGCCTAG	5	0	485	0.3227	7191	0.2706
Brain	Female	PU.1-IRF	ETS:IRF	Bcell-PU.1-ChIP-Seq	GSE21512	MGGAAGTGAAAC	5	0	508	0.338	7577.1	0.2852
Brain	Female	Tcfcp2l1	CP2	mES-Tcfcp2l1-ChIP-Seq	GSE11431	NRAACCRGTTYRAACCRGYT	5	0	70	0.0466	696	0.0262
Brain	Female	c-Myc	bHLH	mES-cMyc-ChIP-Seq	GSE11431	VVCCACGTGG	5	0	200	0.1331	2591.8	0.0975
Brain	Female	Zic	Zf	Cerebellum-ZIC1.2-ChIP-Seq	GSE60731	CCTGCTGAGH	5	0	321	0.2136	4506.7	0.1696
Brain	Female	Nkx2.1	Homeobox	LungAC-Nkx2.1-ChIP-Seq	GSE43252	RSCACTYRAG	5	0	841	0.5595	13361.2	0.5029
Brain	Female	Ap4	bHLH	AML-Tfap4-ChIP-Seq	GSE45738	NAHCAGCTGD	5	0	439	0.2921	6447	0.2426
Brain	Female	ELF1	ETS	Jurkat-ELF1-ChIP-Seq	SRA014231	AVCCGGAAGT	5	0	179	0.1191	2284.2	0.086
Brain	Female	RXR	NR,DR1	3T3L1-RXR-ChIP-Seq	GSE13511	TAGGGCAAAGGTCA	5	0	378	0.2515	5454.4	0.2053
Brain	Female	COUP-TFII	NR	Artia-Nr2f2-ChIP-Seq	GSE46497	AGRGGTCA	5	0	514	0.342	7720.5	0.2906
Brain	Female	Rfx1	HTH	NPC-H3K4me1-ChIP-Seq	GSE16256	KGTTGCCATGGCAA	4	0	97	0.0645	1088	0.0409
Brain	Female	GSC	Homeobox	FrogEmbryos-GSC-ChIP-Seq	DRA000576	RGGATTAR	4	0	481	0.32	7187.5	0.2705
Brain	Female	EAR2	NR	K562-NR2F6-ChIP-Seq	Encode	NRBCARRGGTCA	4	0	417	0.2774	6120.6	0.2304
Brain	Female	HNF6	Homeobox	Liver-Hnf6-ChIP-Seq	ERP000394	NTATYGATCH	4	0	232	0.1544	3128.3	0.1177
Brain	Female	Fox:Ebox	Forkhead,bHLH	Panc1-Foxa2-ChIP-Seq	GSE47459	NNNVCTGWGYAAACASN	4	0	428	0.2848	6309.9	0.2375
Brain	Female	ZNF189	Zf	HEK293-ZNF189.GFP-ChIP-Seq	GSE58341	TGGAACAGMA	4	0.0001	333	0.2216	4752.9	0.1789
Brain	Female	c-Myc	bHLH	LNCAP-cMyc-ChIP-Seq	Unpublished	VCCACGTG	4	0.0001	154	0.1025	1933	0.0728
Brain	Female	EWS:ERG-fusion	ETS	CADO_ES1-EWS:ERG-ChIP-Seq	SRA014231	ATTTCCTGTN	4	0.0001	308	0.2049	4348.9	0.1637
Brain	Female	Tcf21	bHLH	ArterySmoothMuscle-Tcf21-ChIP-Seq	GSE61369	NAACAGCTGG	4	0.0001	362	0.2409	5227	0.1967
Brain	Female	ZNF415	Zf	HEK293-ZNF415.GFP-ChIP-Seq	GSE58341	GRTGMTRGAGCC	4	0.0001	185	0.1231	2405.6	0.0905
Brain	Female	ZNF7	Zf	HepG2-ZNF7.Flag-ChIP-Seq	Encode	CTGCCWVCTTTTRTA	4	0.0001	252	0.1677	3453.9	0.13
Brain	Female	PPARE	NR,DR1	3T3L1-Pparg-ChIP-Seq	GSE13511	TGACCTTTGCCCCA	4	0.0001	330	0.2196	4707.8	0.1772
Brain	Female	FOXK1	Forkhead	HEK293-FOXK1-ChIP-Seq	GSE51673	NVWTGTTTAC	4	0.0001	439	0.2921	6512.8	0.2451
Brain	Female	EWS:FLI1-fusion	ETS	SK_N_MC-EWS:FLI1-ChIP-Seq	SRA014231	VACAGGAAAT	4	0.0001	237	0.1577	3226.7	0.1214
Brain	Female	Usf2	bHLH	C2C12-Usf2-ChIP-Seq	GSE36030	GTCACGTGGT	4	0.0001	130	0.0865	1583.5	0.0596
Brain	Female	FOXA1	Forkhead	MCF7-FOXA1-ChIP-Seq	GSE26831	WAAGTAAACA	4	0.0001	435	0.2894	6453.8	0.2429
Brain	Female	AP-1	bZIP	ThioMac-PU.1-ChIP-Seq	GSE21512	VTGACTCATC	4	0.0001	268	0.1783	3729	0.1403
Brain	Female	Hoxa11	Homeobox	ChickenMSG-Hoxa11.Flag-ChIP-Seq	GSE86088	TTTTATGGCM	4	0.0001	772	0.5136	12250.6	0.4611
Brain	Female	Hoxd11	Homeobox	ChickenMSG-Hoxd11.Flag-ChIP-Seq	GSE86088	VGCCATAAAA	4	0.0001	786	0.523	12516.9	0.4711
Brain	Female	STAT4	Stat	CD4-Stat4-ChIP-Seq	GSE22104	NYTTCCWGGAAR	4	0.0001	379	0.2522	5554.6	0.2091
Brain	Female	AP-2alpha	AP2	Hela-AP2alpha-ChIP-Seq	GSE31477	ATGCCCTGAGGC	4	0.0001	242	0.161	3338.1	0.1256
Brain	Female	Elf4	ETS	BMDM-Elf4-ChIP-Seq	GSE88699	ACTTCCKGKT	4	0.0001	369	0.2455	5398.5	0.2032
Brain	Female	Tbx6	T-box	ESC-Tbx6-ChIP-Seq	GSE93524	DAGGTGTBAA	4	0.0001	376	0.2502	5522.3	0.2078
Brain	Female	MYNN	Zf	HEK293-MYNN.eGFP-ChIP-Seq	Encode	TTCAAAWTAAAAGTC	4	0.0001	139	0.0925	1749.3	0.0658
Brain	Female	FOXP1	Forkhead	H9-FOXP1-ChIP-Seq	GSE31006	NYYTGTTTACHN	4	0.0001	229	0.1524	3145	0.1184
Brain	Female	Nkx6.1	Homeobox	Islet-Nkx6.1-ChIP-Seq	GSE40975	GKTAATGR	4	0.0001	852	0.5669	13719.2	0.5163
Brain	Female	Phox2a	Homeobox	Neuron-Phox2a-ChIP-Seq	GSE31456	YTAATYNRATTA	4	0.0002	202	0.1344	2725.6	0.1026
Brain	Female	Gata4	Zf	Heart-Gata4-ChIP-Seq	GSE35151	NBWGATAAGR	4	0.0002	390	0.2595	5772	0.2172
Brain	Female	Rfx5	HTH	GM12878-Rfx5-ChIP-Seq	GSE31477	SCCTAGCAACAG	4	0.0002	149	0.0991	1909.3	0.0719
Brain	Female	Cux2	Homeobox	Liver-Cux2-ChIP-Seq	GSE35985	HNRAATCAAT	4	0.0002	196	0.1304	2640.5	0.0994
Brain	Female	LRF	Zf	Erythroblasts-ZBTB7A-ChIP-Seq	GSE74977	AAGACCCYYN	4	0.0002	400	0.2661	5956.2	0.2242
Brain	Female	OCT4-SOX2-TCF-NANOG	POU,Homeobox,HMG	mES-Oct4-ChIP-Seq	GSE11431	ATTTGCATAACAATG	4	0.0002	121	0.0805	1503	0.0566
Brain	Female	Hoxb4	Homeobox	ES-Hoxb4-ChIP-Seq	GSE34014	TGATTRATGGCY	4	0.0003	112	0.0745	1370.6	0.0516
Brain	Female	NeuroD1	bHLH	Islet-NeuroD1-ChIP-Seq	GSE30298	GCCATCTGTT	4	0.0003	339	0.2255	4965.7	0.1869
Brain	Female	E2F3	E2F	MEF-E2F3-ChIP-Seq	GSE71376	BTKGGCGGGAAA	4	0.0003	152	0.1011	1977.9	0.0744
Brain	Female	FoxL2	Forkhead	Ovary-FoxL2-ChIP-Seq	GSE60858	WWTRTAAACAVG	3	0.0003	379	0.2522	5639.5	0.2123
Brain	Female	PAX5	Paired,Homeobox,condensed	GM12878-PAX5-ChIP-Seq	GSE32465	GTCACGCTCSCTGM	3	0.0003	47	0.0313	460.4	0.0173
Brain	Female	GRE	NR,IR3	RAW264.7-GRE-ChIP-Seq	Unpublished	VAGRACAKWCTGTYC	3	0.0004	107	0.0712	1308.2	0.0492
Brain	Female	Fra2	bZIP	Striatum-Fra2-ChIP-Seq	GSE43429	GGATGACTCATC	3	0.0004	177	0.1178	2378.1	0.0895
Brain	Female	Sox6	HMG	Myotubes-Sox6-ChIP-Seq	GSE32627	CCATTGTTNY	3	0.0004	592	0.3939	9257	0.3484
Brain	Female	Gata6	Zf	HUG1N-GATA6-ChIP-Seq	GSE51936	YCTTATCTBN	3	0.0004	356	0.2369	5269.5	0.1983
Brain	Female	CLOCK	bHLH	Liver-Clock-ChIP-Seq	GSE39860	GHCACGTG	3	0.0004	204	0.1357	2806.9	0.1056
Brain	Female	KLF6	Zf	PDAC-KLF6-ChIP-Seq	GSE64557	MKGGGYGTGGCC	3	0.0004	299	0.1989	4338.9	0.1633
Brain	Female	Zic3	Zf	mES-Zic3-ChIP-Seq	GSE37889	GGCCYCCTGCTGDGH	3	0.0004	200	0.1331	2746.1	0.1034
Brain	Female	bHLHE40	bHLH	HepG2-BHLHE40-ChIP-Seq	GSE31477	KCACGTGMCN	3	0.0004	114	0.0758	1420.8	0.0535
Brain	Female	TEAD1	TEAD	HepG2-TEAD1-ChIP-Seq	Encode	CYRCATTCCA	3	0.0004	365	0.2428	5427.2	0.2043
Brain	Female	ZEB1	Zf	PDAC-ZEB1-ChIP-Seq	GSE64557	VCAGGTRDRY	3	0.0004	483	0.3214	7413.9	0.279
Brain	Female	HINFP	Zf	K562-HINFP.eGFP-ChIP-Seq	Encode	TWVGGTCCGC	3	0.0004	57	0.0379	602.8	0.0227
Brain	Female	Atf3	bZIP	GBM-ATF3-ChIP-Seq	GSE33912	DATGASTCATHN	3	0.0005	237	0.1577	3345.6	0.1259
Brain	Female	ELF5	ETS	T47D-ELF5-ChIP-Seq	GSE30407	ACVAGGAAGT	3	0.0005	284	0.189	4110.6	0.1547
Brain	Female	Mef2b	MADS	HEK293-Mef2b.V5-ChIP-Seq	GSE67450	GCTATTTTTGGM	3	0.0005	344	0.2289	5100	0.1919
Brain	Female	Sox3	HMG	NPC-Sox3-ChIP-Seq	GSE33059	CCWTTGTY	3	0.0005	622	0.4138	9812.6	0.3693
Brain	Female	HNF4a	NR,DR1	HepG2-HNF4a-ChIP-Seq	GSE25021	CARRGKBCAAAGTYCA	3	0.0007	179	0.1191	2442.3	0.0919
Brain	Female	ZFX	Zf	mES-Zfx-ChIP-Seq	GSE11431	AGGCCTRG	3	0.0007	367	0.2442	5497.1	0.2069
Brain	Female	NFY	CCAAT	Promoter		RGCCAATSRG	3	0.0007	290	0.1929	4231.7	0.1593
Brain	Female	EBF1	EBF	Near-E2A-ChIP-Seq	GSE21512	GTCCCCWGGGGA	3	0.0007	327	0.2176	4843.1	0.1823
Brain	Female	Bapx1	Homeobox	VertebralCol-Bapx1-ChIP-Seq	GSE36672	TTRAGTGSYK	3	0.0007	673	0.4478	10729	0.4038
Brain	Female	Dlx3	Homeobox	Kerainocytes-Dlx3-ChIP-Seq	GSE89884	NDGTAATTAC	3	0.0008	360	0.2395	5398.2	0.2032
Brain	Female	ZNF322	Zf	HEK293-ZNF322.GFP-ChIP-Seq	GSE58341	GAGCCTGGTACTGWGCCTGR	3	0.0008	111	0.0739	1406.5	0.0529
Brain	Female	Hoxd12	Homeobox	ChickenMSG-Hoxd12.Flag-ChIP-Seq	GSE86088	HDGYAATGAAAN	3	0.0008	634	0.4218	10064.6	0.3788
Brain	Female	Klf4	Zf	mES-Klf4-ChIP-Seq	GSE11431	GCCACACCCA	3	0.0008	126	0.0838	1634.2	0.0615
Brain	Female	Nkx3.1	Homeobox	LNCaP-Nkx3.1-ChIP-Seq	GSE28264	AAGCACTTAA	3	0.0008	717	0.477	11511.2	0.4332
Brain	Female	FOXK2	Forkhead	U2OS-FOXK2-ChIP-Seq	E-MTAB-2204	SCHTGTTTACAT	3	0.0009	278	0.185	4052.1	0.1525
Brain	Female	PBX2	Homeobox	K562-PBX2-ChIP-Seq	Encode	RTGATTKATRGN	3	0.0009	346	0.2302	5176.9	0.1948
Brain	Female	STAT6	Stat	CD4-Stat6-ChIP-Seq	GSE22104	ABTTCYYRRGAA	3	0.0009	225	0.1497	3198.9	0.1204
Brain	Female	GRE	NR,IR3	A549-GR-ChIP-Seq	GSE32465	NRGVACABNVTGTYCY	3	0.001	60	0.0399	666.5	0.0251
Brain	Female	TEAD4	TEA	Tropoblast-Tead4-ChIP-Seq	GSE37350	CCWGGAATGY	3	0.001	318	0.2116	4718.7	0.1776
Brain	Female	Sox2	HMG	mES-Sox2-ChIP-Seq	GSE11431	BCCATTGTTC	3	0.001	373	0.2482	5635	0.2121
Brain	Female	RORa	NR	Liver-Rora-ChIP-Seq	GSE101115	AAWCTAGGTCARDNN	3	0.001	64	0.0426	725.1	0.0273
Brain	Female	X-box	HTH	NPC-H3K4me1-ChIP-Seq	GSE16256	GGTTGCCATGGCAA	3	0.001	58	0.0386	641.8	0.0242
Brain	Female	EKLF	Zf	Erythrocyte-Klf1-ChIP-Seq	GSE20478	NWGGGTGTGGCY	3	0.0011	79	0.0526	944.1	0.0355
Brain	Female	KLF14	Zf	HEK293-KLF14.GFP-ChIP-Seq	GSE58341	RGKGGGCGKGGC	3	0.0011	487	0.324	7570.5	0.2849
Brain	Female	p63	p53	Keratinocyte-p63-ChIP-Seq	GSE17611	NNDRCATGYCYNRRCATGYH	3	0.0012	134	0.0892	1777.9	0.0669
Brain	Female	BATF	bZIP	Th17-BATF-ChIP-Seq	GSE39756	DATGASTCAT	3	0.0012	230	0.153	3299.5	0.1242
Brain	Female	Fra1	bZIP	BT549-Fra1-ChIP-Seq	GSE46166	NNATGASTCATH	3	0.0013	202	0.1344	2850.7	0.1073
Brain	Female	Phox2b	Homeobox	CLBGA-PHOX2B-ChIP-Seq	GSE90683	TTAATTNAATTA	3	0.0014	120	0.0798	1568.5	0.059
Brain	Female	E2F6	E2F	Hela-E2F6-ChIP-Seq	GSE31477	GGCGGGAARN	3	0.0015	131	0.0872	1740.6	0.0655
Brain	Female	Pit1	Homeobox	GCrat-Pit1-ChIP-Seq	GSE58009	ATGMATATDC	3	0.0016	408	0.2715	6261.5	0.2357
Brain	Female	ZNF143|STAF	Zf	CUTLL-ZNF143-ChIP-Seq	GSE29600	ATTTCCCAGVAKSCY	3	0.0016	138	0.0918	1853.4	0.0698
Brain	Female	GRHL2	CP2	HBE-GRHL2-ChIP-Seq	GSE46194	AAACYKGTTWDACMRGTTTB	3	0.0016	152	0.1011	2073.9	0.0781
Brain	Female	IRF4	IRF	GM12878-IRF4-ChIP-Seq	GSE32465	ACTGAAACCA	3	0.0017	191	0.1271	2692.3	0.1013
Brain	Female	ZBTB12	Zf	HEK293-ZBTB12.GFP-ChIP-Seq	GSE58341	NGNTCTAGAACCNGV	3	0.0017	162	0.1078	2232.6	0.084
Brain	Female	Unknown	Homeobox	Limb-p300-ChIP-Seq		SSCMATWAAA	3	0.0017	311	0.2069	4651.9	0.1751
Brain	Female	Esrrb	NR	mES-Esrrb-ChIP-Seq	GSE11431	KTGACCTTGA	3	0.0018	230	0.153	3324	0.1251
Brain	Female	JunB	bZIP	DendriticCells-Junb-ChIP-Seq	GSE36099	RATGASTCAT	3	0.0018	195	0.1297	2762.4	0.104
Brain	Female	Tcf12	bHLH	GM12878-Tcf12-ChIP-Seq	GSE32465	VCAGCTGYTG	3	0.0019	332	0.2209	5009.8	0.1886
Brain	Female	DMRT6	DM	Testis-DMRT6-ChIP-Seq	GSE60440	YDGHTACAWTGTADC	3	0.002	95	0.0632	1205.7	0.0454
Brain	Female	Slug	Zf	Mesoderm-Snai2-ChIP-Seq	GSE61475	SNGCACCTGCHS	3	0.0021	184	0.1224	2595.4	0.0977
Brain	Female	HOXB13	Homeobox	ProstateTumor-HOXB13-ChIP-Seq	GSE56288	TTTTATKRGG	2	0.0021	429	0.2854	6647.9	0.2502
Brain	Female	RBPJ:Ebox	?,bHLH	Panc1-Rbpj1-ChIP-Seq	GSE47459	GGGRAARRGRMCAGMTG	2	0.0022	138	0.0918	1871.7	0.0704
Brain	Female	Fosl2	bZIP	3T3L1-Fosl2-ChIP-Seq	GSE56872	NATGASTCABNN	2	0.0022	118	0.0785	1561.9	0.0588
Brain	Female	LEF1	HMG	H1-LEF1-ChIP-Seq	GSE64758	CCTTTGATST	2	0.0022	304	0.2023	4556.2	0.1715
Brain	Female	Gata2	Zf	K562-GATA2-ChIP-Seq	GSE18829	BBCTTATCTS	2	0.0025	261	0.1737	3856.9	0.1452
Brain	Female	bZIP:IRF	bZIP,IRF	Th17-BatF-ChIP-Seq	GSE39756	NAGTTTCABTHTGACTNW	2	0.0025	222	0.1477	3220.6	0.1212
Brain	Female	PGR	NR	EndoStromal-PGR-ChIP-Seq	GSE69539	AAGAACATWHTGTTC	2	0.0026	105	0.0699	1369.1	0.0515
Brain	Female	ZBTB18	Zf	HEK293-ZBTB18.GFP-ChIP-Seq	GSE58341	AACATCTGGA	2	0.0026	192	0.1277	2738.1	0.1031
Brain	Female	Srebp1a	bHLH	HepG2-Srebp1a-ChIP-Seq	GSE31477	RTCACSCCAY	2	0.0027	84	0.0559	1054.6	0.0397
Brain	Female	Prop1	Homeobox	GHFT1-PROP1.biotin-ChIP-Seq	GSE77302	NTAATBNAATTA	2	0.0028	284	0.189	4247	0.1598
Brain	Female	CRE	bZIP	Promoter		CSGTGACGTCAC	2	0.0028	70	0.0466	848.9	0.0319
Brain	Female	Stat3	Stat	mES-Stat3-ChIP-Seq	GSE11431	CTTCCGGGAA	2	0.0029	187	0.1244	2667.7	0.1004
Brain	Female	PPARa	NR,DR1	Liver-Ppara-ChIP-Seq	GSE47954	VNAGGKCAAAGGTCA	2	0.0029	348	0.2315	5316	0.2001
Brain	Female	CUX1	Homeobox	K562-CUX1-ChIP-Seq	GSE92882	TATCGATNAN	2	0.003	280	0.1863	4185.2	0.1575
Brain	Female	DMRT1	DM	Testis-DMRT1-ChIP-Seq	GSE64892	TWGHWACAWTGTWDC	2	0.003	113	0.0752	1500.5	0.0565
Brain	Female	E2F4	E2F	K562-E2F4-ChIP-Seq	GSE31477	GGCGGGAAAH	2	0.0031	94	0.0625	1211.9	0.0456
Brain	Female	FXR	NR,IR1	Liver-FXR-ChIP-Seq	Chong_et_al.	AGGTCANTGACCTB	2	0.0032	128	0.0852	1738.4	0.0654
Brain	Female	44838	POU,Homeobox	mES-Oct4-ChIP-Seq	GSE11431	ATTTGCATAW	2	0.0033	228	0.1517	3341.4	0.1258
Brain	Female	NFkB-p65	RHD	GM12787-p65-ChIP-Seq	GSE19485	WGGGGATTTCCC	2	0.0033	180	0.1198	2564.2	0.0965
Brain	Female	ZNF264	Zf	HEK293-ZNF264.GFP-ChIP-Seq	GSE58341	RGGGCACTAACY	2	0.0034	223	0.1484	3261.9	0.1228
Brain	Female	ZEB2	Zf	SNU398-ZEB2-ChIP-Seq	GSE103048	GNMCAGGTGTGC	2	0.0034	280	0.1863	4199.2	0.158
Brain	Female	Nur77	NR	K562-NR4A1-ChIP-Seq	GSE31363	TGACCTTTNCNT	2	0.0035	85	0.0566	1081.8	0.0407
Brain	Female	MyoD	bHLH	Myotube-MyoD-ChIP-Seq	GSE21614	RRCAGCTGYTSY	2	0.0037	266	0.177	3974.2	0.1496
Brain	Female	KLF10	Zf	HEK293-KLF10.GFP-ChIP-Seq	GSE58341	GGGGGTGTGTCC	2	0.0038	253	0.1683	3762.3	0.1416
Brain	Female	Foxo3	Forkhead	U2OS-Foxo3-ChIP-Seq	E-MTAB-2701	DGTAAACA	2	0.0038	323	0.2149	4923	0.1853
Brain	Female	Jun-AP1	bZIP	K562-cJun-ChIP-Seq	GSE31477	GATGASTCATCN	2	0.0038	85	0.0566	1086.2	0.0409
Brain	Female	Bcl6	Zf	Liver-Bcl6-ChIP-Seq	GSE31578	NNNCTTTCCAGGAAA	2	0.0041	476	0.3167	7519.1	0.283
Brain	Female	Unknown-ESC-element	?	mES-Nanog-ChIP-Seq	GSE11724	CACAGCAGGGGG	2	0.0042	209	0.1391	3050.7	0.1148
Brain	Female	HOXA2	Homeobox	mES-Hoxa2-ChIP-Seq	Donaldson_et_al.	GYCATCMATCAT	2	0.0042	58	0.0386	689.7	0.026
Brain	Female	TATA-Box	TBP	Promoter		CCTTTTAWAGSC	2	0.0042	475	0.316	7506.5	0.2825
Brain	Female	NF1	CTF	LNCAP-NF1-ChIP-Seq	Unpublished	CYTGGCABNSTGCCAR	2	0.0043	166	0.1104	2359.4	0.0888
Brain	Female	MafA	bZIP	Islet-MafA-ChIP-Seq	GSE30298	TGCTGACTCA	2	0.0046	297	0.1976	4507.9	0.1697
Brain	Female	CEBP	bZIP	ThioMac-CEBPb-ChIP-Seq	GSE21512	ATTGCGCAAC	2	0.0046	239	0.159	3548.1	0.1335
Brain	Female	Pitx1:Ebox	Homeobox,bHLH	Hindlimb-Pitx1-ChIP-Seq	GSE41591	YTAATTRAWWCCAGATGT	2	0.0053	101	0.0672	1346.6	0.0507
Brain	Female	Gfi1b	Zf	HPC7-Gfi1b-ChIP-Seq	GSE22178	MAATCACTGC	2	0.0054	239	0.159	3561.5	0.134
Brain	Female	Ronin	THAP	ES-Thap11-ChIP-Seq	GSE51522	RACTACAACTCCCAGVAKGC	2	0.0055	7	0.0047	33.3	0.0013
Brain	Female	ERE	NR,IR3	MCF7-ERa-ChIP-Seq	Unpublished	VAGGTCACNSTGACC	2	0.0056	100	0.0665	1334.9	0.0502
Brain	Female	Foxf1	Forkhead	Lung-Foxf1-ChIP-Seq	GSE77951	WWATRTAAACAN	2	0.0056	397	0.2641	6208.6	0.2337
Brain	Female	STAT5	Stat	mCD4+-Stat5-ChIP-Seq	GSE12346	RTTTCTNAGAAA	2	0.0059	148	0.0985	2092.4	0.0788
Brain	Female	Hand2	bHLH	Mesoderm-Hand2-ChIP-Seq	GSE61475	TGACANARRCCAGRC	2	0.0064	198	0.1317	2904.8	0.1093
Brain	Female	Sox15	HMG	CPA-Sox15-ChIP-Seq	GSE62909	RAACAATGGN	2	0.0066	422	0.2808	6649.8	0.2503
Brain	Female	Mef2c	MADS	GM12878-Mef2c-ChIP-Seq	GSE32465	DCYAAAAATAGM	2	0.007	202	0.1344	2976.3	0.112
Brain	Female	Atf1	bZIP	K562-ATF1-ChIP-Seq	GSE31477	GATGACGTCA	2	0.007	220	0.1464	3271.7	0.1231
Brain	Female	E2A	bHLH,near_PU.1	Bcell-PU.1-ChIP-Seq	GSE21512	NVCACCTGBN	2	0.007	402	0.2675	6316.3	0.2377
Brain	Female	PAX5	Paired,Homeobox	GM12878-PAX5-ChIP-Seq	GSE32465	GCAGCCAAGCRTGACH	2	0.0071	124	0.0825	1723	0.0648
Brain	Female	EBF2	EBF	BrownAdipose-EBF2-ChIP-Seq	GSE97114	NABTCCCWDGGGAVH	2	0.0072	305	0.2029	4684.4	0.1763
Brain	Female	Sox17	HMG	Endoderm-Sox17-ChIP-Seq	GSE61475	CCATTGTTYB	2	0.0072	288	0.1916	4400.3	0.1656
Brain	Female	KLF3	Zf	MEF-Klf3-ChIP-Seq	GSE44748	NRGCCCCRCCCHBNN	2	0.0078	139	0.0925	1967.5	0.074
Brain	Female	CArG	MADS	PUER-Srf-ChIP-Seq	Sullivan_et_al.	CCATATATGGNM	2	0.0085	124	0.0825	1734.4	0.0653
Brain	Female	HLF	bZIP	HSC-HLF.Flag-ChIP-Seq	GSE69817	RTTATGYAAB	2	0.0087	317	0.2109	4904.1	0.1846
Brain	Female	Maz	Zf	HepG2-Maz-ChIP-Seq	GSE31477	GGGGGGGG	2	0.0095	398	0.2648	6282.3	0.2364
Brain	Female	Hoxc9	Homeobox	Ainv15-Hoxc9-ChIP-Seq	GSE21812	GGCCATAAATCA	2	0.0101	218	0.145	3269.6	0.1231
Brain	Female	RORg	NR	Liver-Rorc-ChIP-Seq	GSE101115	WAABTAGGTCAV	2	0.0103	41	0.0273	475.4	0.0179
Brain	Female	ZNF652		HepG2-ZNF652.Flag-ChIP-Seq	Encode	TTAACCCTTTVNKKN	2	0.0105	105	0.0699	1447.1	0.0545
Brain	Female	CDX4	Homeobox	ZebrafishEmbryos-Cdx4.Myc-ChIP-Seq	GSE48254	NGYCATAAAWCH	2	0.0108	354	0.2355	5550.6	0.2089
Brain	Female	Gata1	Zf	K562-GATA1-ChIP-Seq	GSE18829	SAGATAAGRV	2	0.0122	226	0.1504	3417.9	0.1286
Brain	Female	STAT6	Stat	Macrophage-Stat6-ChIP-Seq	GSE38377	TTCCKNAGAA	2	0.0122	215	0.143	3236	0.1218
Brain	Female	MafB	bZIP	BMM-Mafb-ChIP-Seq	GSE75722	WNTGCTGASTCAGCANWTTY	2	0.013	166	0.1104	2438.3	0.0918
Brain	Female	GATA3	Zf,DR8	iTreg-Gata3-ChIP-Seq	GSE20898	AGATSTNDNNDSAGATAASN	2	0.013	39	0.0259	454.1	0.0171
Brain	Female	Zfp809	Zf	ES-Zfp809-ChIP-Seq	GSE70799	GGGGCTYGKCTGGGA	2	0.0131	58	0.0386	734.3	0.0276
Brain	Female	STAT1	Stat	HelaS3-STAT1-ChIP-Seq	GSE12782	NATTTCCNGGAAAT	2	0.0138	131	0.0872	1877.2	0.0707
Brain	Female	TFE3	bHLH	MEF-TFE3-ChIP-Seq	GSE75757	GTCACGTGACYV	2	0.0138	35	0.0233	400	0.0151
Brain	Female	TR4	NR,DR1	Hela-TR4-ChIP-Seq	GSE24685	GAGGTCAAAGGTCA	2	0.014	48	0.0319	589	0.0222
Brain	Female	MafK	bZIP	C2C12-MafK-ChIP-Seq	GSE36030	GCTGASTCAGCA	2	0.0142	94	0.0625	1292.7	0.0487
Brain	Female	Bach2	bZIP	OCILy7-Bach2-ChIP-Seq	GSE44420	TGCTGAGTCA	2	0.0142	67	0.0446	874.4	0.0329
Brain	Female	OCT:OCT-short	POU,Homeobox	NPC-OCT6-ChIP-Seq	GSE43916	ATGCATWATGCATRW	2	0.0143	292	0.1943	4535.4	0.1707
Brain	Female	Pax8	Paired,Homeobox	Thyroid-Pax8-ChIP-Seq	GSE26938	GTCATGCHTGRCTGS	2	0.0144	120	0.0798	1705.6	0.0642
Brain	Female	ETS	ETS	Promoter		AACCGGAAGT	2	0.0145	106	0.0705	1483.9	0.0558
Brain	Female	Pit1+1bp	Homeobox	GCrat-Pit1-ChIP-Seq	GSE58009	ATGCATAATTCA	2	0.0146	175	0.1164	2596.9	0.0977
Brain	Female	HOXA1	Homeobox	mES-Hoxa1-ChIP-Seq	SRP084292	TGATKGATGR	2	0.0147	122	0.0812	1739.7	0.0655
Brain	Female	PRDM9	Zf	Testis-DMC1-ChIP-Seq	GSE35498	ADGGYAGYAGCATCT	2	0.0147	144	0.0958	2093.8	0.0788
Brain	Female	PU.1	ETS	ThioMac-PU.1-ChIP-Seq	GSE21512	AGAGGAAGTG	2	0.0147	187	0.1244	2794.4	0.1052
Brain	Female	Pknox1	Homeobox	ES-Prep1-ChIP-Seq	GSE63282	SCTGTCAVTCAV	2	0.0152	100	0.0665	1392.8	0.0524
Brain	Female	Ets1-distal	ETS	CD4+-PolII-ChIP-Seq	Barski_et_al.	MACAGGAAGT	1	0.0167	127	0.0845	1828.4	0.0688
Brain	Female	OCT:OCT	POU,Homeobox	NPC-OCT6-ChIP-Seq	GSE43916	YATGCATATRCATRT	1	0.0175	78	0.0519	1055.8	0.0397
Brain	Female	Sox4	HMG	proB-Sox4-ChIP-Seq	GSE50066	YCTTTGTTCC	1	0.0187	334	0.2222	5275	0.1985
Brain	Female	Pbx3	Homeobox	GM12878-PBX3-ChIP-Seq	GSE32465	SCTGTCAMTCAN	1	0.0191	105	0.0699	1485.4	0.0559
Brain	Female	MafF	bZIP	HepG2-MafF-ChIP-Seq	GSE31477	HWWGTCAGCAWWTTT	1	0.0198	114	0.0758	1631.6	0.0614
Brain	Female	RFX	HTH	K562-RFX3-ChIP-Seq	SRA012198	CGGTTGCCATGGCAAC	1	0.0198	36	0.024	426.8	0.0161
Brain	Female	Mef2d	MADS	Retina-Mef2d-ChIP-Seq	GSE61391	GCTATTTTTAGC	1	0.0202	96	0.0639	1346.7	0.0507
Brain	Female	Pax7	Paired,Homeobox	Myoblast-Pax7-ChIP-Seq	GSE25064	TAATCAATTA	1	0.0203	59	0.0393	771	0.029
Brain	Female	Foxa3	Forkhead	Liver-Foxa3-ChIP-Seq	GSE77670	BSNTGTTTACWYWGN	1	0.0203	148	0.0985	2183.4	0.0822
Brain	Female	PRDM1	Zf	Hela-PRDM1-ChIP-Seq	GSE31477	ACTTTCACTTTC	1	0.0203	229	0.1524	3519.6	0.1325
Brain	Female	LXRE	NR,DR4	RAW-LXRb.biotin-ChIP-Seq	GSE21512	RGGTTACTANAGGTCA	1	0.0228	21	0.014	219.1	0.0082
Brain	Female	Nr5a2	NR	Pancreas-LRH1-ChIP-Seq	GSE34295	BTCAAGGTCA	1	0.0237	234	0.1557	3617.3	0.1361
Brain	Female	NFIL3	bZIP	HepG2-NFIL3-ChIP-Seq	Encode	VTTACGTAAYNNNNN	1	0.0246	241	0.1603	3738.4	0.1407
Brain	Female	IRF:BATF	IRF:bZIP	pDC-Irf8-ChIP-Seq	GSE66899	CTTTCANTATGACTV	1	0.025	59	0.0393	780.4	0.0294
Brain	Female	Six2	Homeobox	NephronProgenitor-Six2-ChIP-Seq	GSE39837	GWAAYHTGAKMC	1	0.0254	359	0.2389	5737.7	0.2159
Brain	Female	EBF	EBF	proBcell-EBF-ChIP-Seq	GSE21978	DGTCCCYRGGGA	1	0.0256	74	0.0492	1014.2	0.0382
Brain	Female	KLF5	Zf	LoVo-KLF5-ChIP-Seq	GSE49402	DGGGYGKGGC	1	0.027	341	0.2269	5438.6	0.2047
Brain	Female	Hoxd10	Homeobox	ChickenMSG-Hoxd10.Flag-ChIP-Seq	GSE86088	GGCMATGAAA	1	0.027	426	0.2834	6892.5	0.2594
Brain	Female	Reverb	NR,DR2	RAW-Reverba.biotin-ChIP-Seq	GSE45914	GTRGGTCASTGGGTCA	1	0.027	46	0.0306	586.6	0.0221
Brain	Female	Rfx2	HTH	LoVo-RFX2-ChIP-Seq	GSE49402	GTTGCCATGGCAACM	1	0.0288	40	0.0266	499.9	0.0188
Brain	Female	TEAD3	TEA	HepG2-TEAD3-ChIP-Seq	Encode	TRCATTCCAG	1	0.0295	393	0.2615	6338.1	0.2385
Brain	Female	FOXA1:AR	Forkhead,NR	LNCAP-AR-ChIP-Seq	GSE27824	AGTAAACAAAAAAGAACAND	1	0.031	44	0.0293	562.4	0.0212
Brain	Female	SF1	NR	H295R-Nr5a1-ChIP-Seq	GSE44220	CAAGGHCANV	1	0.0321	164	0.1091	2484.2	0.0935
Brain	Female	Srebp2	bHLH	HepG2-Srebp2-ChIP-Seq	GSE31477	CGGTCACSCCAC	1	0.0323	50	0.0333	655.3	0.0247
Brain	Female	PRDM10	Zf	HEK293-PRDM10.eGFP-ChIP-Seq	Encode	TGGTACATTCCA	1	0.0331	201	0.1337	3101.4	0.1167
Brain	Female	Tcf3	HMG	mES-Tcf3-ChIP-Seq	GSE11724	ASWTCAAAGG	1	0.0349	129	0.0858	1917.6	0.0722
Brain	Female	Klf9	Zf	GBM-Klf9-ChIP-Seq	GSE62211	GCCACRCCCACY	1	0.0371	120	0.0798	1775.3	0.0668
Brain	Female	NF1:FOXA1	CTF,Forkhead	LNCAP-FOXA1-ChIP-Seq	GSE27824	WNTGTTTRYTTTGGCA	1	0.0379	29	0.0193	347.2	0.0131
Brain	Female	Barx1	Homeobox	Stomach-Barx1.3xFlag-ChIP-Seq	GSE69483	AAACMATTAN	1	0.0379	229	0.1524	3584.4	0.1349
Brain	Female	RORgt	NR	EL4-RORgt.Flag-ChIP-Seq	GSE56019	AAYTAGGTCA	1	0.0385	51	0.0339	679.4	0.0256
Brain	Female	RORgt	NR	EL4-RORgt.Flag-ChIP-Seq	GSE56019	AAYTAGGTCA	1	0.0385	51	0.0339	679.4	0.0256
Brain	Female	RORgt	NR	EL4-RORgt.Flag-ChIP-Seq	GSE56019	AAYTAGGTCA	1	0.0385	51	0.0339	679.4	0.0256
Brain	Female	RORgt	NR	EL4-RORgt.Flag-ChIP-Seq	GSE56019	AAYTAGGTCA	1	0.0385	51	0.0339	679.4	0.0256
Brain	Female	Sp5	Zf	mES-Sp5.Flag-ChIP-Seq	GSE72989	RGKGGGCGGAGC	1	0.0395	265	0.1763	4196.2	0.1579
Brain	Female	Tbox:Smad	T-box,MAD	ESCd5-Smad2_3-ChIP-Seq	GSE29422	AGGTGHCAGACA	1	0.0411	80	0.0532	1138.9	0.0429
Brain	Female	GFX	?	Promoter		ATTCTCGCGAGA	1	0.043	3	0.002	12.7	0.0005
Brain	Female	HRE	HSF	Striatum-HSF1-ChIP-Seq	GSE38000	TTCTAGAABNTTCTA	1	0.0437	86	0.0572	1238.2	0.0466
Brain	Female	CHR	?	Hela-CellCycle-Expression		SRGTTTCAAA	1	0.0454	250	0.1663	3959.6	0.149
Brain	Female	GFY-Staf	?,Zf	Promoter		RACTACAATTCCCAGAAKGC	1	0.0467	16	0.0106	169.5	0.0064
Brain	Female	Oct4:Sox17	POU,Homeobox,HMG	F9-Sox17-ChIP-Seq	GSE44553	CCATTGTATGCAAAT	1	0.0486	67	0.0446	942.4	0.0355
Brain	Female	Egr1	Zf	K562-Egr1-ChIP-Seq	GSE32465	TGCGTGGGYG	1	0.0486	205	0.1364	3209.6	0.1208
Brain	Female	ZNF675	Zf	HEK293-ZNF675.GFP-ChIP-Seq	GSE58341	ARGAGGMCAAAATGW	1	0.0486	56	0.0373	769.1	0.0289
Brain	Female	Cdx2	Homeobox	mES-Cdx2-ChIP-Seq	GSE14586	GYMATAAAAH	1	0.0495	293	0.1949	4700.3	0.1769
Brain	Female	Sp2	Zf	HEK293-Sp2.eGFP-ChIP-Seq	Encode	YGGCCCCGCCCC	1	0.0498	377	0.2508	6138.8	0.231
Brain	Female	E2F	E2F	Hela-CellCycle-Expression		TTSGCGCGAAAA	1	0.0517	13	0.0086	131.5	0.0049
Brain	Female	Atf7	bZIP	3T3L1-Atf7-ChIP-Seq	GSE56872	NGRTGACGTCAY	1	0.0517	154	0.1025	2365.1	0.089
Brain	Female	ETS:RUNX	ETS,Runt	Jurkat-RUNX1-ChIP-Seq	GSE17954	RCAGGATGTGGT	1	0.0519	32	0.0213	404.3	0.0152
Brain	Female	44836	POU,Homeobox	Bcell-Oct2-ChIP-Seq	GSE21512	ATATGCAAAT	1	0.052	145	0.0965	2217.4	0.0835
Brain	Female	Foxh1	Forkhead	hESC-FOXH1-ChIP-Seq	GSE29422	NNTGTGGATTSS	1	0.0547	231	0.1537	3662.7	0.1379
Brain	Female	PRDM14	Zf	H1-PRDM14-ChIP-Seq	GSE22767	RGGTCTCTAACY	1	0.0595	120	0.0798	1816.4	0.0684
Brain	Female	GATA:SCL	Zf,bHLH	Ter119-SCL-ChIP-Seq	GSE18720	CRGCTGBNGNSNNSAGATAA	1	0.0598	50	0.0333	687.4	0.0259
Brain	Female	SpiB	ETS	OCILY3-SPIB-ChIP-Seq	GSE56857	AAAGRGGAAGTG	1	0.0604	90	0.0599	1327.5	0.05
Brain	Female	GFY	?	Promoter		ACTACAATTCCC	1	0.0618	21	0.014	248.5	0.0094
Brain	Female	HRE	HSF	HepG2-HSF1-ChIP-Seq	GSE31477	BSTTCTRGAABVTTCYAGAA	1	0.0639	58	0.0386	817.9	0.0308
Brain	Female	p53	p53	Saos-p53-ChIP-Seq	GSE15780	RRCATGYCYRGRCATGYYYN	1	0.0646	38	0.0253	505.6	0.019
Brain	Female	p53	p53	Saos-p53-ChIP-Seq		RRCATGYCYRGRCATGYYYN	1	0.0646	38	0.0253	505.6	0.019
Brain	Female	E-box	bHLH	Promoter		SSGGTCACGTGA	1	0.0648	23	0.0153	279	0.0105
Brain	Female	JunD	bZIP	K562-JunD-ChIP-Seq		ATGACGTCATCN	1	0.0653	32	0.0213	414.6	0.0156
Brain	Female	TEAD	TEA	Fibroblast-PU.1-ChIP-Seq	Unpublished	YCWGGAATGY	1	0.0656	246	0.1637	3940	0.1483
Brain	Female	IRF8	IRF	BMDM-IRF8-ChIP-Seq	GSE77884	GRAASTGAAAST	1	0.0668	131	0.0872	2010.5	0.0757
Brain	Female	PU.1:IRF8	ETS:IRF	pDC-Irf8-ChIP-Seq	GSE66899	GGAAGTGAAAST	1	0.0685	78	0.0519	1143.3	0.043
Brain	Female	WT1	Zf	Kidney-WT1-ChIP-Seq	GSE90016	MCTCCCMCRCAB	1	0.0727	186	0.1238	2939	0.1106
Brain	Female	ZNF692	Zf	HEK293-ZNF692.GFP-ChIP-Seq	GSE58341	GTGGGCCCCA	1	0.0732	37	0.0246	496.7	0.0187
Brain	Female	44840	POU,Homeobox	NPC-Pou3f1-ChIP-Seq	GSE35496	WATGCAAATGAG	1	0.0838	207	0.1377	3309.1	0.1245
Brain	Female	PSE	SNAPc	K562-mStart-Seq		WAVTCACCMTAASYDAAAAG	1	0.0925	202	0.1344	3236.6	0.1218
Brain	Female	NRF	NRF	Promoter		STGCGCATGCGC	1	0.093	48	0.0319	681.8	0.0257
Brain	Female	Atf4	bZIP	MEF-Atf4-ChIP-Seq	GSE35681	MTGATGCAAT	1	0.0931	100	0.0665	1527.1	0.0575
Brain	Female	ZFP3	Zf	HEK293-ZFP3.GFP-ChIP-Seq	GSE58341	GGGTTTTGAAGGATGARTAGGAGTT	1	0.0938	2	0.0013	8.3	0.0003
Brain	Female	NFAT	RHD	Jurkat-NFATC1-ChIP-Seq	Jolma_et_al.	ATTTTCCATT	1	0.0938	331	0.2202	5445.2	0.2049
Brain	Female	TCFL2	HMG	K562-TCF7L2-ChIP-Seq	GSE29196	ACWTCAAAGG	1	0.0938	42	0.0279	587.1	0.0221
Brain	Female	ZNF41	Zf	HEK293-ZNF41.GFP-ChIP-Seq	GSE58341	CCTCATGGTGYCYTWYTCCCTTGTG	1	0.0979	12	0.008	133.5	0.005
Brain	Female	IRF1	IRF	PBMC-IRF1-ChIP-Seq	GSE43036	GAAAGTGAAAGT	1	0.1001	65	0.0432	960.5	0.0362
Brain	Female	p53	p53	mES-cMyc-ChIP-Seq	GSE11431	ACATGCCCGGGCAT	1	0.1026	7	0.0047	66.2	0.0025
Brain	Female	GLI3	Zf	Limb-GLI3-ChIP-Chip	GSE11077	CGTGGGTGGTCC	1	0.1033	40	0.0266	561.6	0.0211
Brain	Female	Hoxa10	Homeobox	ChickenMSG-Hoxa10.Flag-ChIP-Seq	GSE86088	GGYAATGAAA	1	0.1174	228	0.1517	3712.7	0.1397
Brain	Female	SCRT1	Zf	HEK293-SCRT1.eGFP-ChIP-Seq	Encode	GCAACAGGTG	0	0.1216	88	0.0585	1353.2	0.0509
Brain	Female	TEAD2	TEA	Py2T-Tead2-ChIP-Seq	GSE55709	CCWGGAATGY	0	0.1262	186	0.1238	3006	0.1131
Brain	Female	Hnf1	Homeobox	Liver-Foxa2-Chip-Seq	GSE25694	GGTTAAWCATTAA	0	0.128	61	0.0406	913.8	0.0344
Brain	Female	c-Jun-CRE	bZIP	K562-cJun-ChIP-Seq	GSE31477	ATGACGTCATCY	0	0.1283	97	0.0645	1508.5	0.0568
Brain	Female	Tlx?	NR	NPC-H3K4me1-ChIP-Seq	GSE16256	CTGGCAGSCTGCCA	0	0.1288	162	0.1078	2602.9	0.098
Brain	Female	NFkB-p50,p52	RHD	Monocyte-p50-ChIP-Chip	Schreiber_et_al.	GGGGGAATCCCC	0	0.1346	32	0.0213	449.7	0.0169
Brain	Female	RARg	NR	ES-RARg-ChIP-Seq	GSE30538	AGGTCAAGGTCA	0	0.1403	25	0.0166	341.3	0.0128
Brain	Female	Tcf7	HMG	GM12878-TCF7-ChIP-Seq	Encode	CTTTGATGTGSB	0	0.1403	141	0.0938	2257.4	0.085
Brain	Female	NFAT:AP1	RHD,bZIP	Jurkat-NFATC1-ChIP-Seq	Jolma_et_al.	SARTGGAAAAWRTGAGTCAB	0	0.1413	67	0.0446	1020.1	0.0384
Brain	Female	GATA	Zf,IR3	iTreg-Gata3-ChIP-Seq	GSE20898	NNNNNBAGATAWYATCTVHN	0	0.149	55	0.0366	827.7	0.0312
Brain	Female	E2F1	E2F	Hela-E2F1-ChIP-Seq	GSE22478	CWGGCGGGAA	0	0.1565	39	0.0259	570.1	0.0215
Brain	Female	Chop	bZIP	MEF-Chop-ChIP-Seq	GSE35681	ATTGCATCAT	0	0.1565	76	0.0506	1178.9	0.0444
Brain	Female	PAX3:FKHR-fusion	Paired,Homeobox	Rh4-PAX3:FKHR-ChIP-Seq	GSE19063	ACCRTGACTAATTNN	0	0.1577	88	0.0585	1379.7	0.0519
Brain	Female	Brn1	POU,Homeobox	NPC-Brn1-ChIP-Seq	GSE35496	TATGCWAATBAV	0	0.165	150	0.0998	2431.4	0.0915
Brain	Female	ZNF467	Zf	HEK293-ZNF467.GFP-ChIP-Seq	GSE58341	TGGGGAAGGGCM	0	0.1807	276	0.1836	4608.9	0.1735
Brain	Female	VDR	NR,DR3	GM10855-VDR+vitD-ChIP-Seq	GSE22484	ARAGGTCANWGAGTTCANNN	0	0.1919	63	0.0419	980.9	0.0369
Brain	Female	ZNF669	Zf	HEK293-ZNF669.GFP-ChIP-Seq	GSE58341	GARTGGTCATCGCCC	0	0.2056	19	0.0126	265.1	0.01
Brain	Female	CEBP:AP1	bZIP	ThioMac-CEBPb-ChIP-Seq	GSE21512	DRTGTTGCAA	0	0.2056	251	0.167	4199.2	0.158
Brain	Female	GATA	Zf,IR4	iTreg-Gata3-ChIP-Seq	GSE20898	NAGATWNBNATCTNN	0	0.2115	35	0.0233	525.3	0.0198
Brain	Female	Pax7	Paired,Homeobox,long	Myoblast-Pax7-ChIP-Seq	GSE25064	TAATCHGATTAC	0	0.2136	15	0.01	204.2	0.0077
Brain	Female	Sp1	Zf	Promoter		GGCCCCGCCCCC	0	0.2162	40	0.0266	609.1	0.0229
Brain	Female	ZBTB33	Zf	GM12878-ZBTB33-ChIP-Seq	GSE32465	GGVTCTCGCGAGAAC	0	0.2189	4	0.0027	40	0.0015
Brain	Female	Atf2	bZIP	3T3L1-Atf2-ChIP-Seq	GSE56872	NRRTGACGTCAT	0	0.223	98	0.0652	1586.1	0.0597
Brain	Female	Twist	bHLH	HMLE-TWIST1-ChIP-Seq	Chang_et_al	VCAKCTGGNNNCCAGMTGBN	0	0.2343	46	0.0306	715.2	0.0269
Brain	Female	PBX1	Homeobox	MCF7-PBX1-ChIP-Seq	GSE28007	GSCTGTCACTCA	0	0.2346	33	0.022	501	0.0189
Brain	Female	Brn2	POU,Homeobox	NPC-Brn2-ChIP-Seq	GSE35496	ATGAATATTC	0	0.2369	47	0.0313	733.7	0.0276
Brain	Female	Egr2	Zf	Thymocytes-Egr2-ChIP-Seq	GSE34254	NGCGTGGGCGGR	0	0.2422	47	0.0313	735.4	0.0277
Brain	Female	EBNA1	EBV-virus	Raji-EBNA1-ChIP-Seq	GSE30709	GGYAGCAYDTGCTDCCCNNN	0	0.2434	7	0.0047	86.3	0.0032
Brain	Female	NRF1	NRF	MCF7-NRF1-ChIP-Seq	Unpublished	CTGCGCATGCGC	0	0.2786	23	0.0153	347.1	0.0131
Brain	Female	RAR:RXR	NR,DR5	ES-RAR-ChIP-Seq	GSE56893	RGGTCADNNAGAGGTCAV	0	0.2862	9	0.006	122.8	0.0046
Brain	Female	RAR:RXR	NR,DR5	ES-RAR-ChIP-Seq	GSE56893	RGGTCADNNAGAGGTCAV	0	0.2862	9	0.006	122.8	0.0046
Brain	Female	ZKSCAN1	Zf	HepG2-ZKSCAN1-ChIP-Seq	Encode	GCACAYAGTAGGKCY	0	0.2935	9	0.006	123.9	0.0047
Brain	Female	HNF1b	Homeobox	PDAC-HNF1B-ChIP-Seq	GSE64557	GTTAATNATTAA	0	0.299	63	0.0419	1026.5	0.0386
Brain	Female	Six1	Homeobox	Myoblast-Six1-ChIP-Chip	GSE20150	GKVTCADRTTWC	0	0.3224	86	0.0572	1429.3	0.0538
Brain	Female	Zfp281	Zf	ES-Zfp281-ChIP-Seq	GSE81042	CCCCTCCCCCAC	0	0.3247	94	0.0625	1568.7	0.059
Brain	Female	CEBP:CEBP	bZIP	MEF-Chop-ChIP-Seq	GSE35681	NTNATGCAAYMNNHTGMAAY	0	0.3281	51	0.0339	832.5	0.0313
Brain	Female	p73	p53	Trachea-p73-ChIP-Seq	PRJNA310161	NRRRCAWGTCCDGRCATGYY	0	0.3367	15	0.01	227.9	0.0086
Brain	Female	E2F7	E2F	Hela-E2F7-ChIP-Seq	GSE32673	VDTTTCCCGCCA	0	0.3446	19	0.0126	295.4	0.0111
Brain	Female	Tbx20	T-box	Heart-Tbx20-ChIP-Seq	GSE29636	GGTGYTGACAGS	0	0.3628	76	0.0506	1274.3	0.048
Brain	Female	ZNF519	Zf	HEK293-ZNF519.GFP-ChIP-Seq	GSE58341	GAGSCCGAGC	0	0.3723	48	0.0319	795.6	0.0299
Brain	Female	YY1	Zf	Promoter		CAAGATGGCGGC	0	0.3794	17	0.0113	268.9	0.0101
Brain	Female	PAX6	Paired,Homeobox	Forebrain-Pax6-ChIP-Seq	GSE66961	NGTGTTCAVTSAAGCGKAAA	0	0.3933	36	0.024	595.9	0.0224
Brain	Female	ZNF136	Zf	HEK293-ZNF136.GFP-ChIP-Seq	GSE58341	YTKGATAHAGTATTCTWGGTNGGCA	0	0.4105	38	0.0253	634.6	0.0239
Brain	Female	ZNF317	Zf	HEK293-ZNF317.GFP-ChIP-Seq	GSE58341	GTCWGCTGTYYCTCT	0	0.415	28	0.0186	463.4	0.0174
Brain	Female	DUX4	Homeobox	Myoblasts-DUX4.V5-ChIP-Seq	GSE75791	NWTAAYCYAATCAWN	0	0.4226	24	0.016	396.2	0.0149
Brain	Female	Nr5a2	NR	mES-Nr5a2-ChIP-Seq	GSE19019	BTCAAGGTCA	0	0.4226	159	0.1058	2749.8	0.1035
Brain	Female	IRF2	IRF	Erythroblas-IRF2-ChIP-Seq	GSE36985	GAAASYGAAASY	0	0.4335	41	0.0273	693.5	0.0261
Brain	Female	ISRE	IRF	ThioMac-LPS-Expression	GSE23622	AGTTTCASTTTC	0	0.4398	27	0.018	452	0.017
Brain	Female	CTCF-SatelliteElement	Zf?	CD4+-CTCF-ChIP-Seq	Barski_et_al.	TGCAGTTCCMVNWRTGGCCA	0	0.4432	5	0.0033	75.4	0.0028
Brain	Female	GATA3	Zf,DR4	iTreg-Gata3-ChIP-Seq	GSE20898	AGATGKDGAGATAAG	0	0.4511	35	0.0233	594.8	0.0224
Brain	Female	OCT:OCT	POU,Homeobox,IR1	NPC-Brn2-ChIP-Seq	GSE35496	ATGAATWATTCATGA	0	0.4967	10	0.0067	167.2	0.0063
Brain	Female	Six4	Homeobox	MCF7-SIX4-ChIP-Seq	Encode	TGWAAYCTGABACCB	0	0.5177	15	0.01	258.8	0.0097
Brain	Female	ZNF165	Zf	WHIM12-ZNF165-ChIP-Seq	GSE65937	AAGGKGRCGCAGGCA	0	0.5332	28	0.0186	492	0.0185
Brain	Female	NFkB-p65-Rel	RHD	ThioMac-LPS-Expression	GSE23622	GGAAATTCCC	0	0.5531	16	0.0106	283	0.0107
Brain	Female	RAR:RXR	NR,DR5	ES-RAR-ChIP-Seq	GSE56893	AGGTCAAGGTCA	0	0.5547	44	0.0293	781.6	0.0294
Brain	Female	RAR:RXR	NR,DR5	ES-RAR-ChIP-Seq	GSE56893	AGGTCAAGGTCA	0	0.5547	44	0.0293	781.6	0.0294
Brain	Female	Mouse_Recombination_Hotspot	Zf	Testis-DMC1-ChIP-Seq	GSE24438	ACTYKNATTCGTGNTACTTC	0	0.5693	19	0.0126	339.4	0.0128
Brain	Female	CTCF	Zf	CD4+-CTCF-ChIP-Seq	Barski_et_al.	AYAGTGCCMYCTRGTGGCCA	0	0.5771	29	0.0193	520	0.0196
Brain	Female	ZSCAN22	Zf	HEK293-ZSCAN22.GFP-ChIP-Seq	GSE58341	SMCAGTCWGAKGGAGGAGGC	0	0.5875	20	0.0133	361.4	0.0136
Brain	Female	Bach1	bZIP	K562-Bach1-ChIP-Seq	GSE31477	AWWNTGCTGAGTCAT	0	0.6172	14	0.0093	258.2	0.0097
Brain	Female	Pax7	Paired,Homeobox,longest	Myoblast-Pax7-ChIP-Seq	GSE25064	NTAATTDGCYAATTANNWWD	0	0.6389	14	0.0093	262.3	0.0099
Brain	Female	Nrf2	bZIP	Lymphoblast-Nrf2-ChIP-Seq	GSE37589	HTGCTGAGTCAT	0	0.6888	11	0.0073	215.5	0.0081
Brain	Female	NF-E2	bZIP	K562-NFE2-ChIP-Seq	GSE31477	GATGACTCAGCA	0	0.7062	14	0.0093	275.2	0.0104
Brain	Female	REST-NRSF	Zf	Jurkat-NRSF-ChIP-Seq		GGMGCTGTCCATGGTGCTGA	0	0.7279	1	0.0007	22.5	0.0008
Brain	Female	OCT:OCT	POU,Homeobox	NPC-Brn1-ChIP-Seq	GSE35496	ATGAATATTCATGAG	0	0.7926	4	0.0027	94.9	0.0036
Brain	Female	NFE2L2	bZIP	HepG2-NFE2L2-ChIP-Seq	Encode	AWWWTGCTGAGTCAT	0	0.7926	15	0.01	314.1	0.0118
Brain	Female	ZNF16	Zf	HEK293-ZNF16.GFP-ChIP-Seq	GSE58341	MACCTTCYATGGCTCCCTAKTGCCY	0	0.8067	1	0.0007	28.1	0.0011
Brain	Female	BORIS	Zf	K562-CTCFL-ChIP-Seq	GSE32465	CNNBRGCGCCCCCTGSTGGC	0	0.8116	34	0.0226	685.4	0.0258
Brain	Female	T1ISRE	IRF	ThioMac-Ifnb-Expression		ACTTTCGTTTCT	0	0.8255	6	0.004	143.8	0.0054
Brain	Female	ZNF382	Zf	HEK293-ZNF382.GFP-ChIP-Seq	GSE58341	GNCTGTASTRNTGBCTCHTT	0	0.8616	11	0.0073	256.3	0.0096
Brain	Female	ZNF528	Zf	HEK293-ZNF528.GFP-ChIP-Seq	GSE58341	AGAAATGACTTCCCT	0	0.8663	1	0.0007	35.8	0.0013
Brain	Female	ETS:E-box	ETS,bHLH	HPC7-Scl-ChIP-Seq	GSE22178	AGGAARCAGCTG	0	0.9837	20	0.0133	535.4	0.0201
Brain	Female	DUX	Homeobox	C2C12-Dux-ChIP-Seq	GSE87279	BCWGATTCAATCAAN	0	1	0	0	20.6	0.0008
Brain	Male	HEB	bHLH	mES-Heb-ChIP-Seq	GSE53233	VCAGCTGBNN	20	0	866	0.4636	12471.4	0.3572
Brain	Male	Ptf1a	bHLH	Panc1-Ptf1a-ChIP-Seq	GSE47459	ACAGCTGTTN	20	0	1111	0.5948	17011.1	0.4872
Brain	Male	Ascl1	bHLH	NeuralTubes-Ascl1-ChIP-Seq	GSE55840	NNVVCAGCTGBN	19	0	769	0.4117	10828.5	0.3101
Brain	Male	E2A	bHLH	proBcell-E2A-ChIP-Seq	GSE21978	DNRCAGCTGY	17	0	671	0.3592	9359.4	0.2681
Brain	Male	SCL	bHLH	HPC7-Scl-ChIP-Seq	GSE13511	AVCAGCTG	14	0	1479	0.7918	24860.4	0.712
Brain	Male	Ap4	bHLH	AML-Tfap4-ChIP-Seq	GSE45738	NAHCAGCTGD	13	0	612	0.3276	8684.2	0.2487
Brain	Male	Hoxa13	Homeobox	ChickenMSG-Hoxa13.Flag-ChIP-Seq	GSE86088	CYHATAAAAN	13	0	1129	0.6044	18068.1	0.5175
Brain	Male	Nanog	Homeobox	mES-Nanog-ChIP-Seq	GSE11724	RGCCATTAAC	13	0	1438	0.7698	24170.1	0.6922
Brain	Male	Tcf12	bHLH	GM12878-Tcf12-ChIP-Seq	GSE32465	VCAGCTGYTG	13	0	475	0.2543	6460.2	0.185
Brain	Male	Pitx1	Homeobox	Chicken-Pitx1-ChIP-Seq	GSE38910	TAATCCCN	12	0	1428	0.7645	24026.8	0.6881
Brain	Male	Smad2	MAD	ES-SMAD2-ChIP-Seq	GSE29422	CTGTCTGG	12	0	761	0.4074	11410.9	0.3268
Brain	Male	Atoh1	bHLH	Cerebellum-Atoh1-ChIP-Seq	GSE22111	VNRVCAGCTGGY	12	0	616	0.3298	8895.6	0.2548
Brain	Male	NeuroG2	bHLH	Fibroblast-NeuroG2-ChIP-Seq	GSE75910	ACCATCTGTT	12	0	810	0.4336	12329.7	0.3531
Brain	Male	Hoxa9	Homeobox	ChickenMSG-Hoxa9.Flag-ChIP-Seq	GSE86088	RGCAATNAAA	11	0	1138	0.6092	18451.4	0.5284
Brain	Male	PR	NR	T47D-PR-ChIP-Seq	GSE31130	VAGRACAKNCTGTBC	11	0	991	0.5305	15755.7	0.4512
Brain	Male	MYB	HTH	ERMYB-Myb-ChIPSeq	GSE22095	GGCVGTTR	11	0	802	0.4293	12307.5	0.3525
Brain	Male	TCF4	bHLH	SHSY5Y-TCF4-ChIP-Seq	GSE96915	SMCATCTGKH	10	0	793	0.4245	12212.2	0.3498
Brain	Male	AR-halfsite	NR	LNCaP-AR-ChIP-Seq	GSE27824	CCAGGAACAG	10	0	1357	0.7264	22856.8	0.6546
Brain	Male	Nkx2.2	Homeobox	NPC-Nkx2.2-ChIP-Seq	GSE61673	BTBRAGTGSN	10	0	856	0.4582	13365.9	0.3828
Brain	Male	Tcf21	bHLH	ArterySmoothMuscle-Tcf21-ChIP-Seq	GSE61369	NAACAGCTGG	10	0	503	0.2693	7164.2	0.2052
Brain	Male	Smad4	MAD	ESC-SMAD4-ChIP-Seq	GSE29422	VBSYGTCTGG	10	0	765	0.4095	11770.7	0.3371
Brain	Male	NF1-halfsite	CTF	LNCaP-NF1-ChIP-Seq	Unpublished	YTGCCAAG	10	0	817	0.4374	12736.3	0.3648
Brain	Male	Smad3	MAD	NPC-Smad3-ChIP-Seq	GSE36673	TWGTCTGV	10	0	1144	0.6124	18803.1	0.5385
Brain	Male	Zac1	Zf	Neuro2A-Plagl1-ChIP-Seq	GSE75942	HAWGRGGCCM	10	0	954	0.5107	15242.1	0.4365
Brain	Male	NeuroD1	bHLH	Islet-NeuroD1-ChIP-Seq	GSE30298	GCCATCTGTT	9	0	471	0.2521	6727.9	0.1927
Brain	Male	Sox3	HMG	NPC-Sox3-ChIP-Seq	GSE33059	CCWTTGTY	9	0	872	0.4668	13810.5	0.3955
Brain	Male	Hoxa11	Homeobox	ChickenMSG-Hoxa11.Flag-ChIP-Seq	GSE86088	TTTTATGGCM	9	0	1050	0.5621	17119.7	0.4903
Brain	Male	Olig2	bHLH	Neuron-Olig2-ChIP-Seq	GSE30882	RCCATMTGTT	9	0	930	0.4979	14926.1	0.4275
Brain	Male	Nkx3.1	Homeobox	LNCaP-Nkx3.1-ChIP-Seq	GSE28264	AAGCACTTAA	8	0	990	0.53	16084.2	0.4606
Brain	Male	FOXK2	Forkhead	U2OS-FOXK2-ChIP-Seq	E-MTAB-2204	SCHTGTTTACAT	8	0	416	0.2227	5904.2	0.1691
Brain	Male	Tgif1	Homeobox	mES-Tgif1-ChIP-Seq	GSE55404	YTGWCADY	8	0	1202	0.6435	20121.7	0.5763
Brain	Male	Isl1	Homeobox	Neuron-Isl1-ChIP-Seq	GSE31456	CTAATKGV	8	0	949	0.508	15353.7	0.4397
Brain	Male	THRb	NR	Liver-NR1A2-ChIP-Seq	GSE52613	TRAGGTCA	8	0	1280	0.6852	21630.6	0.6195
Brain	Male	ZEB1	Zf	PDAC-ZEB1-ChIP-Seq	GSE64557	VCAGGTRDRY	8	0	680	0.364	10488.6	0.3004
Brain	Male	MyoG	bHLH	C2C12-MyoG-ChIP-Seq	GSE36024	AACAGCTG	8	0	504	0.2698	7416.9	0.2124
Brain	Male	ZNF264	Zf	HEK293-ZNF264.GFP-ChIP-Seq	GSE58341	RGGGCACTAACY	8	0	324	0.1734	4401.3	0.1261
Brain	Male	CRX	Homeobox	Retina-Crx-ChIP-Seq	GSE20012	GCTAATCC	8	0	1035	0.5541	16986.2	0.4865
Brain	Male	AMYB	HTH	Testes-AMYB-ChIP-Seq	GSE44588	TGGCAGTTGG	8	0	698	0.3737	10835.5	0.3103
Brain	Male	Tbr1	T-box	Cortex-Tbr1-ChIP-Seq	GSE71384	AAGGTGTKAA	8	0	699	0.3742	10863.9	0.3111
Brain	Male	Tgif2	Homeobox	mES-Tgif2-ChIP-Seq	GSE55404	TGTCANYT	8	0	1238	0.6627	20868.5	0.5977
Brain	Male	ZBTB18	Zf	HEK293-ZBTB18.GFP-ChIP-Seq	GSE58341	AACATCTGGA	8	0	297	0.159	3993	0.1144
Brain	Male	Hoxd11	Homeobox	ChickenMSG-Hoxd11.Flag-ChIP-Seq	GSE86088	VGCCATAAAA	8	0	1059	0.5669	17473.9	0.5004
Brain	Male	Znf263	Zf	K562-Znf263-ChIP-Seq	GSE31477	CVGTSCTCCC	8	0	714	0.3822	11160.5	0.3196
Brain	Male	Hoxd13	Homeobox	ChickenMSG-Hoxd13.Flag-ChIP-Seq	GSE86088	NCYAATAAAA	8	0	845	0.4524	13544.8	0.3879
Brain	Male	RARa	NR	K562-RARa-ChIP-Seq	Encode	TTGAMCTTTG	7	0	1056	0.5653	17484.1	0.5007
Brain	Male	HIF-1b	HLH	T47D-HIF1b-ChIP-Seq	GSE59937	RTACGTGC	7	0	501	0.2682	7475.9	0.2141
Brain	Male	BMAL1	bHLH	Liver-Bmal1-ChIP-Seq	GSE39860	GNCACGTG	7	0	815	0.4363	13049.9	0.3737
Brain	Male	BMYB	HTH	Hela-BMYB-ChIP-Seq	GSE27030	NHAACBGYYV	7	0	703	0.3763	11034.5	0.316
Brain	Male	E2A	bHLH,near_PU.1	Bcell-PU.1-ChIP-Seq	GSE21512	NVCACCTGBN	7	0	579	0.31	8853.4	0.2536
Brain	Male	Myf5	bHLH	GM-Myf5-ChIP-Seq	GSE24852	BAACAGCTGT	7	0	364	0.1949	5176.7	0.1483
Brain	Male	Gfi1b	Zf	HPC7-Gfi1b-ChIP-Seq	GSE22178	MAATCACTGC	7	0	360	0.1927	5131.9	0.147
Brain	Male	Fox:Ebox	Forkhead,bHLH	Panc1-Foxa2-ChIP-Seq	GSE47459	NNNVCTGWGYAAACASN	7	0	583	0.3121	8971.7	0.2569
Brain	Male	Nkx6.1	Homeobox	Islet-Nkx6.1-ChIP-Seq	GSE40975	GKTAATGR	7	0	1135	0.6076	19078.8	0.5464
Brain	Male	Hoxd12	Homeobox	ChickenMSG-Hoxd12.Flag-ChIP-Seq	GSE86088	HDGYAATGAAAN	7	0	876	0.469	14245.9	0.408
Brain	Male	EBF1	EBF	Near-E2A-ChIP-Seq	GSE21512	GTCCCCWGGGGA	7	0	442	0.2366	6536.1	0.1872
Brain	Male	Nkx2.1	Homeobox	LungAC-Nkx2.1-ChIP-Seq	GSE43252	RSCACTYRAG	7	0	1104	0.591	18504.1	0.53
Brain	Male	Sox9	HMG	Limb-SOX9-ChIP-Seq	GSE73225	AGGVNCCTTTGT	7	0	499	0.2671	7525.5	0.2155
Brain	Male	COUP-TFII	NR	Artia-Nr2f2-ChIP-Seq	GSE46497	AGRGGTCA	6	0	678	0.363	10703.3	0.3065
Brain	Male	Slug	Zf	Mesoderm-Snai2-ChIP-Seq	GSE61475	SNGCACCTGCHS	6	0	253	0.1354	3430.4	0.0982
Brain	Male	NPAS	bHLH	Liver-NPAS-ChIP-Seq	GSE39860	NVCACGTG	6	0	738	0.3951	11825.7	0.3387
Brain	Male	HOXB13	Homeobox	ProstateTumor-HOXB13-ChIP-Seq	GSE56288	TTTTATKRGG	6	0	608	0.3255	9504.1	0.2722
Brain	Male	NFY	CCAAT	Promoter		RGCCAATSRG	6	0	409	0.219	6047.1	0.1732
Brain	Male	Lhx2	Homeobox	HFSC-Lhx2-ChIP-Seq	GSE48068	TAATTAGN	6	0	685	0.3667	10889.5	0.3119
Brain	Male	Dlx3	Homeobox	Kerainocytes-Dlx3-ChIP-Seq	GSE89884	NDGTAATTAC	6	0	499	0.2671	7618.2	0.2182
Brain	Male	Foxo1	Forkhead	RAW-Foxo1-ChIP-Seq	Fan_et_al.	CTGTTTAC	6	0	879	0.4706	14436.5	0.4135
Brain	Male	Erra	NR	HepG2-Erra-ChIP-Seq	GSE31477	CAAAGGTCAG	6	0	855	0.4577	14012.2	0.4013
Brain	Male	n-Myc	bHLH	mES-nMyc-ChIP-Seq	GSE11431	VRCCACGTGG	6	0	327	0.1751	4701.8	0.1347
Brain	Male	COUP-TFII	NR	K562-NR2F1-ChIP-Seq	Encode	GKBCARAGGTCA	6	0	587	0.3142	9190.7	0.2632
Brain	Male	PRDM15	Zf	ESC-Prdm15-ChIP-Seq	GSE73694	YCCDNTCCAGGTTTT	6	0	510	0.273	7837.5	0.2245
Brain	Male	Rbpj1	?	Panc1-Rbpj1-ChIP-Seq	GSE47459	HTTTCCCASG	6	0	668	0.3576	10655.1	0.3052
Brain	Male	Tbx5	T-box	HL1-Tbx5.biotin-ChIP-Seq	GSE21529	AGGTGTCA	6	0	1136	0.6081	19295.3	0.5526
Brain	Male	Pdx1	Homeobox	Islet-Pdx1-ChIP-Seq	SRA008281	YCATYAATCA	6	0	556	0.2976	8678	0.2485
Brain	Male	Rfx6	HTH	Min6b1-Rfx6.HA-ChIP-Seq	GSE62844	TGTTKCCTAGCAACM	6	0	507	0.2714	7823.3	0.2241
Brain	Male	Sp2	Zf	HEK293-Sp2.eGFP-ChIP-Seq	Encode	YGGCCCCGCCCC	6	0	507	0.2714	7823.4	0.2241
Brain	Male	c-Myc	bHLH	mES-cMyc-ChIP-Seq	GSE11431	VVCCACGTGG	5	0	249	0.1333	3451.3	0.0988
Brain	Male	bHLHE41	bHLH	proB-Bhlhe41-ChIP-Seq	GSE93764	KCACGTGMCN	5	0	462	0.2473	7056.5	0.2021
Brain	Male	Nkx2.5	Homeobox	HL1-Nkx2.5.biotin-ChIP-Seq	GSE21529	RRSCACTYAA	5	0	937	0.5016	15606.9	0.447
Brain	Male	Bapx1	Homeobox	VertebralCol-Bapx1-ChIP-Seq	GSE36672	TTRAGTGSYK	5	0	905	0.4845	15015.4	0.43
Brain	Male	GFX	?	Promoter		ATTCTCGCGAGA	5	0	7	0.0037	10.5	0.0003
Brain	Male	Meis1	Homeobox	MastCells-Meis1-ChIP-Seq	GSE48085	VGCTGWCAVB	5	0	779	0.417	12728.6	0.3645
Brain	Male	Tbx21	T-box	GM12878-TBX21-ChIP-Seq	Encode	AGGTGTGAAA	5	0	508	0.2719	7887.3	0.2259
Brain	Male	MyoD	bHLH	Myotube-MyoD-ChIP-Seq	GSE21614	RRCAGCTGYTSY	5	0	356	0.1906	5281.5	0.1513
Brain	Male	Eomes	T-box	H9-Eomes-ChIP-Seq	GSE26097	ATTAACACCT	5	0	922	0.4936	15413.5	0.4414
Brain	Male	NPAS2	bHLH	Liver-NPAS2-ChIP-Seq	GSE39860	KCCACGTGAC	5	0	502	0.2687	7833.8	0.2244
Brain	Male	Max	bHLH	K562-Max-ChIP-Seq	GSE31477	RCCACGTGGYYN	5	0	346	0.1852	5152.3	0.1476
Brain	Male	TATA-Box	TBP	Promoter		CCTTTTAWAGSC	5	0	667	0.3571	10811.1	0.3096
Brain	Male	EAR2	NR	K562-NR2F6-ChIP-Seq	Encode	NRBCARRGGTCA	5	0	541	0.2896	8577.2	0.2456
Brain	Male	Lhx3	Homeobox	Neuron-Lhx3-ChIP-Seq	GSE31456	ADBTAATTAR	5	0	877	0.4695	14665.6	0.42
Brain	Male	MITF	bHLH	MastCells-MITF-ChIP-Seq	GSE48085	RTCATGTGAC	5	0	447	0.2393	6932	0.1985
Brain	Male	MNT	bHLH	HepG2-MNT-ChIP-Seq	Encode	DGCACACGTG	5	0	511	0.2736	8056.1	0.2307
Brain	Male	CEBP:AP1	bZIP	ThioMac-CEBPb-ChIP-Seq	GSE21512	DRTGTTGCAA	5	0	393	0.2104	6000.8	0.1719
Brain	Male	PU.1-IRF	ETS:IRF	Bcell-PU.1-ChIP-Seq	GSE21512	MGGAAGTGAAAC	4	0	666	0.3565	10832.8	0.3102
Brain	Male	Zic	Zf	Cerebellum-ZIC1.2-ChIP-Seq	GSE60731	CCTGCTGAGH	4	0	389	0.2082	5941	0.1701
Brain	Male	HIC1	Zf	Treg-ZBTB29-ChIP-Seq	GSE99889	TGCCAGCB	4	0.0001	827	0.4427	13776	0.3945
Brain	Male	Mef2b	MADS	HEK293-Mef2b.V5-ChIP-Seq	GSE67450	GCTATTTTTGGM	4	0.0001	466	0.2495	7295.7	0.2089
Brain	Male	SPDEF	ETS	VCaP-SPDEF-ChIP-Seq	SRA014231	ASWTCCTGBT	4	0.0001	501	0.2682	7914.6	0.2267
Brain	Male	Sox10	HMG	SciaticNerve-Sox3-ChIP-Seq	GSE35132	CCWTTGTYYB	4	0.0001	799	0.4277	13275.4	0.3802
Brain	Male	PBX2	Homeobox	K562-PBX2-ChIP-Seq	Encode	RTGATTKATRGN	4	0.0001	477	0.2554	7495.4	0.2147
Brain	Male	GLIS3	Zf	Thyroid-Glis3.GFP-ChIP-Seq	GSE103297	CTCCCTGGGAGGCCN	4	0.0001	514	0.2752	8147.6	0.2333
Brain	Male	Pit1	Homeobox	GCrat-Pit1-ChIP-Seq	GSE58009	ATGMATATDC	4	0.0001	588	0.3148	9469.8	0.2712
Brain	Male	Sox15	HMG	CPA-Sox15-ChIP-Seq	GSE62909	RAACAATGGN	4	0.0001	589	0.3153	9488.6	0.2718
Brain	Male	PGR	NR	EndoStromal-PGR-ChIP-Seq	GSE69539	AAGAACATWHTGTTC	4	0.0001	157	0.084	2091.2	0.0599
Brain	Male	Unknown-ESC-element	?	mES-Nanog-ChIP-Seq	GSE11724	CACAGCAGGGGG	4	0.0001	281	0.1504	4130.9	0.1183
Brain	Male	PRDM10	Zf	HEK293-PRDM10.eGFP-ChIP-Seq	Encode	TGGTACATTCCA	4	0.0001	292	0.1563	4316.9	0.1236
Brain	Male	ERG	ETS	VCaP-ERG-ChIP-Seq	GSE14097	ACAGGAAGTG	4	0.0001	715	0.3828	11767.1	0.337
Brain	Male	Foxa3	Forkhead	Liver-Foxa3-ChIP-Seq	GSE77670	BSNTGTTTACWYWGN	4	0.0001	227	0.1215	3236.8	0.0927
Brain	Male	CLOCK	bHLH	Liver-Clock-ChIP-Seq	GSE39860	GHCACGTG	4	0.0001	264	0.1413	3862.4	0.1106
Brain	Male	Zic3	Zf	mES-Zic3-ChIP-Seq	GSE37889	GGCCYCCTGCTGDGH	4	0.0001	245	0.1312	3545.6	0.1015
Brain	Male	ZNF415	Zf	HEK293-ZNF415.GFP-ChIP-Seq	GSE58341	GRTGMTRGAGCC	4	0.0001	234	0.1253	3369.7	0.0965
Brain	Male	HLF	bZIP	HSC-HLF.Flag-ChIP-Seq	GSE69817	RTTATGYAAB	4	0.0001	453	0.2425	7124.5	0.204
Brain	Male	ZEB2	Zf	SNU398-ZEB2-ChIP-Seq	GSE103048	GNMCAGGTGTGC	4	0.0001	383	0.205	5904.5	0.1691
Brain	Male	Hoxd10	Homeobox	ChickenMSG-Hoxd10.Flag-ChIP-Seq	GSE86088	GGCMATGAAA	4	0.0001	614	0.3287	9983.9	0.2859
Brain	Male	ZSCAN22	Zf	HEK293-ZSCAN22.GFP-ChIP-Seq	GSE58341	SMCAGTCWGAKGGAGGAGGC	4	0.0001	46	0.0246	447.4	0.0128
Brain	Male	GATA3	Zf	iTreg-Gata3-ChIP-Seq	GSE20898	AGATAASR	4	0.0001	729	0.3903	12079	0.3459
Brain	Male	ZNF711	Zf	SHSY5Y-ZNF711-ChIP-Seq	GSE20673	AGGCCTAG	4	0.0001	588	0.3148	9535.8	0.2731
Brain	Male	GSC	Homeobox	FrogEmbryos-GSC-ChIP-Seq	DRA000576	RGGATTAR	4	0.0001	631	0.3378	10311.4	0.2953
Brain	Male	KLF10	Zf	HEK293-KLF10.GFP-ChIP-Seq	GSE58341	GGGGGTGTGTCC	4	0.0001	348	0.1863	5320.7	0.1524
Brain	Male	Tbet	T-box	CD8-Tbet-ChIP-Seq	GSE33802	AGGTGTGAAM	4	0.0002	522	0.2794	8373	0.2398
Brain	Male	EWS:ERG-fusion	ETS	CADO_ES1-EWS:ERG-ChIP-Seq	SRA014231	ATTTCCTGTN	4	0.0002	405	0.2168	6320.1	0.181
Brain	Male	Bcl11a	Zf	HSPC-BCL11A-ChIP-Seq	GSE104676	TYTGACCASWRG	4	0.0002	312	0.167	4720.3	0.1352
Brain	Male	KLF14	Zf	HEK293-KLF14.GFP-ChIP-Seq	GSE58341	RGKGGGCGKGGC	4	0.0002	601	0.3217	9800.6	0.2807
Brain	Male	Fli1	ETS	CD8-FLI-ChIP-Seq	GSE20898	NRYTTCCGGH	4	0.0002	497	0.2661	7958	0.2279
Brain	Male	Otx2	Homeobox	EpiLC-Otx2-ChIP-Seq	GSE56098	NYTAATCCYB	4	0.0002	460	0.2463	7312	0.2094
Brain	Male	ZNF652		HepG2-ZNF652.Flag-ChIP-Seq	Encode	TTAACCCTTTVNKKN	4	0.0002	155	0.083	2121.1	0.0607
Brain	Male	AP-1	bZIP	ThioMac-PU.1-ChIP-Seq	GSE21512	VTGACTCATC	4	0.0003	350	0.1874	5401.1	0.1547
Brain	Male	ZNF322	Zf	HEK293-ZNF322.GFP-ChIP-Seq	GSE58341	GAGCCTGGTACTGWGCCTGR	4	0.0003	142	0.076	1917	0.0549
Brain	Male	Lhx1	Homeobox	EmbryoCarcinoma-Lhx1-ChIP-Seq	GSE70957	NNYTAATTAR	4	0.0003	691	0.3699	11479.7	0.3288
Brain	Male	PPARa	NR,DR1	Liver-Ppara-ChIP-Seq	GSE47954	VNAGGKCAAAGGTCA	4	0.0003	469	0.2511	7499.3	0.2148
Brain	Male	ZNF416	Zf	HEK293-ZNF416.GFP-ChIP-Seq	GSE58341	WDNCTGGGCA	3	0.0003	561	0.3003	9141.6	0.2618
Brain	Male	ZFX	Zf	mES-Zfx-ChIP-Seq	GSE11431	AGGCCTRG	3	0.0004	461	0.2468	7369.7	0.2111
Brain	Male	MafF	bZIP	HepG2-MafF-ChIP-Seq	GSE31477	HWWGTCAGCAWWTTT	3	0.0004	178	0.0953	2516	0.0721
Brain	Male	IRF4	IRF	GM12878-IRF4-ChIP-Seq	GSE32465	ACTGAAACCA	3	0.0004	251	0.1344	3732.9	0.1069
Brain	Male	BORIS	Zf	K562-CTCFL-ChIP-Seq	GSE32465	CNNBRGCGCCCCCTGSTGGC	3	0.0004	69	0.0369	800.2	0.0229
Brain	Male	USF1	bHLH	GM12878-Usf1-ChIP-Seq	GSE32465	SGTCACGTGR	3	0.0004	212	0.1135	3080.7	0.0882
Brain	Male	Tbox:Smad	T-box,MAD	ESCd5-Smad2_3-ChIP-Seq	GSE29422	AGGTGHCAGACA	3	0.0004	114	0.061	1488.7	0.0426
Brain	Male	Stat3+il21	Stat	CD4-Stat3-ChIP-Seq	GSE19198	SVYTTCCNGGAARB	3	0.0004	357	0.1911	5553.7	0.1591
Brain	Male	LRF	Zf	Erythroblasts-ZBTB7A-ChIP-Seq	GSE74977	AAGACCCYYN	3	0.0004	477	0.2554	7660.4	0.2194
Brain	Male	Foxo3	Forkhead	U2OS-Foxo3-ChIP-Seq	E-MTAB-2701	DGTAAACA	3	0.0004	441	0.2361	7035.8	0.2015
Brain	Male	FOXM1	Forkhead	MCF7-FOXM1-ChIP-Seq	GSE72977	TRTTTACTTW	3	0.0004	590	0.3158	9691.5	0.2776
Brain	Male	CHR	?	Hela-CellCycle-Expression		SRGTTTCAAA	3	0.0004	371	0.1986	5811.6	0.1664
Brain	Male	Gata2	Zf	K562-GATA2-ChIP-Seq	GSE18829	BBCTTATCTS	3	0.0004	367	0.1965	5744.2	0.1645
Brain	Male	ZNF7	Zf	HepG2-ZNF7.Flag-ChIP-Seq	Encode	CTGCCWVCTTTTRTA	3	0.0005	322	0.1724	4966.7	0.1422
Brain	Male	ETS1	ETS	Jurkat-ETS1-ChIP-Seq	GSE17954	ACAGGAAGTG	3	0.0005	484	0.2591	7809.7	0.2237
Brain	Male	Rfx5	HTH	GM12878-Rfx5-ChIP-Seq	GSE31477	SCCTAGCAACAG	3	0.0005	188	0.1006	2700.6	0.0773
Brain	Male	STAT4	Stat	CD4-Stat4-ChIP-Seq	GSE22104	NYTTCCWGGAAR	3	0.0005	488	0.2612	7882	0.2257
Brain	Male	c-Myc	bHLH	LNCAP-cMyc-ChIP-Seq	Unpublished	VCCACGTG	3	0.0005	180	0.0964	2570.9	0.0736
Brain	Male	Six2	Homeobox	NephronProgenitor-Six2-ChIP-Seq	GSE39837	GWAAYHTGAKMC	3	0.0006	502	0.2687	8144.6	0.2333
Brain	Male	NFIL3	bZIP	HepG2-NFIL3-ChIP-Seq	Encode	VTTACGTAAYNNNNN	3	0.0006	352	0.1884	5503.2	0.1576
Brain	Male	FOXK1	Forkhead	HEK293-FOXK1-ChIP-Seq	GSE51673	NVWTGTTTAC	3	0.0006	568	0.3041	9326.3	0.2671
Brain	Male	Sox4	HMG	proB-Sox4-ChIP-Seq	GSE50066	YCTTTGTTCC	3	0.0006	467	0.25	7524	0.2155
Brain	Male	Bcl6	Zf	Liver-Bcl6-ChIP-Seq	GSE31578	NNNCTTTCCAGGAAA	3	0.0006	648	0.3469	10775.8	0.3086
Brain	Male	Sp5	Zf	mES-Sp5.Flag-ChIP-Seq	GSE72989	RGKGGGCGGAGC	3	0.0007	337	0.1804	5263.1	0.1507
Brain	Male	Foxf1	Forkhead	Lung-Foxf1-ChIP-Seq	GSE77951	WWATRTAAACAN	3	0.0007	554	0.2966	9102.7	0.2607
Brain	Male	Oct4:Sox17	POU,Homeobox,HMG	F9-Sox17-ChIP-Seq	GSE44553	CCATTGTATGCAAAT	3	0.0007	107	0.0573	1410.2	0.0404
Brain	Male	CDX4	Homeobox	ZebrafishEmbryos-Cdx4.Myc-ChIP-Seq	GSE48254	NGYCATAAAWCH	3	0.0007	493	0.2639	8012.7	0.2295
Brain	Male	p63	p53	Keratinocyte-p63-ChIP-Seq	GSE17611	NNDRCATGYCYNRRCATGYH	3	0.0007	174	0.0931	2496.9	0.0715
Brain	Male	Gata1	Zf	K562-GATA1-ChIP-Seq	GSE18829	SAGATAAGRV	3	0.0008	325	0.174	5064.8	0.1451
Brain	Male	Mef2a	MADS	HL1-Mef2a.biotin-ChIP-Seq	GSE21529	CYAAAAATAG	3	0.0008	247	0.1322	3731.6	0.1069
Brain	Male	Foxa2	Forkhead	Liver-Foxa2-ChIP-Seq	GSE25694	CYTGTTTACWYW	3	0.0008	459	0.2457	7425.4	0.2127
Brain	Male	FOXA1	Forkhead	LNCAP-FOXA1-ChIP-Seq	GSE27824	WAAGTAAACA	3	0.0009	650	0.348	10855.7	0.3109
Brain	Male	HIF-1a	bHLH	MCF7-HIF1a-ChIP-Seq	GSE28352	TACGTGCV	3	0.0009	106	0.0567	1404.7	0.0402
Brain	Male	Atf1	bZIP	K562-ATF1-ChIP-Seq	GSE31477	GATGACGTCA	3	0.0009	301	0.1611	4666.8	0.1337
Brain	Male	Elk1	ETS	Hela-Elk1-ChIP-Seq	GSE31477	HACTTCCGGY	3	0.0009	218	0.1167	3248.4	0.093
Brain	Male	Nr5a2	NR	Pancreas-LRH1-ChIP-Seq	GSE34295	BTCAAGGTCA	3	0.0011	327	0.1751	5127	0.1468
Brain	Male	OCT:OCT	POU,Homeobox	NPC-OCT6-ChIP-Seq	GSE43916	YATGCATATRCATRT	3	0.0011	126	0.0675	1736	0.0497
Brain	Male	EHF	ETS	LoVo-EHF-ChIP-Seq	GSE49402	AVCAGGAAGT	3	0.0013	599	0.3207	9974.5	0.2857
Brain	Male	Elf4	ETS	BMDM-Elf4-ChIP-Seq	GSE88699	ACTTCCKGKT	3	0.0014	466	0.2495	7596.9	0.2176
Brain	Male	Cdx2	Homeobox	mES-Cdx2-ChIP-Seq	GSE14586	GYMATAAAAH	3	0.0014	421	0.2254	6799.5	0.1947
Brain	Male	Gata6	Zf	HUG1N-GATA6-ChIP-Seq	GSE51936	YCTTATCTBN	3	0.0014	480	0.257	7849.2	0.2248
Brain	Male	HIF2a	bHLH	785_O-HIF2a-ChIP-Seq	GSE34871	GCACGTACCC	3	0.0014	147	0.0787	2091.3	0.0599
Brain	Male	PPARE	NR,DR1	3T3L1-Pparg-ChIP-Seq	GSE13511	TGACCTTTGCCCCA	3	0.0014	409	0.219	6592.6	0.1888
Brain	Male	ZNF189	Zf	HEK293-ZNF189.GFP-ChIP-Seq	GSE58341	TGGAACAGMA	3	0.0014	422	0.2259	6823.6	0.1954
Brain	Male	GRE	NR,IR3	RAW264.7-GRE-ChIP-Seq	Unpublished	VAGRACAKWCTGTYC	3	0.0015	134	0.0717	1880.7	0.0539
Brain	Male	FOXP1	Forkhead	H9-FOXP1-ChIP-Seq	GSE31006	NYYTGTTTACHN	3	0.0015	285	0.1526	4428.3	0.1268
Brain	Male	Brachyury	T-box	Mesoendoderm-Brachyury-ChIP-exo	GSE54963	ANTTMRCASBNNNGTGYKAAN	3	0.0015	157	0.084	2261.1	0.0648
Brain	Male	CTCF	Zf	CD4+-CTCF-ChIP-Seq	Barski_et_al.	AYAGTGCCMYCTRGTGGCCA	3	0.0015	54	0.0289	628.6	0.018
Brain	Male	JunB	bZIP	DendriticCells-Junb-ChIP-Seq	GSE36099	RATGASTCAT	3	0.0017	260	0.1392	4009	0.1148
Brain	Male	Prop1	Homeobox	GHFT1-PROP1.biotin-ChIP-Seq	GSE77302	NTAATBNAATTA	3	0.0017	390	0.2088	6275.9	0.1797
Brain	Male	Elk4	ETS	Hela-Elk4-ChIP-Seq	GSE31477	NRYTTCCGGY	3	0.0017	219	0.1172	3310.8	0.0948
Brain	Male	Sox17	HMG	Endoderm-Sox17-ChIP-Seq	GSE61475	CCATTGTTYB	3	0.0019	406	0.2173	6569.1	0.1881
Brain	Male	RUNX1	Runt	Jurkat-RUNX1-ChIP-Seq	GSE29180	AAACCACARM	3	0.0019	495	0.265	8155.4	0.2336
Brain	Male	Sox2	HMG	mES-Sox2-ChIP-Seq	GSE11431	BCCATTGTTC	2	0.0023	496	0.2655	8191.4	0.2346
Brain	Male	TEAD3	TEA	HepG2-TEAD3-ChIP-Seq	Encode	TRCATTCCAG	2	0.0023	554	0.2966	9234.7	0.2645
Brain	Male	RUNX2	Runt	PCa-RUNX2-ChIP-Seq	GSE33889	NWAACCACADNN	2	0.0028	416	0.2227	6785.5	0.1943
Brain	Male	E2F6	E2F	Hela-E2F6-ChIP-Seq	GSE31477	GGCGGGAARN	2	0.0028	147	0.0787	2133	0.0611
Brain	Male	Atf3	bZIP	GBM-ATF3-ChIP-Seq	GSE33912	DATGASTCATHN	2	0.0029	305	0.1633	4834.6	0.1385
Brain	Male	Atf7	bZIP	3T3L1-Atf7-ChIP-Seq	GSE56872	NGRTGACGTCAY	2	0.0032	215	0.1151	3287.2	0.0941
Brain	Male	CRE	bZIP	Promoter		CSGTGACGTCAC	2	0.0034	89	0.0476	1199	0.0343
Brain	Male	KLF5	Zf	LoVo-KLF5-ChIP-Seq	GSE49402	DGGGYGKGGC	2	0.0036	432	0.2313	7096.3	0.2032
Brain	Male	bHLHE40	bHLH	HepG2-BHLHE40-ChIP-Seq	GSE31477	KCACGTGMCN	2	0.0036	135	0.0723	1949.1	0.0558
Brain	Male	Unknown	Homeobox	Limb-p300-ChIP-Seq		SSCMATWAAA	2	0.0043	417	0.2232	6847.5	0.1961
Brain	Male	Usf2	bHLH	C2C12-Usf2-ChIP-Seq	GSE36030	GTCACGTGGT	2	0.0043	153	0.0819	2260	0.0647
Brain	Male	RUNX	Runt	HPC7-Runx1-ChIP-Seq	GSE22178	SAAACCACAG	2	0.0045	353	0.189	5718.9	0.1638
Brain	Male	NRF	NRF	Promoter		STGCGCATGCGC	2	0.0046	62	0.0332	787	0.0225
Brain	Male	RXR	NR,DR1	3T3L1-RXR-ChIP-Seq	GSE13511	TAGGGCAAAGGTCA	2	0.0047	458	0.2452	7591.8	0.2174
Brain	Male	BATF	bZIP	Th17-BATF-ChIP-Seq	GSE39756	DATGASTCAT	2	0.0048	305	0.1633	4881.8	0.1398
Brain	Male	FoxL2	Forkhead	Ovary-FoxL2-ChIP-Seq	GSE60858	WWTRTAAACAVG	2	0.0048	501	0.2682	8367	0.2396
Brain	Male	KLF6	Zf	PDAC-KLF6-ChIP-Seq	GSE64557	MKGGGYGTGGCC	2	0.0048	349	0.1868	5656.2	0.162
Brain	Male	MafB	bZIP	BMM-Mafb-ChIP-Seq	GSE75722	WNTGCTGASTCAGCANWTTY	2	0.0048	224	0.1199	3476.8	0.0996
Brain	Male	CEBP	bZIP	ThioMac-CEBPb-ChIP-Seq	GSE21512	ATTGCGCAAC	2	0.0048	326	0.1745	5252.5	0.1504
Brain	Male	Tlx?	NR	NPC-H3K4me1-ChIP-Seq	GSE16256	CTGGCAGSCTGCCA	2	0.0049	226	0.121	3512.6	0.1006
Brain	Male	NF1	CTF	LNCAP-NF1-ChIP-Seq	Unpublished	CYTGGCABNSTGCCAR	2	0.005	203	0.1087	3120.9	0.0894
Brain	Male	Nr5a2	NR	mES-Nr5a2-ChIP-Seq	GSE19019	BTCAAGGTCA	2	0.0051	247	0.1322	3879.4	0.1111
Brain	Male	OCT:OCT-short	POU,Homeobox	NPC-OCT6-ChIP-Seq	GSE43916	ATGCATWATGCATRW	2	0.0051	416	0.2227	6854.6	0.1963
Brain	Male	Pit1+1bp	Homeobox	GCrat-Pit1-ChIP-Seq	GSE58009	ATGCATAATTCA	2	0.0052	257	0.1376	4054.5	0.1161
Brain	Male	CUX1	Homeobox	K562-CUX1-ChIP-Seq	GSE92882	TATCGATNAN	2	0.0057	394	0.2109	6474.2	0.1854
Brain	Male	Tbx6	T-box	ESC-Tbx6-ChIP-Seq	GSE93524	DAGGTGTBAA	2	0.0059	475	0.2543	7926.5	0.227
Brain	Male	WT1	Zf	Kidney-WT1-ChIP-Seq	GSE90016	MCTCCCMCRCAB	2	0.0061	253	0.1354	3999.3	0.1145
Brain	Male	Mef2c	MADS	GM12878-Mef2c-ChIP-Seq	GSE32465	DCYAAAAATAGM	2	0.0061	270	0.1445	4295.6	0.123
Brain	Male	PAX5	Paired,Homeobox	GM12878-PAX5-ChIP-Seq	GSE32465	GCAGCCAAGCRTGACH	2	0.0065	162	0.0867	2442.1	0.0699
Brain	Male	Hand2	bHLH	Mesoderm-Hand2-ChIP-Seq	GSE61475	TGACANARRCCAGRC	2	0.0067	261	0.1397	4148	0.1188
Brain	Male	HNF4a	NR,DR1	HepG2-HNF4a-ChIP-Seq	GSE25021	CARRGKBCAAAGTYCA	2	0.0069	224	0.1199	3508	0.1005
Brain	Male	Hoxc9	Homeobox	Ainv15-Hoxc9-ChIP-Seq	GSE21812	GGCCATAAATCA	2	0.0072	301	0.1611	4855.5	0.1391
Brain	Male	TEAD	TEA	Fibroblast-PU.1-ChIP-Seq	Unpublished	YCWGGAATGY	2	0.0073	353	0.189	5774.9	0.1654
Brain	Male	p53	p53	Saos-p53-ChIP-Seq	GSE15780	RRCATGYCYRGRCATGYYYN	2	0.0073	57	0.0305	730.4	0.0209
Brain	Male	p53	p53	Saos-p53-ChIP-Seq		RRCATGYCYRGRCATGYYYN	2	0.0073	57	0.0305	730.4	0.0209
Brain	Male	ZNF669	Zf	HEK293-ZNF669.GFP-ChIP-Seq	GSE58341	GARTGGTCATCGCCC	2	0.0073	32	0.0171	355.2	0.0102
Brain	Male	Esrrb	NR	mES-Esrrb-ChIP-Seq	GSE11431	KTGACCTTGA	2	0.0073	296	0.1585	4771.4	0.1367
Brain	Male	ARE	NR	LNCAP-AR-ChIP-Seq	GSE27824	RGRACASNSTGTYCYB	2	0.0076	138	0.0739	2051	0.0587
Brain	Male	GFY-Staf	?,Zf	Promoter		RACTACAATTCCCAGAAKGC	2	0.0077	25	0.0134	258.7	0.0074
Brain	Male	STAT6	Stat	Macrophage-Stat6-ChIP-Seq	GSE38377	TTCCKNAGAA	2	0.0083	300	0.1606	4854.4	0.139
Brain	Male	bZIP:IRF	bZIP,IRF	Th17-BatF-ChIP-Seq	GSE39756	NAGTTTCABTHTGACTNW	2	0.0083	297	0.159	4802.6	0.1375
Brain	Male	RUNX-AML	Runt	CD4+-PolII-ChIP-Seq	Barski_et_al.	GCTGTGGTTW	2	0.0087	352	0.1884	5778.7	0.1655
Brain	Male	FOXA1	Forkhead	MCF7-FOXA1-ChIP-Seq	GSE26831	WAAGTAAACA	2	0.0087	560	0.2998	9515	0.2725
Brain	Male	Rfx1	HTH	NPC-H3K4me1-ChIP-Seq	GSE16256	KGTTGCCATGGCAA	2	0.0087	109	0.0584	1577.1	0.0452
Brain	Male	Hnf1	Homeobox	Liver-Foxa2-Chip-Seq	GSE25694	GGTTAAWCATTAA	2	0.0087	98	0.0525	1396.8	0.04
Brain	Male	PSE	SNAPc	K562-mStart-Seq		WAVTCACCMTAASYDAAAAG	2	0.0089	296	0.1585	4793.3	0.1373
Brain	Male	Etv2	ETS	ES-ER71-ChIP-Seq	GSE59402	NNAYTTCCTGHN	2	0.0096	438	0.2345	7327.7	0.2099
Brain	Male	GFY	?	Promoter		ACTACAATTCCC	2	0.0096	31	0.0166	349.3	0.01
Brain	Male	Hoxa10	Homeobox	ChickenMSG-Hoxa10.Flag-ChIP-Seq	GSE86088	GGYAATGAAA	2	0.0106	333	0.1783	5465.3	0.1565
Brain	Male	Nur77	NR	K562-NR4A1-ChIP-Seq	GSE31363	TGACCTTTNCNT	2	0.0108	113	0.0605	1657.7	0.0475
Brain	Male	Reverb	NR,DR2	RAW-Reverba.biotin-ChIP-Seq	GSE45914	GTRGGTCASTGGGTCA	2	0.011	63	0.0337	843.4	0.0242
Brain	Male	Phox2a	Homeobox	Neuron-Phox2a-ChIP-Seq	GSE31456	YTAATYNRATTA	2	0.0114	261	0.1397	4203.3	0.1204
Brain	Male	Pknox1	Homeobox	ES-Prep1-ChIP-Seq	GSE63282	SCTGTCAVTCAV	2	0.0118	124	0.0664	1847.9	0.0529
Brain	Male	NFAT	RHD	Jurkat-NFATC1-ChIP-Seq	Jolma_et_al.	ATTTTCCATT	2	0.0118	477	0.2554	8057.5	0.2308
Brain	Male	LEF1	HMG	H1-LEF1-ChIP-Seq	GSE64758	CCTTTGATST	2	0.0118	410	0.2195	6852	0.1962
Brain	Male	Gata4	Zf	Heart-Gata4-ChIP-Seq	GSE35151	NBWGATAAGR	2	0.0118	511	0.2736	8672.4	0.2484
Brain	Male	TEAD1	TEAD	HepG2-TEAD1-ChIP-Seq	Encode	CYRCATTCCA	2	0.0124	466	0.2495	7866.3	0.2253
Brain	Male	Sox6	HMG	Myotubes-Sox6-ChIP-Seq	GSE32627	CCATTGTTNY	2	0.0124	764	0.409	13308	0.3811
Brain	Male	HNF6	Homeobox	Liver-Hnf6-ChIP-Seq	ERP000394	NTATYGATCH	2	0.0131	296	0.1585	4835.2	0.1385
Brain	Male	Bach2	bZIP	OCILy7-Bach2-ChIP-Seq	GSE44420	TGCTGAGTCA	2	0.0143	89	0.0476	1278.4	0.0366
Brain	Male	TEAD2	TEA	Py2T-Tead2-ChIP-Seq	GSE55709	CCWGGAATGY	2	0.0149	272	0.1456	4425.1	0.1267
Brain	Male	Foxh1	Forkhead	hESC-FOXH1-ChIP-Seq	GSE29422	NNTGTGGATTSS	1	0.0175	333	0.1783	5523.2	0.1582
Brain	Male	Pitx1:Ebox	Homeobox,bHLH	Hindlimb-Pitx1-ChIP-Seq	GSE41591	YTAATTRAWWCCAGATGT	1	0.0178	134	0.0717	2046.6	0.0586
Brain	Male	AP-2alpha	AP2	Hela-AP2alpha-ChIP-Seq	GSE31477	ATGCCCTGAGGC	1	0.0187	246	0.1317	3991.9	0.1143
Brain	Male	IRF8	IRF	BMDM-IRF8-ChIP-Seq	GSE77884	GRAASTGAAAST	1	0.0187	187	0.1001	2961.6	0.0848
Brain	Male	Tcf7	HMG	GM12878-TCF7-ChIP-Seq	Encode	CTTTGATGTGSB	1	0.0187	212	0.1135	3396.4	0.0973
Brain	Male	E2F4	E2F	K562-E2F4-ChIP-Seq	GSE31477	GGCGGGAAAH	1	0.0189	93	0.0498	1361.6	0.039
Brain	Male	p73	p53	Trachea-p73-ChIP-Seq	PRJNA310161	NRRRCAWGTCCDGRCATGYY	1	0.0189	26	0.0139	296.6	0.0085
Brain	Male	HINFP	Zf	K562-HINFP.eGFP-ChIP-Seq	Encode	TWVGGTCCGC	1	0.02	49	0.0262	649.5	0.0186
Brain	Male	ETV4	ETS	HepG2-ETV4-ChIP-Seq	ENCODE	ACCGGAAGTG	1	0.0202	452	0.242	7681	0.22
Brain	Male	Maz	Zf	HepG2-Maz-ChIP-Seq	GSE31477	GGGGGGGG	1	0.0203	478	0.2559	8151.7	0.2335
Brain	Male	44840	POU,Homeobox	NPC-Pou3f1-ChIP-Seq	GSE35496	WATGCAAATGAG	1	0.0204	296	0.1585	4886.1	0.1399
Brain	Male	Cux2	Homeobox	Liver-Cux2-ChIP-Seq	GSE35985	HNRAATCAAT	1	0.0205	251	0.1344	4092	0.1172
Brain	Male	Brn1	POU,Homeobox	NPC-Brn1-ChIP-Seq	GSE35496	TATGCWAATBAV	1	0.0208	223	0.1194	3601.5	0.1031
Brain	Male	THRb	NR	HepG2-THRb.Flag-ChIP-Seq	Encode	GGTCACCTGAGGTCA	1	0.0208	208	0.1113	3339.2	0.0956
Brain	Male	MafA	bZIP	Islet-MafA-ChIP-Seq	GSE30298	TGCTGACTCA	1	0.0208	377	0.2018	6336.3	0.1815
Brain	Male	Klf4	Zf	mES-Klf4-ChIP-Seq	GSE11431	GCCACACCCA	1	0.0214	135	0.0723	2080.1	0.0596
Brain	Male	ETV1	ETS	GIST48-ETV1-ChIP-Seq	GSE22441	AACCGGAAGT	1	0.0227	581	0.311	10044.8	0.2877
Brain	Male	X-box	HTH	NPC-H3K4me1-ChIP-Seq	GSE16256	GGTTGCCATGGCAA	1	0.0228	66	0.0353	929.3	0.0266
Brain	Male	ELF1	ETS	Jurkat-ELF1-ChIP-Seq	SRA014231	AVCCGGAAGT	1	0.0228	189	0.1012	3017.3	0.0864
Brain	Male	NFkB-p65	RHD	GM12787-p65-ChIP-Seq	GSE19485	WGGGGATTTCCC	1	0.0228	222	0.1188	3594.2	0.1029
Brain	Male	c-Jun-CRE	bZIP	K562-cJun-ChIP-Seq	GSE31477	ATGACGTCATCY	1	0.0229	132	0.0707	2036	0.0583
Brain	Male	PBX1	Homeobox	MCF7-PBX1-ChIP-Seq	GSE28007	GSCTGTCACTCA	1	0.0232	50	0.0268	673.5	0.0193
Brain	Male	NF-E2	bZIP	K562-NFE2-ChIP-Seq	GSE31477	GATGACTCAGCA	1	0.0232	33	0.0177	408.1	0.0117
Brain	Male	PU.1	ETS	ThioMac-PU.1-ChIP-Seq	GSE21512	AGAGGAAGTG	1	0.0244	243	0.1301	3972.6	0.1138
Brain	Male	Egr1	Zf	K562-Egr1-ChIP-Seq	GSE32465	TGCGTGGGYG	1	0.0244	255	0.1365	4184.9	0.1199
Brain	Male	Atf2	bZIP	3T3L1-Atf2-ChIP-Seq	GSE56872	NRRTGACGTCAT	1	0.0247	141	0.0755	2196.5	0.0629
Brain	Male	ZNF16	Zf	HEK293-ZNF16.GFP-ChIP-Seq	GSE58341	MACCTTCYATGGCTCCCTAKTGCCY	1	0.0248	7	0.0037	48.9	0.0014
Brain	Male	Arnt:Ahr	bHLH	MCF7-Arnt-ChIP-Seq	Lo_et_al.	TBGCACGCAA	1	0.0254	270	0.1445	4455.4	0.1276
Brain	Male	ELF5	ETS	T47D-ELF5-ChIP-Seq	GSE30407	ACVAGGAAGT	1	0.0263	350	0.1874	5886.4	0.1686
Brain	Male	TEAD4	TEA	Tropoblast-Tead4-ChIP-Seq	GSE37350	CCWGGAATGY	1	0.0266	405	0.2168	6877.7	0.197
Brain	Male	HOXA1	Homeobox	mES-Hoxa1-ChIP-Seq	SRP084292	TGATKGATGR	1	0.0267	171	0.0915	2723	0.078
Brain	Male	Ets1-distal	ETS	CD4+-PolII-ChIP-Seq	Barski_et_al.	MACAGGAAGT	1	0.0277	161	0.0862	2552.7	0.0731
Brain	Male	FXR	NR,IR1	Liver-FXR-ChIP-Seq	Chong_et_al.	AGGTCANTGACCTB	1	0.0277	160	0.0857	2535.8	0.0726
Brain	Male	HRE	HSF	Striatum-HSF1-ChIP-Seq	GSE38000	TTCTAGAABNTTCTA	1	0.0304	120	0.0642	1854.9	0.0531
Brain	Male	EWS:FLI1-fusion	ETS	SK_N_MC-EWS:FLI1-ChIP-Seq	SRA014231	VACAGGAAAT	1	0.0304	276	0.1478	4584.2	0.1313
Brain	Male	RORgt	NR	EL4-RORgt.Flag-ChIP-Seq	GSE56019	AAYTAGGTCA	1	0.0307	71	0.038	1030.4	0.0295
Brain	Male	RORgt	NR	EL4-RORgt.Flag-ChIP-Seq	GSE56019	AAYTAGGTCA	1	0.0307	71	0.038	1030.4	0.0295
Brain	Male	RORgt	NR	EL4-RORgt.Flag-ChIP-Seq	GSE56019	AAYTAGGTCA	1	0.0307	71	0.038	1030.4	0.0295
Brain	Male	RORgt	NR	EL4-RORgt.Flag-ChIP-Seq	GSE56019	AAYTAGGTCA	1	0.0307	71	0.038	1030.4	0.0295
Brain	Male	ETS:RUNX	ETS,Runt	Jurkat-RUNX1-ChIP-Seq	GSE17954	RCAGGATGTGGT	1	0.0308	42	0.0225	560	0.016
Brain	Male	ELF3	ETS	PDAC-ELF3-ChIP-Seq	GSE64557	ANCAGGAAGT	1	0.0317	359	0.1922	6075.7	0.174
Brain	Male	Twist	bHLH	HMLE-TWIST1-ChIP-Seq	Chang_et_al	VCAKCTGGNNNCCAGMTGBN	1	0.0339	63	0.0337	904.8	0.0259
Brain	Male	TFE3	bHLH	MEF-TFE3-ChIP-Seq	GSE75757	GTCACGTGACYV	1	0.0339	38	0.0203	501.3	0.0144
Brain	Male	EBF2	EBF	BrownAdipose-EBF2-ChIP-Seq	GSE97114	NABTCCCWDGGGAVH	1	0.0346	400	0.2141	6827	0.1955
Brain	Male	AP-2gamma	AP2	MCF7-TFAP2C-ChIP-Seq	GSE21234	SCCTSAGGSCAW	1	0.0349	320	0.1713	5389.4	0.1544
Brain	Male	GABPA	ETS	Jurkat-GABPa-ChIP-Seq	GSE17954	RACCGGAAGT	1	0.037	387	0.2072	6602.7	0.1891
Brain	Male	VDR	NR,DR3	GM10855-VDR+vitD-ChIP-Seq	GSE22484	ARAGGTCANWGAGTTCANNN	1	0.0392	93	0.0498	1415.8	0.0405
Brain	Male	THRa	NR	C17.2-THRa-ChIP-Seq	GSE38347	GGTCANYTGAGGWCA	1	0.0392	160	0.0857	2569.9	0.0736
Brain	Male	Fra2	bZIP	Striatum-Fra2-ChIP-Seq	GSE43429	GGATGACTCATC	1	0.0396	209	0.1119	3430.4	0.0982
Brain	Male	CArG	MADS	PUER-Srf-ChIP-Seq	Sullivan_et_al.	CCATATATGGNM	1	0.0414	157	0.084	2522.2	0.0722
Brain	Male	NFAT:AP1	RHD,bZIP	Jurkat-NFATC1-ChIP-Seq	Jolma_et_al.	SARTGGAAAAWRTGAGTCAB	1	0.0423	96	0.0514	1472.4	0.0422
Brain	Male	JunD	bZIP	K562-JunD-ChIP-Seq		ATGACGTCATCN	1	0.0443	43	0.023	593.2	0.017
Brain	Male	SF1	NR	H295R-Nr5a1-ChIP-Seq	GSE44220	CAAGGHCANV	1	0.046	212	0.1135	3500.2	0.1002
Brain	Male	Pbx3	Homeobox	GM12878-PBX3-ChIP-Seq	GSE32465	SCTGTCAMTCAN	1	0.0484	129	0.0691	2050.1	0.0587
Brain	Male	GATA	Zf,IR3	iTreg-Gata3-ChIP-Seq	GSE20898	NNNNNBAGATAWYATCTVHN	1	0.0488	85	0.0455	1296.5	0.0371
Brain	Male	ETS:E-box	ETS,bHLH	HPC7-Scl-ChIP-Seq	GSE22178	AGGAARCAGCTG	1	0.0518	55	0.0294	797.6	0.0228
Brain	Male	ZNF467	Zf	HEK293-ZNF467.GFP-ChIP-Seq	GSE58341	TGGGGAAGGGCM	1	0.052	358	0.1916	6130.3	0.1756
Brain	Male	PAX5	Paired,Homeobox,condensed	GM12878-PAX5-ChIP-Seq	GSE32465	GTCACGCTCSCTGM	1	0.0522	46	0.0246	650.4	0.0186
Brain	Male	Hoxb4	Homeobox	ES-Hoxb4-ChIP-Seq	GSE34014	TGATTRATGGCY	1	0.0525	125	0.0669	1989.6	0.057
Brain	Male	LXRE	NR,DR4	RAW-LXRb.biotin-ChIP-Seq	GSE21512	RGGTTACTANAGGTCA	1	0.0528	24	0.0128	301.8	0.0086
Brain	Male	RORa	NR	Liver-Rora-ChIP-Seq	GSE101115	AAWCTAGGTCARDNN	1	0.0531	72	0.0385	1083.1	0.031
Brain	Male	ZNF519	Zf	HEK293-ZNF519.GFP-ChIP-Seq	GSE58341	GAGSCCGAGC	1	0.0538	67	0.0359	1000	0.0286
Brain	Male	Tbx20	T-box	Heart-Tbx20-ChIP-Seq	GSE29636	GGTGYTGACAGS	1	0.0538	119	0.0637	1888.2	0.0541
Brain	Male	KLF3	Zf	MEF-Klf3-ChIP-Seq	GSE44748	NRGCCCCRCCCHBNN	1	0.0598	152	0.0814	2473.5	0.0708
Brain	Male	STAT5	Stat	mCD4+-Stat5-ChIP-Seq	GSE12346	RTTTCTNAGAAA	1	0.0598	186	0.0996	3072.6	0.088
Brain	Male	Srebp1a	bHLH	HepG2-Srebp1a-ChIP-Seq	GSE31477	RTCACSCCAY	1	0.0598	92	0.0493	1432.3	0.041
Brain	Male	EBF	EBF	proBcell-EBF-ChIP-Seq	GSE21978	DGTCCCYRGGGA	1	0.0639	96	0.0514	1506	0.0431
Brain	Male	ZBTB12	Zf	HEK293-ZBTB12.GFP-ChIP-Seq	GSE58341	NGNTCTAGAACCNGV	1	0.0639	184	0.0985	3045.3	0.0872
Brain	Male	GATA	Zf,IR4	iTreg-Gata3-ChIP-Seq	GSE20898	NAGATWNBNATCTNN	1	0.0648	49	0.0262	712	0.0204
Brain	Male	Stat3	Stat	mES-Stat3-ChIP-Seq	GSE11431	CTTCCGGGAA	1	0.065	226	0.121	3795	0.1087
Brain	Male	STAT6	Stat	CD4-Stat6-ChIP-Seq	GSE22104	ABTTCYYRRGAA	1	0.0659	284	0.152	4835.1	0.1385
Brain	Male	Brn2	POU,Homeobox	NPC-Brn2-ChIP-Seq	GSE35496	ATGAATATTC	1	0.0708	75	0.0401	1155.7	0.0331
Brain	Male	MYNN	Zf	HEK293-MYNN.eGFP-ChIP-Seq	Encode	TTCAAAWTAAAAGTC	1	0.0718	157	0.084	2582.6	0.074
Brain	Male	RFX	HTH	K562-RFX3-ChIP-Seq	SRA012198	CGGTTGCCATGGCAAC	1	0.0746	43	0.023	621.4	0.0178
Brain	Male	Fra1	bZIP	BT549-Fra1-ChIP-Seq	GSE46166	NNATGASTCATH	1	0.076	248	0.1328	4209.8	0.1206
Brain	Male	ZNF165	Zf	WHIM12-ZNF165-ChIP-Seq	GSE65937	AAGGKGRCGCAGGCA	1	0.0763	42	0.0225	606.9	0.0174
Brain	Male	OCT4-SOX2-TCF-NANOG	POU,Homeobox,HMG	mES-Oct4-ChIP-Seq	GSE11431	ATTTGCATAACAATG	1	0.0765	136	0.0728	2220.4	0.0636
Brain	Male	ZNF143|STAF	Zf	CUTLL-ZNF143-ChIP-Seq	GSE29600	ATTTCCCAGVAKSCY	1	0.0766	152	0.0814	2502.9	0.0717
Brain	Male	Chop	bZIP	MEF-Chop-ChIP-Seq	GSE35681	ATTGCATCAT	1	0.077	106	0.0567	1697.9	0.0486
Brain	Male	p53	p53	mES-cMyc-ChIP-Seq	GSE11431	ACATGCCCGGGCAT	1	0.0771	9	0.0048	92	0.0026
Brain	Male	EKLF	Zf	Erythrocyte-Klf1-ChIP-Seq	GSE20478	NWGGGTGTGGCY	1	0.0776	80	0.0428	1249.1	0.0358
Brain	Male	SpiB	ETS	OCILY3-SPIB-ChIP-Seq	GSE56857	AAAGRGGAAGTG	1	0.081	119	0.0637	1929.3	0.0553
Brain	Male	E-box	bHLH	Promoter		SSGGTCACGTGA	1	0.0811	26	0.0139	350.2	0.01
Brain	Male	ZBTB33	Zf	GM12878-ZBTB33-ChIP-Seq	GSE32465	GGVTCTCGCGAGAAC	1	0.087	6	0.0032	53.3	0.0015
Brain	Male	ETS	ETS	Promoter		AACCGGAAGT	1	0.0935	122	0.0653	1996.1	0.0572
Brain	Male	RARg	NR	ES-RARg-ChIP-Seq	GSE30538	AGGTCAAGGTCA	1	0.0956	34	0.0182	487.5	0.014
Brain	Male	Pax7	Paired,Homeobox	Myoblast-Pax7-ChIP-Seq	GSE25064	TAATCAATTA	1	0.0963	77	0.0412	1215.9	0.0348
Brain	Male	IRF3	IRF	BMDM-Irf3-ChIP-Seq	GSE67343	AGTTTCAKTTTC	1	0.0984	186	0.0996	3137.8	0.0899
Brain	Male	E2F3	E2F	MEF-E2F3-ChIP-Seq	GSE71376	BTKGGCGGGAAA	1	0.0984	152	0.0814	2532.9	0.0725
Brain	Male	RAR:RXR	NR,DR5	ES-RAR-ChIP-Seq	GSE56893	AGGTCAAGGTCA	1	0.0991	68	0.0364	1063.7	0.0305
Brain	Male	RAR:RXR	NR,DR5	ES-RAR-ChIP-Seq	GSE56893	AGGTCAAGGTCA	1	0.0991	68	0.0364	1063.7	0.0305
Brain	Male	Atf4	bZIP	MEF-Atf4-ChIP-Seq	GSE35681	MTGATGCAAT	1	0.1039	131	0.0701	2167.2	0.0621
Brain	Male	GRHL2	CP2	HBE-GRHL2-ChIP-Seq	GSE46194	AAACYKGTTWDACMRGTTTB	1	0.1047	187	0.1001	3164.2	0.0906
Brain	Male	PRDM9	Zf	Testis-DMC1-ChIP-Seq	GSE35498	ADGGYAGYAGCATCT	1	0.1047	174	0.0931	2932.4	0.084
Brain	Male	DMRT1	DM	Testis-DMRT1-ChIP-Seq	GSE64892	TWGHWACAWTGTWDC	1	0.107	141	0.0755	2348.3	0.0673
Brain	Male	44838	POU,Homeobox	mES-Oct4-ChIP-Seq	GSE11431	ATTTGCATAW	1	0.1092	295	0.1579	5117.1	0.1466
Brain	Male	Fosl2	bZIP	3T3L1-Fosl2-ChIP-Seq	GSE56872	NATGASTCABNN	1	0.1146	138	0.0739	2303.7	0.066
Brain	Male	HNF1b	Homeobox	PDAC-HNF1B-ChIP-Seq	GSE64557	GTTAATNATTAA	1	0.1171	97	0.0519	1582.7	0.0453
Brain	Male	44836	POU,Homeobox	Bcell-Oct2-ChIP-Seq	GSE21512	ATATGCAAAT	1	0.1171	192	0.1028	3270.1	0.0937
Brain	Male	ZNF692	Zf	HEK293-ZNF692.GFP-ChIP-Seq	GSE58341	GTGGGCCCCA	1	0.1171	42	0.0225	633.3	0.0181
Brain	Male	GATA3	Zf,DR8	iTreg-Gata3-ChIP-Seq	GSE20898	AGATSTNDNNDSAGATAASN	1	0.1175	48	0.0257	735.6	0.0211
Brain	Male	Ronin	THAP	ES-Thap11-ChIP-Seq	GSE51522	RACTACAACTCCCAGVAKGC	1	0.1175	5	0.0027	45.9	0.0013
Brain	Male	GLI3	Zf	Limb-GLI3-ChIP-Chip	GSE11077	CGTGGGTGGTCC	0	0.1224	48	0.0257	738.7	0.0212
Brain	Male	TR4	NR,DR1	Hela-TR4-ChIP-Seq	GSE24685	GAGGTCAAAGGTCA	0	0.1238	50	0.0268	773.8	0.0222
Brain	Male	E2F7	E2F	Hela-E2F7-ChIP-Seq	GSE32673	VDTTTCCCGCCA	0	0.1263	22	0.0118	306.6	0.0088
Brain	Male	Phox2b	Homeobox	CLBGA-PHOX2B-ChIP-Seq	GSE90683	TTAATTNAATTA	0	0.1309	138	0.0739	2321	0.0665
Brain	Male	PAX3:FKHR-fusion	Paired,Homeobox	Rh4-PAX3:FKHR-ChIP-Seq	GSE19063	ACCRTGACTAATTNN	0	0.1383	126	0.0675	2114	0.0605
Brain	Male	Pax8	Paired,Homeobox	Thyroid-Pax8-ChIP-Seq	GSE26938	GTCATGCHTGRCTGS	0	0.1408	139	0.0744	2348.8	0.0673
Brain	Male	Srebp2	bHLH	HepG2-Srebp2-ChIP-Seq	GSE31477	CGGTCACSCCAC	0	0.1427	56	0.03	887.4	0.0254
Brain	Male	Tcf3	HMG	mES-Tcf3-ChIP-Seq	GSE11724	ASWTCAAAGG	0	0.1444	170	0.091	2907.3	0.0833
Brain	Male	Jun-AP1	bZIP	K562-cJun-ChIP-Seq	GSE31477	GATGASTCATCN	0	0.1608	96	0.0514	1599.2	0.0458
Brain	Male	PU.1:IRF8	ETS:IRF	pDC-Irf8-ChIP-Seq	GSE66899	GGAAGTGAAAST	0	0.1608	100	0.0535	1671	0.0479
Brain	Male	ZNF675	Zf	HEK293-ZNF675.GFP-ChIP-Seq	GSE58341	ARGAGGMCAAAATGW	0	0.1754	70	0.0375	1149.4	0.0329
Brain	Male	NRF1	NRF	MCF7-NRF1-ChIP-Seq	Unpublished	CTGCGCATGCGC	0	0.1778	23	0.0123	339.5	0.0097
Brain	Male	EBNA1	EBV-virus	Raji-EBNA1-ChIP-Seq	GSE30709	GGYAGCAYDTGCTDCCCNNN	0	0.1797	8	0.0043	97.6	0.0028
Brain	Male	ZFP3	Zf	HEK293-ZFP3.GFP-ChIP-Seq	GSE58341	GGGTTTTGAAGGATGARTAGGAGTT	0	0.1799	2	0.0011	13.5	0.0004
Brain	Male	Rfx2	HTH	LoVo-RFX2-ChIP-Seq	GSE49402	GTTGCCATGGCAACM	0	0.1804	46	0.0246	733.1	0.021
Brain	Male	OCT:OCT	POU,Homeobox,IR1	NPC-Brn2-ChIP-Seq	GSE35496	ATGAATWATTCATGA	0	0.1921	18	0.0096	260.3	0.0075
Brain	Male	Zfp281	Zf	ES-Zfp281-ChIP-Seq	GSE81042	CCCCTCCCCCAC	0	0.1922	117	0.0626	1996.7	0.0572
Brain	Male	Klf9	Zf	GBM-Klf9-ChIP-Seq	GSE62211	GCCACRCCCACY	0	0.2016	133	0.0712	2290.1	0.0656
Brain	Male	NFkB-p50,p52	RHD	Monocyte-p50-ChIP-Chip	Schreiber_et_al.	GGGGGAATCCCC	0	0.2019	37	0.0198	586.3	0.0168
Brain	Male	HRE	HSF	HepG2-HSF1-ChIP-Seq	GSE31477	BSTTCTRGAABVTTCYAGAA	0	0.2025	73	0.0391	1218.3	0.0349
Brain	Male	Barx1	Homeobox	Stomach-Barx1.3xFlag-ChIP-Seq	GSE69483	AAACMATTAN	0	0.2025	297	0.159	5274.9	0.1511
Brain	Male	E2F	E2F	Hela-CellCycle-Expression		TTSGCGCGAAAA	0	0.2054	12	0.0064	165.6	0.0047
Brain	Male	HOXA2	Homeobox	mES-Hoxa2-ChIP-Seq	Donaldson_et_al.	GYCATCMATCAT	0	0.2062	68	0.0364	1132.7	0.0324
Brain	Male	STAT1	Stat	HelaS3-STAT1-ChIP-Seq	GSE12782	NATTTCCNGGAAAT	0	0.2095	156	0.0835	2713.7	0.0777
Brain	Male	ZNF528	Zf	HEK293-ZNF528.GFP-ChIP-Seq	GSE58341	AGAAATGACTTCCCT	0	0.2183	5	0.0027	57.7	0.0017
Brain	Male	E2F1	E2F	Hela-E2F1-ChIP-Seq	GSE22478	CWGGCGGGAA	0	0.2206	38	0.0203	611.7	0.0175
Brain	Male	NFE2L2	bZIP	HepG2-NFE2L2-ChIP-Seq	Encode	AWWWTGCTGAGTCAT	0	0.2352	31	0.0166	494.7	0.0142
Brain	Male	TCFL2	HMG	K562-TCF7L2-ChIP-Seq	GSE29196	ACWTCAAAGG	0	0.2352	53	0.0284	880.3	0.0252
Brain	Male	RORg	NR	Liver-Rorc-ChIP-Seq	GSE101115	WAABTAGGTCAV	0	0.2352	43	0.023	704.4	0.0202
Brain	Male	REST-NRSF	Zf	Jurkat-NRSF-ChIP-Seq		GGMGCTGTCCATGGTGCTGA	0	0.2431	3	0.0016	31	0.0009
Brain	Male	MafK	bZIP	C2C12-MafK-ChIP-Seq	GSE36030	GCTGASTCAGCA	0	0.2451	103	0.0551	1780.4	0.051
Brain	Male	Nrf2	bZIP	Lymphoblast-Nrf2-ChIP-Seq	GSE37589	HTGCTGAGTCAT	0	0.2451	22	0.0118	342.6	0.0098
Brain	Male	PRDM14	Zf	H1-PRDM14-ChIP-Seq	GSE22767	RGGTCTCTAACY	0	0.249	148	0.0792	2598.6	0.0744
Brain	Male	Mef2d	MADS	Retina-Mef2d-ChIP-Seq	GSE61391	GCTATTTTTAGC	0	0.2492	114	0.061	1982.8	0.0568
Brain	Male	Zfp809	Zf	ES-Zfp809-ChIP-Seq	GSE70799	GGGGCTYGKCTGGGA	0	0.253	56	0.03	943	0.027
Brain	Male	GRE	NR,IR3	A549-GR-ChIP-Seq	GSE32465	NRGVACABNVTGTYCY	0	0.2983	57	0.0305	977.4	0.028
Brain	Male	Six1	Homeobox	Myoblast-Six1-ChIP-Chip	GSE20150	GKVTCADRTTWC	0	0.3005	121	0.0648	2138.1	0.0612
Brain	Male	Mouse_Recombination_Hotspot	Zf	Testis-DMC1-ChIP-Seq	GSE24438	ACTYKNATTCGTGNTACTTC	0	0.3016	36	0.0193	603.6	0.0173
Brain	Male	ZKSCAN1	Zf	HepG2-ZKSCAN1-ChIP-Seq	Encode	GCACAYAGTAGGKCY	0	0.3043	12	0.0064	183.5	0.0053
Brain	Male	IRF1	IRF	PBMC-IRF1-ChIP-Seq	GSE43036	GAAAGTGAAAGT	0	0.3065	83	0.0444	1451.7	0.0416
Brain	Male	ZNF317	Zf	HEK293-ZNF317.GFP-ChIP-Seq	GSE58341	GTCWGCTGTYYCTCT	0	0.3155	41	0.0219	697.5	0.02
Brain	Male	Bach1	bZIP	K562-Bach1-ChIP-Seq	GSE31477	AWWNTGCTGAGTCAT	0	0.3214	24	0.0128	396.3	0.0114
Brain	Male	GATA:SCL	Zf,bHLH	Ter119-SCL-ChIP-Seq	GSE18720	CRGCTGBNGNSNNSAGATAA	0	0.3214	55	0.0294	951.3	0.0272
Brain	Male	ERE	NR,IR3	MCF7-ERa-ChIP-Seq	Unpublished	VAGGTCACNSTGACC	0	0.3216	114	0.061	2024.3	0.058
Brain	Male	RAR:RXR	NR,DR5	ES-RAR-ChIP-Seq	GSE56893	RGGTCADNNAGAGGTCAV	0	0.3341	11	0.0059	171.8	0.0049
Brain	Male	RAR:RXR	NR,DR5	ES-RAR-ChIP-Seq	GSE56893	RGGTCADNNAGAGGTCAV	0	0.3341	11	0.0059	171.8	0.0049
Brain	Male	YY1	Zf	Promoter		CAAGATGGCGGC	0	0.344	19	0.0102	314	0.009
Brain	Male	Sp1	Zf	Promoter		GGCCCCGCCCCC	0	0.3517	36	0.0193	620	0.0178
Brain	Male	ZNF136	Zf	HEK293-ZNF136.GFP-ChIP-Seq	GSE58341	YTKGATAHAGTATTCTWGGTNGGCA	0	0.382	54	0.0289	955.2	0.0274
Brain	Male	RBPJ:Ebox	?,bHLH	Panc1-Rbpj1-ChIP-Seq	GSE47459	GGGRAARRGRMCAGMTG	0	0.408	148	0.0792	2696.5	0.0772
Brain	Male	CEBP:CEBP	bZIP	MEF-Chop-ChIP-Seq	GSE35681	NTNATGCAAYMNNHTGMAAY	0	0.4191	75	0.0401	1354.3	0.0388
Brain	Male	DMRT6	DM	Testis-DMRT6-ChIP-Seq	GSE60440	YDGHTACAWTGTADC	0	0.4362	102	0.0546	1860.8	0.0533
Brain	Male	Pax7	Paired,Homeobox,long	Myoblast-Pax7-ChIP-Seq	GSE25064	TAATCHGATTAC	0	0.4364	15	0.008	259.2	0.0074
Brain	Male	FOXA1:AR	Forkhead,NR	LNCAP-AR-ChIP-Seq	GSE27824	AGTAAACAAAAAAGAACAND	0	0.4649	49	0.0262	891	0.0255
Brain	Male	CTCF-SatelliteElement	Zf?	CD4+-CTCF-ChIP-Seq	Barski_et_al.	TGCAGTTCCMVNWRTGGCCA	0	0.4958	6	0.0032	103.4	0.003
Brain	Male	NFkB-p65-Rel	RHD	ThioMac-LPS-Expression	GSE23622	GGAAATTCCC	0	0.5134	22	0.0118	403.3	0.0115
Brain	Male	PAX6	Paired,Homeobox	Forebrain-Pax6-ChIP-Seq	GSE66961	NGTGTTCAVTSAAGCGKAAA	0	0.5198	49	0.0262	909.5	0.026
Brain	Male	Egr2	Zf	Thymocytes-Egr2-ChIP-Seq	GSE34254	NGCGTGGGCGGR	0	0.5224	53	0.0284	985.5	0.0282
Brain	Male	Tcfcp2l1	CP2	mES-Tcfcp2l1-ChIP-Seq	GSE11431	NRAACCRGTTYRAACCRGYT	0	0.5451	52	0.0278	974.7	0.0279
Brain	Male	Six4	Homeobox	MCF7-SIX4-ChIP-Seq	Encode	TGWAAYCTGABACCB	0	0.5595	20	0.0107	376.8	0.0108
Brain	Male	OCT:OCT	POU,Homeobox	NPC-Brn1-ChIP-Seq	GSE35496	ATGAATATTCATGAG	0	0.5991	8	0.0043	154.2	0.0044
Brain	Male	GATA3	Zf,DR4	iTreg-Gata3-ChIP-Seq	GSE20898	AGATGKDGAGATAAG	0	0.5991	51	0.0273	974.8	0.0279
Brain	Male	IRF:BATF	IRF:bZIP	pDC-Irf8-ChIP-Seq	GSE66899	CTTTCANTATGACTV	0	0.6183	66	0.0353	1266.6	0.0363
Brain	Male	ZNF41	Zf	HEK293-ZNF41.GFP-ChIP-Seq	GSE58341	CCTCATGGTGYCYTWYTCCCTTGTG	0	0.6235	12	0.0064	236.7	0.0068
Brain	Male	IRF2	IRF	Erythroblas-IRF2-ChIP-Seq	GSE36985	GAAASYGAAASY	0	0.6464	52	0.0278	1011.8	0.029
Brain	Male	ISRE	IRF	ThioMac-LPS-Expression	GSE23622	AGTTTCASTTTC	0	0.6545	34	0.0182	670	0.0192
Brain	Male	PRDM1	Zf	Hela-PRDM1-ChIP-Seq	GSE31477	ACTTTCACTTTC	0	0.7127	284	0.152	5455.8	0.1563
Brain	Male	NF1:FOXA1	CTF,Forkhead	LNCAP-FOXA1-ChIP-Seq	GSE27824	WNTGTTTRYTTTGGCA	0	0.7406	23	0.0123	480.9	0.0138
Brain	Male	SCRT1	Zf	HEK293-SCRT1.eGFP-ChIP-Seq	Encode	GCAACAGGTG	0	0.7465	99	0.053	1961.1	0.0562
Brain	Male	DUX4	Homeobox	Myoblasts-DUX4.V5-ChIP-Seq	GSE75791	NWTAAYCYAATCAWN	0	0.8592	30	0.0161	666.9	0.0191
Brain	Male	ZNF382	Zf	HEK293-ZNF382.GFP-ChIP-Seq	GSE58341	GNCTGTASTRNTGBCTCHTT	0	0.8891	16	0.0086	389.1	0.0111
Brain	Male	Pax7	Paired,Homeobox,longest	Myoblast-Pax7-ChIP-Seq	GSE25064	NTAATTDGCYAATTANNWWD	0	0.9109	14	0.0075	357.3	0.0102
Brain	Male	T1ISRE	IRF	ThioMac-Ifnb-Expression		ACTTTCGTTTCT	0	0.9109	8	0.0043	223.9	0.0064
Brain	Male	DUX	Homeobox	C2C12-Dux-ChIP-Seq	GSE87279	BCWGATTCAATCAAN	0	1	0	0	24.6	0.0007
Placenta	Female	HEB	bHLH	mES-Heb-ChIP-Seq	GSE53233	VCAGCTGBNN	113	0	6001	0.5166	81328	0.4121
Placenta	Female	Ptf1a	bHLH	Panc1-Ptf1a-ChIP-Seq	GSE47459	ACAGCTGTTN	105	0	7652	0.6587	110351	0.5591
Placenta	Female	MYB	HTH	ERMYB-Myb-ChIPSeq	GSE22095	GGCVGTTR	104	0	6209	0.5345	85655.3	0.434
Placenta	Female	TCF4	bHLH	SHSY5Y-TCF4-ChIP-Seq	GSE96915	SMCATCTGKH	97	0	5854	0.504	80363.7	0.4072
Placenta	Female	Tbx5	T-box	HL1-Tbx5.biotin-ChIP-Seq	GSE21529	AGGTGTCA	97	0	8504	0.7321	126464	0.6408
Placenta	Female	COUP-TFII	NR	Artia-Nr2f2-ChIP-Seq	GSE46497	AGRGGTCA	96	0	5777	0.4973	79198.8	0.4013
Placenta	Female	THRb	NR	Liver-NR1A2-ChIP-Seq	GSE52613	TRAGGTCA	96	0	9479	0.816	144775	0.7335
Placenta	Female	AMYB	HTH	Testes-AMYB-ChIP-Seq	GSE44588	TGGCAGTTGG	96	0	5531	0.4762	75183	0.3809
Placenta	Female	HIC1	Zf	Treg-ZBTB29-ChIP-Seq	GSE99889	TGCCAGCB	96	0	6163	0.5306	85669.3	0.4341
Placenta	Female	HIF-1b	HLH	T47D-HIF1b-ChIP-Seq	GSE59937	RTACGTGC	95	0	3903	0.336	49323.1	0.2499
Placenta	Female	NPAS	bHLH	Liver-NPAS-ChIP-Seq	GSE39860	NVCACGTG	93	0	6153	0.5297	85737.9	0.4344
Placenta	Female	Erra	NR	HepG2-Erra-ChIP-Seq	GSE31477	CAAAGGTCAG	93	0	6964	0.5995	99553.3	0.5044
Placenta	Female	NeuroG2	bHLH	Fibroblast-NeuroG2-ChIP-Seq	GSE75910	ACCATCTGTT	92	0	5807	0.4999	80055.5	0.4056
Placenta	Female	Ascl1	bHLH	NeuralTubes-Ascl1-ChIP-Seq	GSE55840	NNVVCAGCTGBN	92	0	5180	0.4459	69797	0.3536
Placenta	Female	Smad2	MAD	ES-SMAD2-ChIP-Seq	GSE29422	CTGTCTGG	92	0	5565	0.4791	76119.4	0.3857
Placenta	Female	Zac1	Zf	Neuro2A-Plagl1-ChIP-Seq	GSE75942	HAWGRGGCCM	92	0	7040	0.6061	101013	0.5118
Placenta	Female	PR	NR	T47D-PR-ChIP-Seq	GSE31130	VAGRACAKNCTGTBC	92	0	7628	0.6567	111287	0.5639
Placenta	Female	Smad3	MAD	NPC-Smad3-ChIP-Seq	GSE36673	TWGTCTGV	91	0	8249	0.7101	122421	0.6203
Placenta	Female	NF1-halfsite	CTF	LNCaP-NF1-ChIP-Seq	Unpublished	YTGCCAAG	91	0	5642	0.4857	77498.1	0.3927
Placenta	Female	Smad4	MAD	ESC-SMAD4-ChIP-Seq	GSE29422	VBSYGTCTGG	90	0	5617	0.4836	77161.6	0.391
Placenta	Female	bHLHE41	bHLH	proB-Bhlhe41-ChIP-Seq	GSE93764	KCACGTGMCN	90	0	3827	0.3295	48556.3	0.246
Placenta	Female	Olig2	bHLH	Neuron-Olig2-ChIP-Seq	GSE30882	RCCATMTGTT	89	0	6954	0.5987	99756	0.5054
Placenta	Female	RXR	NR,DR1	3T3L1-RXR-ChIP-Seq	GSE13511	TAGGGCAAAGGTCA	89	0	4197	0.3613	54363.3	0.2754
Placenta	Female	EAR2	NR	K562-NR2F6-ChIP-Seq	Encode	NRBCARRGGTCA	89	0	4830	0.4158	64457.8	0.3266
Placenta	Female	E2A	bHLH	proBcell-E2A-ChIP-Seq	GSE21978	DNRCAGCTGY	89	0	4574	0.3938	60393.3	0.306
Placenta	Female	Znf263	Zf	K562-Znf263-ChIP-Seq	GSE31477	CVGTSCTCCC	88	0	5539	0.4768	76109	0.3856
Placenta	Female	COUP-TFII	NR	K562-NR2F1-ChIP-Seq	Encode	GKBCARAGGTCA	86	0	5111	0.44	69302	0.3511
Placenta	Female	MNT	bHLH	HepG2-MNT-ChIP-Seq	Encode	DGCACACGTG	85	0	4700	0.4046	62710.3	0.3177
Placenta	Female	Nkx2.2	Homeobox	NPC-Nkx2.2-ChIP-Seq	GSE61673	BTBRAGTGSN	85	0	6480	0.5579	92110.2	0.4667
Placenta	Female	ZEB1	Zf	PDAC-ZEB1-ChIP-Seq	GSE64557	VCAGGTRDRY	85	0	5779	0.4975	80375.2	0.4072
Placenta	Female	NPAS2	bHLH	Liver-NPAS2-ChIP-Seq	GSE39860	KCCACGTGAC	85	0	4404	0.3791	58053.3	0.2941
Placenta	Female	SCL	bHLH	HPC7-Scl-ChIP-Seq	GSE13511	AVCAGCTG	85	0	9685	0.8338	149806	0.759
Placenta	Female	BMYB	HTH	Hela-BMYB-ChIP-Seq	GSE27030	NHAACBGYYV	85	0	5486	0.4723	75561.8	0.3828
Placenta	Female	Meis1	Homeobox	MastCells-Meis1-ChIP-Seq	GSE48085	VGCTGWCAVB	84	0	6077	0.5232	85451.3	0.433
Placenta	Female	Tbet	T-box	CD8-Tbet-ChIP-Seq	GSE33802	AGGTGTGAAM	83	0	4636	0.3991	61929.7	0.3138
Placenta	Female	AR-halfsite	NR	LNCaP-AR-ChIP-Seq	GSE27824	CCAGGAACAG	82	0	9467	0.815	145857	0.739
Placenta	Female	Nkx2.1	Homeobox	LungAC-Nkx2.1-ChIP-Seq	GSE43252	RSCACTYRAG	82	0	8426	0.7254	126608	0.6415
Placenta	Female	Bapx1	Homeobox	VertebralCol-Bapx1-ChIP-Seq	GSE36672	TTRAGTGSYK	81	0	7202	0.62	104902	0.5315
Placenta	Female	BMAL1	bHLH	Liver-Bmal1-ChIP-Seq	GSE39860	GNCACGTG	81	0	6592	0.5675	94407.4	0.4783
Placenta	Female	Tbr1	T-box	Cortex-Tbr1-ChIP-Seq	GSE71384	AAGGTGTKAA	81	0	5560	0.4787	77131.6	0.3908
Placenta	Female	Foxo1	Forkhead	RAW-Foxo1-ChIP-Seq	Fan_et_al.	CTGTTTAC	81	0	6823	0.5874	98434.1	0.4987
Placenta	Female	GLIS3	Zf	Thyroid-Glis3.GFP-ChIP-Seq	GSE103297	CTCCCTGGGAGGCCN	81	0	3975	0.3422	51691.9	0.2619
Placenta	Female	ERG	ETS	VCaP-ERG-ChIP-Seq	GSE14097	ACAGGAAGTG	80	0	5665	0.4877	78975.9	0.4001
Placenta	Female	Ap4	bHLH	AML-Tfap4-ChIP-Seq	GSE45738	NAHCAGCTGD	80	0	4117	0.3544	53975.7	0.2735
Placenta	Female	Rbpj1	?	Panc1-Rbpj1-ChIP-Seq	GSE47459	HTTTCCCASG	80	0	5285	0.455	72743.7	0.3686
Placenta	Female	Tbx21	T-box	GM12878-TBX21-ChIP-Seq	Encode	AGGTGTGAAA	80	0	4322	0.3721	57223.5	0.2899
Placenta	Female	Tbx6	T-box	ESC-Tbx6-ChIP-Seq	GSE93524	DAGGTGTBAA	78	0	4250	0.3659	56234.6	0.2849
Placenta	Female	PPARE	NR,DR1	3T3L1-Pparg-ChIP-Seq	GSE13511	TGACCTTTGCCCCA	78	0	3736	0.3216	48200.8	0.2442
Placenta	Female	MyoG	bHLH	C2C12-MyoG-ChIP-Seq	GSE36024	AACAGCTG	78	0	3585	0.3086	45867.8	0.2324
Placenta	Female	ETV1	ETS	GIST48-ETV1-ChIP-Seq	GSE22441	AACCGGAAGT	78	0	5063	0.4359	69322	0.3512
Placenta	Female	E2A	bHLH,near_PU.1	Bcell-PU.1-ChIP-Seq	GSE21512	NVCACCTGBN	78	0	4965	0.4274	67751.5	0.3433
Placenta	Female	ZNF711	Zf	SHSY5Y-ZNF711-ChIP-Seq	GSE20673	AGGCCTAG	78	0	4772	0.4108	64631.2	0.3275
Placenta	Female	RARa	NR	K562-RARa-ChIP-Seq	Encode	TTGAMCTTTG	78	0	8217	0.7074	123252	0.6245
Placenta	Female	PPARa	NR,DR1	Liver-Ppara-ChIP-Seq	GSE47954	VNAGGKCAAAGGTCA	77	0	4251	0.366	56353.3	0.2855
Placenta	Female	Tcf21	bHLH	ArterySmoothMuscle-Tcf21-ChIP-Seq	GSE61369	NAACAGCTGG	77	0	3443	0.2964	43808.9	0.222
Placenta	Female	EHF	ETS	LoVo-EHF-ChIP-Seq	GSE49402	AVCAGGAAGT	76	0	5253	0.4522	72595	0.3678
Placenta	Female	Sox3	HMG	NPC-Sox3-ChIP-Seq	GSE33059	CCWTTGTY	76	0	6655	0.5729	96061.4	0.4867
Placenta	Female	Eomes	T-box	H9-Eomes-ChIP-Seq	GSE26097	ATTAACACCT	76	0	7250	0.6241	106365	0.5389
Placenta	Female	Tgif2	Homeobox	mES-Tgif2-ChIP-Seq	GSE55404	TGTCANYT	75	0	8772	0.7552	133584	0.6768
Placenta	Female	Atoh1	bHLH	Cerebellum-Atoh1-ChIP-Seq	GSE22111	VNRVCAGCTGGY	75	0	4238	0.3648	56343.7	0.2855
Placenta	Female	NFAT	RHD	Jurkat-NFATC1-ChIP-Seq	Jolma_et_al.	ATTTTCCATT	75	0	4567	0.3932	61594.3	0.3121
Placenta	Female	PU.1-IRF	ETS:IRF	Bcell-PU.1-ChIP-Seq	GSE21512	MGGAAGTGAAAC	75	0	5590	0.4812	78304.8	0.3967
Placenta	Female	STAT4	Stat	CD4-Stat4-ChIP-Seq	GSE22104	NYTTCCWGGAAR	74	0	4448	0.3829	59840.3	0.3032
Placenta	Female	Tgif1	Homeobox	mES-Tgif1-ChIP-Seq	GSE55404	YTGWCADY	74	0	8591	0.7396	130458	0.661
Placenta	Female	Fli1	ETS	CD8-FLI-ChIP-Seq	GSE20898	NRYTTCCGGH	73	0	4031	0.347	53254.4	0.2698
Placenta	Female	Sox10	HMG	SciaticNerve-Sox3-ChIP-Seq	GSE35132	CCWTTGTYYB	73	0	6351	0.5467	91245.4	0.4623
Placenta	Female	TATA-Box	TBP	Promoter		CCTTTTAWAGSC	73	0	5807	0.4999	82173.1	0.4163
Placenta	Female	CRX	Homeobox	Retina-Crx-ChIP-Seq	GSE20012	GCTAATCC	72	0	7830	0.6741	116967	0.5926
Placenta	Female	Fox:Ebox	Forkhead,bHLH	Panc1-Foxa2-ChIP-Seq	GSE47459	NNNVCTGWGYAAACASN	71	0	4783	0.4118	65510.2	0.3319
Placenta	Female	ETV4	ETS	HepG2-ETV4-ChIP-Seq	ENCODE	ACCGGAAGTG	71	0	3878	0.3338	51114.5	0.259
Placenta	Female	Isl1	Homeobox	Neuron-Isl1-ChIP-Seq	GSE31456	CTAATKGV	71	0	7018	0.6042	102939	0.5216
Placenta	Female	Rfx6	HTH	Min6b1-Rfx6.HA-ChIP-Seq	GSE62844	TGTTKCCTAGCAACM	71	0	3991	0.3436	52919.1	0.2681
Placenta	Female	n-Myc	bHLH	mES-nMyc-ChIP-Seq	GSE11431	VRCCACGTGG	70	0	2752	0.2369	33922.7	0.1719
Placenta	Female	Nkx2.5	Homeobox	HL1-Nkx2.5.biotin-ChIP-Seq	GSE21529	RRSCACTYAA	70	0	7300	0.6284	107946	0.5469
Placenta	Female	PRDM15	Zf	ESC-Prdm15-ChIP-Seq	GSE73694	YCCDNTCCAGGTTTT	70	0	4391	0.378	59358.8	0.3008
Placenta	Female	Max	bHLH	K562-Max-ChIP-Seq	GSE31477	RCCACGTGGYYN	70	0	3168	0.2727	40223.4	0.2038
Placenta	Female	Tcf12	bHLH	GM12878-Tcf12-ChIP-Seq	GSE32465	VCAGCTGYTG	69	0	3019	0.2599	37998.1	0.1925
Placenta	Female	Foxa2	Forkhead	Liver-Foxa2-ChIP-Seq	GSE25694	CYTGTTTACWYW	69	0	4281	0.3685	57662.5	0.2922
Placenta	Female	CLOCK	bHLH	Liver-Clock-ChIP-Seq	GSE39860	GHCACGTG	69	0	2337	0.2012	27855.1	0.1411
Placenta	Female	ETS1	ETS	Jurkat-ETS1-ChIP-Seq	GSE17954	ACAGGAAGTG	68	0	4087	0.3518	54651.1	0.2769
Placenta	Female	ZNF416	Zf	HEK293-ZNF416.GFP-ChIP-Seq	GSE58341	WDNCTGGGCA	68	0	4578	0.3941	62553.7	0.3169
Placenta	Female	Nanog	Homeobox	mES-Nanog-ChIP-Seq	GSE11724	RGCCATTAAC	68	0	9678	0.8332	151387	0.767
Placenta	Female	LRF	Zf	Erythroblasts-ZBTB7A-ChIP-Seq	GSE74977	AAGACCCYYN	68	0	3884	0.3344	51543.6	0.2612
Placenta	Female	NeuroD1	bHLH	Islet-NeuroD1-ChIP-Seq	GSE30298	GCCATCTGTT	67	0	3289	0.2831	42304.2	0.2143
Placenta	Female	TEAD3	TEA	HepG2-TEAD3-ChIP-Seq	Encode	TRCATTCCAG	67	0	4992	0.4298	69367.7	0.3515
Placenta	Female	TEAD4	TEA	Tropoblast-Tead4-ChIP-Seq	GSE37350	CCWGGAATGY	67	0	3866	0.3328	51319.9	0.26
Placenta	Female	ZFX	Zf	mES-Zfx-ChIP-Seq	GSE11431	AGGCCTRG	67	0	3811	0.3281	50465.2	0.2557
Placenta	Female	Nkx3.1	Homeobox	LNCaP-Nkx3.1-ChIP-Seq	GSE28264	AAGCACTTAA	67	0	7573	0.6519	113108	0.5731
Placenta	Female	Stat3+il21	Stat	CD4-Stat3-ChIP-Seq	GSE19198	SVYTTCCNGGAARB	66	0	3242	0.2791	41683	0.2112
Placenta	Female	GSC	Homeobox	FrogEmbryos-GSC-ChIP-Seq	DRA000576	RGGATTAR	66	0	5566	0.4792	78971.6	0.4001
Placenta	Female	Sox6	HMG	Myotubes-Sox6-ChIP-Seq	GSE32627	CCATTGTTNY	65	0	6399	0.5509	92984.9	0.4711
Placenta	Female	Pdx1	Homeobox	Islet-Pdx1-ChIP-Seq	SRA008281	YCATYAATCA	65	0	4735	0.4076	65440.4	0.3316
Placenta	Female	Otx2	Homeobox	EpiLC-Otx2-ChIP-Seq	GSE56098	NYTAATCCYB	65	0	4239	0.3649	57482.2	0.2912
Placenta	Female	Elf4	ETS	BMDM-Elf4-ChIP-Seq	GSE88699	ACTTCCKGKT	64	0	4039	0.3477	54327.8	0.2753
Placenta	Female	RUNX1	Runt	Jurkat-RUNX1-ChIP-Seq	GSE29180	AAACCACARM	64	0	4498	0.3872	61681.3	0.3125
Placenta	Female	EBF2	EBF	BrownAdipose-EBF2-ChIP-Seq	GSE97114	NABTCCCWDGGGAVH	64	0	3481	0.2997	45607.5	0.2311
Placenta	Female	FOXA1	Forkhead	LNCAP-FOXA1-ChIP-Seq	GSE27824	WAAGTAAACA	63	0	5816	0.5007	83395.4	0.4225
Placenta	Female	MITF	bHLH	MastCells-MITF-ChIP-Seq	GSE48085	RTCATGTGAC	63	0	3884	0.3344	51994.9	0.2634
Placenta	Female	ELF5	ETS	T47D-ELF5-ChIP-Seq	GSE30407	ACVAGGAAGT	63	0	3491	0.3005	45858	0.2323
Placenta	Female	Bcl6	Zf	Liver-Bcl6-ChIP-Seq	GSE31578	NNNCTTTCCAGGAAA	63	0	5630	0.4847	80362.3	0.4072
Placenta	Female	Six2	Homeobox	NephronProgenitor-Six2-ChIP-Seq	GSE39837	GWAAYHTGAKMC	63	0	4661	0.4013	64470.2	0.3267
Placenta	Female	SPDEF	ETS	VCaP-SPDEF-ChIP-Seq	SRA014231	ASWTCCTGBT	63	0	4213	0.3627	57275.8	0.2902
Placenta	Female	FOXK1	Forkhead	HEK293-FOXK1-ChIP-Seq	GSE51673	NVWTGTTTAC	62	0	5192	0.447	73216.3	0.371
Placenta	Female	c-Myc	bHLH	LNCAP-cMyc-ChIP-Seq	Unpublished	VCCACGTG	62	0	1425	0.1227	15369	0.0779
Placenta	Female	GABPA	ETS	Jurkat-GABPa-ChIP-Seq	GSE17954	RACCGGAAGT	62	0	3368	0.2899	44079.3	0.2233
Placenta	Female	Hoxa9	Homeobox	ChickenMSG-Hoxa9.Flag-ChIP-Seq	GSE86088	RGCAATNAAA	62	0	8307	0.7151	126750	0.6422
Placenta	Female	Arnt:Ahr	bHLH	MCF7-Arnt-ChIP-Seq	Lo_et_al.	TBGCACGCAA	61	0	2332	0.2008	28386.1	0.1438
Placenta	Female	Sox9	HMG	Limb-SOX9-ChIP-Seq	GSE73225	AGGVNCCTTTGT	61	0	4081	0.3513	55330.7	0.2803
Placenta	Female	FOXK2	Forkhead	U2OS-FOXK2-ChIP-Seq	E-MTAB-2204	SCHTGTTTACAT	61	0	3484	0.2999	45950.8	0.2328
Placenta	Female	FOXM1	Forkhead	MCF7-FOXM1-ChIP-Seq	GSE72977	TRTTTACTTW	61	0	5391	0.4641	76654	0.3884
Placenta	Female	CDX4	Homeobox	ZebrafishEmbryos-Cdx4.Myc-ChIP-Seq	GSE48254	NGYCATAAAWCH	60	0	4736	0.4077	65966.7	0.3342
Placenta	Female	RUNX2	Runt	PCa-RUNX2-ChIP-Seq	GSE33889	NWAACCACADNN	60	0	3901	0.3358	52578.1	0.2664
Placenta	Female	Pitx1	Homeobox	Chicken-Pitx1-ChIP-Seq	GSE38910	TAATCCCN	60	0	9748	0.8392	153516	0.7778
Placenta	Female	TEAD1	TEAD	HepG2-TEAD1-ChIP-Seq	Encode	CYRCATTCCA	60	0	4374	0.3765	60166.4	0.3048
Placenta	Female	Bcl11a	Zf	HSPC-BCL11A-ChIP-Seq	GSE104676	TYTGACCASWRG	60	0	2852	0.2455	36341.6	0.1841
Placenta	Female	FOXA1	Forkhead	MCF7-FOXA1-ChIP-Seq	GSE26831	WAAGTAAACA	60	0	5264	0.4532	74705.3	0.3785
Placenta	Female	TEAD	TEA	Fibroblast-PU.1-ChIP-Seq	Unpublished	YCWGGAATGY	59	0	3471	0.2988	45973.1	0.2329
Placenta	Female	GATA3	Zf	iTreg-Gata3-ChIP-Seq	GSE20898	AGATAASR	59	0	6190	0.5329	90273.2	0.4574
Placenta	Female	KLF14	Zf	HEK293-KLF14.GFP-ChIP-Seq	GSE58341	RGKGGGCGKGGC	59	0	4619	0.3976	64268.4	0.3256
Placenta	Female	Esrrb	NR	mES-Esrrb-ChIP-Seq	GSE11431	KTGACCTTGA	59	0	2964	0.2552	38165.1	0.1934
Placenta	Female	ELF3	ETS	PDAC-ELF3-ChIP-Seq	GSE64557	ANCAGGAAGT	59	0	3478	0.2994	46120.8	0.2337
Placenta	Female	ZEB2	Zf	SNU398-ZEB2-ChIP-Seq	GSE103048	GNMCAGGTGTGC	58	0	3553	0.3059	47304.4	0.2397
Placenta	Female	HOXB13	Homeobox	ProstateTumor-HOXB13-ChIP-Seq	GSE56288	TTTTATKRGG	58	0	5359	0.4613	76461.5	0.3874
Placenta	Female	Myf5	bHLH	GM-Myf5-ChIP-Seq	GSE24852	BAACAGCTGT	58	0	2488	0.2142	31037.2	0.1573
Placenta	Female	Sox4	HMG	proB-Sox4-ChIP-Seq	GSE50066	YCTTTGTTCC	58	0	4020	0.3461	54770.8	0.2775
Placenta	Female	Hoxd12	Homeobox	ChickenMSG-Hoxd12.Flag-ChIP-Seq	GSE86088	HDGYAATGAAAN	57	0	7045	0.6065	105158	0.5328
Placenta	Female	EBF1	EBF	Near-E2A-ChIP-Seq	GSE21512	GTCCCCWGGGGA	57	0	3209	0.2763	42135.9	0.2135
Placenta	Female	Foxf1	Forkhead	Lung-Foxf1-ChIP-Seq	GSE77951	WWATRTAAACAN	57	0	5145	0.4429	73115.7	0.3705
Placenta	Female	ZNF189	Zf	HEK293-ZNF189.GFP-ChIP-Seq	GSE58341	TGGAACAGMA	57	0	3848	0.3313	52156.4	0.2643
Placenta	Female	Nr5a2	NR	Pancreas-LRH1-ChIP-Seq	GSE34295	BTCAAGGTCA	56	0	3112	0.2679	40671.4	0.2061
Placenta	Female	Hoxa13	Homeobox	ChickenMSG-Hoxa13.Flag-ChIP-Seq	GSE86088	CYHATAAAAN	56	0	8219	0.7076	125854	0.6377
Placenta	Female	Stat3	Stat	mES-Stat3-ChIP-Seq	GSE11431	CTTCCGGGAA	56	0	2250	0.1937	27670.5	0.1402
Placenta	Female	Gfi1b	Zf	HPC7-Gfi1b-ChIP-Seq	GSE22178	MAATCACTGC	56	0	2872	0.2472	37052.9	0.1877
Placenta	Female	RUNX-AML	Runt	CD4+-PolII-ChIP-Seq	Barski_et_al.	GCTGTGGTTW	56	0	3302	0.2843	43694	0.2214
Placenta	Female	Hoxd10	Homeobox	ChickenMSG-Hoxd10.Flag-ChIP-Seq	GSE86088	GGCMATGAAA	55	0	5365	0.4619	76897.9	0.3896
Placenta	Female	FoxL2	Forkhead	Ovary-FoxL2-ChIP-Seq	GSE60858	WWTRTAAACAVG	55	0	4825	0.4154	68026	0.3447
Placenta	Female	Foxo3	Forkhead	U2OS-Foxo3-ChIP-Seq	E-MTAB-2701	DGTAAACA	55	0	4013	0.3455	54924	0.2783
Placenta	Female	HLF	bZIP	HSC-HLF.Flag-ChIP-Seq	GSE69817	RTTATGYAAB	55	0	4273	0.3679	59111.8	0.2995
Placenta	Female	Etv2	ETS	ES-ER71-ChIP-Seq	GSE59402	NNAYTTCCTGHN	55	0	3721	0.3203	50337.8	0.255
Placenta	Female	Lhx1	Homeobox	EmbryoCarcinoma-Lhx1-ChIP-Seq	GSE70957	NNYTAATTAR	55	0	5392	0.4642	77448.4	0.3924
Placenta	Female	MyoD	bHLH	Myotube-MyoD-ChIP-Seq	GSE21614	RRCAGCTGYTSY	55	0	2435	0.2096	30525	0.1547
Placenta	Female	NFY	CCAAT	Promoter		RGCCAATSRG	54	0	3840	0.3306	52269.4	0.2648
Placenta	Female	NFIL3	bZIP	HepG2-NFIL3-ChIP-Seq	Encode	VTTACGTAAYNNNNN	54	0	3387	0.2916	45188.5	0.229
Placenta	Female	PBX2	Homeobox	K562-PBX2-ChIP-Seq	Encode	RTGATTKATRGN	54	0	4235	0.3646	58640.1	0.2971
Placenta	Female	Gata6	Zf	HUG1N-GATA6-ChIP-Seq	GSE51936	YCTTATCTBN	54	0	4450	0.3831	62116.8	0.3147
Placenta	Female	Gata4	Zf	Heart-Gata4-ChIP-Seq	GSE35151	NBWGATAAGR	54	0	4762	0.41	67191.8	0.3404
Placenta	Female	HNF4a	NR,DR1	HepG2-HNF4a-ChIP-Seq	GSE25021	CARRGKBCAAAGTYCA	54	0	2197	0.1891	27064.2	0.1371
Placenta	Female	EWS:ERG-fusion	ETS	CADO_ES1-EWS:ERG-ChIP-Seq	SRA014231	ATTTCCTGTN	53	0	3486	0.3001	46795.4	0.2371
Placenta	Female	Sox15	HMG	CPA-Sox15-ChIP-Seq	GSE62909	RAACAATGGN	53	0	4912	0.4229	69692.1	0.3531
Placenta	Female	Nkx6.1	Homeobox	Islet-Nkx6.1-ChIP-Seq	GSE40975	GKTAATGR	53	0	8094	0.6968	124012	0.6283
Placenta	Female	ZBTB18	Zf	HEK293-ZBTB18.GFP-ChIP-Seq	GSE58341	AACATCTGGA	53	0	2264	0.1949	28104.7	0.1424
Placenta	Female	c-Myc	bHLH	mES-cMyc-ChIP-Seq	GSE11431	VVCCACGTGG	53	0	2111	0.1817	25861.5	0.131
Placenta	Female	RUNX	Runt	HPC7-Runx1-ChIP-Seq	GSE22178	SAAACCACAG	53	0	3275	0.2819	43581.4	0.2208
Placenta	Female	Hoxc9	Homeobox	Ainv15-Hoxc9-ChIP-Seq	GSE21812	GGCCATAAATCA	52	0	2956	0.2545	38662.9	0.1959
Placenta	Female	Gata1	Zf	K562-GATA1-ChIP-Seq	GSE18829	SAGATAAGRV	52	0	3077	0.2649	40571.1	0.2056
Placenta	Female	CHR	?	Hela-CellCycle-Expression		SRGTTTCAAA	52	0	3373	0.2904	45187.5	0.229
Placenta	Female	Hoxa10	Homeobox	ChickenMSG-Hoxa10.Flag-ChIP-Seq	GSE86088	GGYAATGAAA	52	0	3228	0.2779	42949.5	0.2176
Placenta	Female	Dlx3	Homeobox	Kerainocytes-Dlx3-ChIP-Seq	GSE89884	NDGTAATTAC	52	0	3801	0.3272	51977	0.2634
Placenta	Female	ZNF415	Zf	HEK293-ZNF415.GFP-ChIP-Seq	GSE58341	GRTGMTRGAGCC	52	0	1978	0.1703	23997.3	0.1216
Placenta	Female	USF1	bHLH	GM12878-Usf1-ChIP-Seq	GSE32465	SGTCACGTGR	51	0	1796	0.1546	21368.9	0.1083
Placenta	Female	Atf1	bZIP	K562-ATF1-ChIP-Seq	GSE31477	GATGACGTCA	51	0	2748	0.2366	35590.4	0.1803
Placenta	Female	Hoxa11	Homeobox	ChickenMSG-Hoxa11.Flag-ChIP-Seq	GSE86088	TTTTATGGCM	51	0	7925	0.6822	121306	0.6146
Placenta	Female	KLF5	Zf	LoVo-KLF5-ChIP-Seq	GSE49402	DGGGYGKGGC	51	0	3648	0.314	49656	0.2516
Placenta	Female	STAT6	Stat	Macrophage-Stat6-ChIP-Seq	GSE38377	TTCCKNAGAA	51	0	2934	0.2526	38505.8	0.1951
Placenta	Female	Gata2	Zf	K562-GATA2-ChIP-Seq	GSE18829	BBCTTATCTS	51	0	3398	0.2925	45740.3	0.2318
Placenta	Female	Fra1	bZIP	BT549-Fra1-ChIP-Seq	GSE46166	NNATGASTCATH	51	0	2538	0.2185	32466.6	0.1645
Placenta	Female	Cdx2	Homeobox	mES-Cdx2-ChIP-Seq	GSE14586	GYMATAAAAH	50	0	4327	0.3725	60559	0.3068
Placenta	Female	JunB	bZIP	DendriticCells-Junb-ChIP-Seq	GSE36099	RATGASTCAT	50	0	2450	0.2109	31147.5	0.1578
Placenta	Female	BATF	bZIP	Th17-BATF-ChIP-Seq	GSE39756	DATGASTCAT	50	0	2907	0.2503	38129	0.1932
Placenta	Female	Lhx3	Homeobox	Neuron-Lhx3-ChIP-Seq	GSE31456	ADBTAATTAR	50	0	6584	0.5668	98132.2	0.4972
Placenta	Female	PSE	SNAPc	K562-mStart-Seq		WAVTCACCMTAASYDAAAAG	50	0	3212	0.2765	42911.7	0.2174
Placenta	Female	ZNF264	Zf	HEK293-ZNF264.GFP-ChIP-Seq	GSE58341	RGGGCACTAACY	50	0	2607	0.2244	33585.1	0.1702
Placenta	Female	Lhx2	Homeobox	HFSC-Lhx2-ChIP-Seq	GSE48068	TAATTAGN	50	0	5066	0.4361	72696.7	0.3683
Placenta	Female	Pit1	Homeobox	GCrat-Pit1-ChIP-Seq	GSE58009	ATGMATATDC	50	0	5350	0.4606	77394.3	0.3921
Placenta	Female	Sp2	Zf	HEK293-Sp2.eGFP-ChIP-Seq	Encode	YGGCCCCGCCCC	50	0	3593	0.3093	48910.8	0.2478
Placenta	Female	AP-2gamma	AP2	MCF7-TFAP2C-ChIP-Seq	GSE21234	SCCTSAGGSCAW	50	0	2700	0.2324	35022.8	0.1774
Placenta	Female	Hoxd11	Homeobox	ChickenMSG-Hoxd11.Flag-ChIP-Seq	GSE86088	VGCCATAAAA	50	0	7953	0.6847	122005	0.6182
Placenta	Female	CEBP:AP1	bZIP	ThioMac-CEBPb-ChIP-Seq	GSE21512	DRTGTTGCAA	49	0	3492	0.3006	47387	0.2401
[truncated: 658 more rows]

## Sheet: E) Methyl Motifs
Tissue	Sex	Motif ID	Transcription Factor	Domain	Methylated	-log10.E-value	adj.pvalue
[truncated: 990 more rows]

[truncated: 2 more sheets: F) CpG and Genic, G) ChromHMM]
