# Supplementary material for: Placenta and fetal brain share a neurodevelopmental disorder DNA methylation profile in a mouse model of prenatal PCB exposure
Source: Cell Rep. Author manuscript; Available in PMC 2022 Mar 23. (PMC8941983; doi:10.1016/j.celrep.2022.110442)
Supplement: 4 [file NIHMS1785218-supplement-4.xlsx]

## Sheet: DEGs
Tissue	Sex	Gene	FC	logFC	AveExpr	t	z.std	P.Value	adj.P.Val	Description	ENSEMBL	ENTREZID	CHR
Brain	Female	Gstt2	-1.50654	-0.591236	0.306168	-4.62694	-3.79904	0.000145259	0.999961	glutathione S-transferase, theta 2	ENSMUSG00000033318	14872	10
Brain	Female	Gm5126	-1.34397	-0.426505	0.828823	-4.29782	-3.59956	0.000318751	0.999961	predicted pseudogene 5126		331480	X
Brain	Female	1810030O07Rik	1.10595	0.145289	4.90956	4.27303	3.58412	0.00033822	0.999961	RIKEN cDNA 1810030O07 gene	ENSMUSG00000044148	69155	X
Brain	Female	Ctbs	-1.2235	-0.291019	2.11124	-4.15082	-3.50709	0.000453044	0.999961	chitobiase	ENSMUSG00000028189	74245	3
Brain	Female	Abcb1b	-1.26355	-0.337482	-0.425547	-4.01583	-3.42027	0.000625599	0.999961	ATP-binding cassette, sub-family B (MDR/TAP), member 1B	ENSMUSG00000028970	18669	5
Brain	Female	Zfp438	1.13256	0.179591	2.5895	3.60681	3.14575	0.00165664	0.999961	zinc finger protein 438	ENSMUSG00000050945	240186	18
Brain	Female	Gm6297	-1.40399	-0.489533	0.171031	-3.50479	-3.07452	0.00210838	0.999961	predicted gene 6297		622208	4
Brain	Female	Caprin2	-1.12297	-0.167324	2.90522	-3.45307	-3.03799	0.00238165	0.999961	caprin family member 2	ENSMUSG00000030309	232560	6
Brain	Female	Scarf2	-1.26643	-0.340771	1.87271	-3.45178	-3.03707	0.00238891	0.999961	scavenger receptor class F, member 2	ENSMUSG00000012017	224024	16
Brain	Female	Stk33	-1.1752	-0.232905	2.26583	-3.28715	-2.91881	0.00351368	0.999961	serine/threonine kinase 33	ENSMUSG00000031027	117229	7
Brain	Female	Map2k5	1.0786	0.109157	5.06999	3.20395	2.85792	0.00426422	0.999961	mitogen-activated protein kinase kinase 5	ENSMUSG00000058444	23938	9
Brain	Female	Pvr	1.13479	0.182422	2.85078	3.19025	2.84782	0.00440199	0.999961	poliovirus receptor	ENSMUSG00000040511	52118	7
Brain	Female	Bcat1	1.07957	0.110463	6.82775	4.84972	2.83229	0.00462155	0.999961	branched chain aminotransferase 1, cytosolic	ENSMUSG00000030268	12035	6
Brain	Female	Cavin2	-1.23442	-0.30383	2.81937	-3.14264	-2.81257	0.00491481	0.999961	caveolae associated 2	ENSMUSG00000045954	20324	1
Brain	Female	D230025D16Rik	1.05136	0.0722572	4.81413	3.11626	2.79292	0.00522353	0.999961	RIKEN cDNA D230025D16 gene	ENSMUSG00000031889	234678	8
Brain	Female	Daw1	-1.43876	-0.524821	-0.558097	-3.09084	-2.77392	0.00553859	0.999961	dynein assembly factor with WDR repeat domains 1	ENSMUSG00000053161	71227	1
Brain	Female	Ptgr2	-1.12924	-0.175347	4.28823	-3.05979	-2.75061	0.00594853	0.999961	prostaglandin reductase 2	ENSMUSG00000072946	77219	12
Brain	Female	Tsc22d1	1.03599	0.0510045	9.31138	2.9873	2.69577	0.00702254	0.999961	TSC22 domain family, member 1	ENSMUSG00000022010	21807	14
Brain	Female	Trim17	-1.33302	-0.414702	0.689178	-2.93112	-2.65287	0.00798101	0.999961	tripartite motif-containing 17	ENSMUSG00000036964	56631	11
Brain	Female	Adam1a	-1.14975	-0.201317	2.32665	-2.92811	-2.65057	0.0080357	0.999961	a disintegrin and metallopeptidase domain 1a	ENSMUSG00000072647	280668	5
Brain	Female	Ptgdr	-1.46085	-0.546812	-0.478927	-2.92778	-2.65031	0.00804185	0.999961	prostaglandin D receptor	ENSMUSG00000071489	19214	14
Brain	Female	Pxk	1.05921	0.0829936	5.38725	2.87623	2.61062	0.00903795	0.999961	PX domain containing serine/threonine kinase	ENSMUSG00000033885	218699	14
Brain	Female	Ttc39aos1	-1.39276	-0.477947	-0.0571629	-2.71071	-2.48118	0.0130949	0.999961	Ttc39a opposite strand RNA 1		102635290	4
Brain	Female	Ppp1r15a	1.09675	0.133238	3.50139	2.69216	2.46648	0.0136448	0.999961	protein phosphatase 1, regulatory subunit 15A	ENSMUSG00000040435	17872	7
Brain	Female	Tmod1	-1.35446	-0.437715	0.129719	-2.67389	-2.45197	0.0142077	0.999961	tropomodulin 1	ENSMUSG00000028328	21916	4
Brain	Female	Ankrd39	-1.13615	-0.184156	2.37132	-2.61816	-2.40747	0.0160635	0.999961	ankyrin repeat domain 39	ENSMUSG00000079610	109346	1
Brain	Female	2210406O10Rik	1.47268	0.558446	-0.878731	2.60676	2.39832	0.0164703	0.999961	RIKEN cDNA 2210406O10 gene	ENSMUSG00000039563	76710	5
Brain	Female	Hgsnat	-1.06668	-0.093123	4.74463	-2.60475	-2.39671	0.0165431	0.999961	heparan-alpha-glucosaminide N-acetyltransferase	ENSMUSG00000037260	52120	8
Brain	Female	Zfp185	-1.3161	-0.396269	0.255605	-2.60004	-2.39292	0.0167147	0.999961	zinc finger protein 185	ENSMUSG00000031351	22673	X
Brain	Female	Klhdc9	-1.40702	-0.492641	0.299655	-2.58153	-2.37803	0.0174053	0.999961	kelch domain containing 9	ENSMUSG00000045259	68874	1
Brain	Female	Kcmf1	1.04023	0.0568988	6.12201	2.58025	2.37701	0.0174538	0.999961	potassium channel modulatory factor 1	ENSMUSG00000055239	74287	6
Brain	Female	Perp	-1.14564	-0.196157	2.93453	-2.56682	-2.36618	0.0179729	0.999961	PERP, TP53 apoptosis effector	ENSMUSG00000019851	64058	10
Brain	Female	Nlrp6	-1.37533	-0.459781	-0.0936625	-2.5503	-2.35282	0.0186316	0.999961	NLR family, pyrin domain containing 6	ENSMUSG00000038745	101613	7
Brain	Female	Panx1	1.04687	0.0660871	6.67793	2.53736	2.34235	0.019163	0.999961	pannexin 1	ENSMUSG00000031934	55991	9
Brain	Female	Slc20a2	-1.06828	-0.0952922	4.59993	-2.53725	-2.34226	0.0191675	0.999961	solute carrier family 20, member 2	ENSMUSG00000037656	20516	8
Brain	Female	Mr1	-1.1819	-0.241114	1.22368	-2.53206	-2.33805	0.0193848	0.999961	major histocompatibility complex, class I-related	ENSMUSG00000026471	15064	1
Brain	Female	Imp4	1.06704	0.0936144	4.58947	2.52819	2.33491	0.019548	0.999961	IMP4, U3 small nucleolar ribonucleoprotein	ENSMUSG00000026127	27993	1
Brain	Female	Acot3	-1.34337	-0.425858	-0.238956	-2.50659	-2.31735	0.0204844	0.999961	acyl-CoA thioesterase 3	ENSMUSG00000021228	171281	12
Brain	Female	Ppp1r21	1.02963	0.0421318	6.11421	2.48079	2.29632	0.0216576	0.999961	protein phosphatase 1, regulatory subunit 21	ENSMUSG00000034709	73825	17
Brain	Female	Cast	-1.12468	-0.169521	3.06439	-2.48053	-2.29611	0.0216696	0.999961	calpastatin	ENSMUSG00000021585	12380	13
Brain	Female	Trabd2b	-1.29338	-0.371149	1.96469	-2.479	-2.29486	0.0217412	0.999961	TraB domain containing 2B	ENSMUSG00000070867	666048	4
Brain	Female	9030612E09Rik	-1.21859	-0.285216	0.139432	-2.47057	-2.28797	0.0221395	0.999961	RIKEN cDNA 9030612E09 gene	ENSMUSG00000045008	74530	10
Brain	Female	AA465934	-1.44085	-0.526921	0.926383	-2.45957	-2.27896	0.0226692	0.999961	expressed sequence AA465934	ENSMUSG00000093483	613254	11
Brain	Female	Eif4e3	1.0762	0.105948	3.7309	2.45027	2.27135	0.0231259	0.999961	eukaryotic translation initiation factor 4E member 3	ENSMUSG00000093661	66892	6
Brain	Female	Fam161a	-1.21787	-0.284361	1.34692	-2.44541	-2.26735	0.0233686	0.999961	family with sequence similarity 161, member A	ENSMUSG00000049811	73873	11
Brain	Female	Ehd4	-1.13451	-0.182069	3.23577	-2.41827	-2.24505	0.024765	0.999961	EH-domain containing 4	ENSMUSG00000027293	98878	2
Brain	Female	Fbxo27	-1.20633	-0.270622	1.52213	-2.39672	-2.22727	0.0259291	0.999961	F-box protein 27	ENSMUSG00000037463	233040	7
Brain	Female	Wdr77	1.03371	0.0478342	6.40195	2.39447	2.22541	0.0260535	0.999961	WD repeat domain 77	ENSMUSG00000000561	70465	3
Brain	Female	Max	1.04821	0.0679297	6.13826	2.9462	2.22231	0.0262622	0.999961	Max protein	ENSMUSG00000059436	17187	12
Brain	Female	Tmem38b	-1.08456	-0.117108	2.99825	-2.39066	-2.22227	0.0262652	0.999961	transmembrane protein 38B	ENSMUSG00000028420	52076	4
Brain	Female	Gm10575	-1.10655	-0.146064	1.92392	-2.38619	-2.21857	0.026516	0.999961	predicted gene 10575	ENSMUSG00000073787	100126795	7
Brain	Female	Spon2	-1.35514	-0.438442	1.31547	-2.36046	-2.19725	0.0280023	0.999961	spondin 2, extracellular matrix protein	ENSMUSG00000037379	100689	5
Brain	Female	Foxl2	-1.30944	-0.388952	0.894806	-2.35932	-2.19631	0.0280694	0.999961	forkhead box L2	ENSMUSG00000050397	26927	9
Brain	Female	Ankrd27	1.05466	0.0767712	4.86445	2.35203	2.19026	0.0285054	0.999961	ankyrin repeat domain 27 (VPS9 domain)	ENSMUSG00000034867	245886	7
Brain	Female	Gatad1	1.04028	0.0569661	6.19368	2.34669	2.18582	0.0288289	0.999961	GATA zinc finger domain containing 1	ENSMUSG00000007415	67210	5
Brain	Female	Slc6a12	-1.78872	-0.838926	0.0635226	-2.3386	-2.17909	0.0293248	0.999961	solute carrier family 6 (neurotransmitter transporter, betaine/GABA), member 12	ENSMUSG00000030109	14411	6
Brain	Female	C230037L18Rik	-1.33193	-0.413521	-0.451876	-2.33507	-2.17616	0.0295436	0.999961	RIKEN cDNA C230037L18 gene		100532730	15
Brain	Female	Tfpi	-1.1664	-0.222065	3.79165	-2.33415	-2.17538	0.0296014	0.999961	tissue factor pathway inhibitor	ENSMUSG00000027082	21788	2
Brain	Female	B430319G15Rik	-1.25145	-0.3236	0.692638	-2.32245	-2.16564	0.0303388	0.999961	RIKEN cDNA B430319G15 gene	ENSMUSG00000103622	78575	9
Brain	Female	Zfp27	1.05697	0.0799277	4.88309	2.32145	2.1648	0.0304028	0.999961	zinc finger protein 27	ENSMUSG00000062040	22689	7
Brain	Female	Rhbdf2	1.20879	0.273562	0.423351	2.32009	2.16367	0.0304898	0.999961	rhomboid 5 homolog 2	ENSMUSG00000020806	217344	11
Brain	Female	Fmn1	-1.31581	-0.39595	0.497619	-2.29516	-2.14284	0.0321262	0.999961	formin 1	ENSMUSG00000044042	14260	2
Brain	Female	Aass	1.32238	0.403139	-0.104914	2.29222	2.14037	0.0323245	0.999961	aminoadipate-semialdehyde synthase	ENSMUSG00000029695	30956	6
Brain	Female	Pdzph1	1.18521	0.245139	0.878874	2.29206	2.14024	0.032335	0.999961	PDZ and pleckstrin homology domains 1	ENSMUSG00000024227	69239	17
Brain	Female	Neat1	-1.38231	-0.467086	0.884957	-2.29091	-2.13928	0.0324131	0.999961	nuclear paraspeckle assembly transcript 1 (non-protein coding)	ENSMUSG00000092274	66961	19
Brain	Female	Cercam	-1.09383	-0.129393	3.24123	-2.29072	-2.13912	0.0324262	0.999961	cerebral endothelial cell adhesion molecule	ENSMUSG00000039787	99151	2
Brain	Female	Mycn	1.09984	0.1373	6.2582	2.28322	2.13284	0.0329379	0.999961	v-myc avian myelocytomatosis viral related oncogene, neuroblastoma derived	ENSMUSG00000037169	18109	12
Brain	Female	Gm3704	-1.29106	-0.368554	0.0485236	-2.2814	-2.13131	0.0330634	0.999961	predicted gene 3704	ENSMUSG00000097321	100042166	5
Brain	Female	Msrb3	-1.12343	-0.167916	2.6034	-2.2576	-2.11133	0.034744	0.999961	methionine sulfoxide reductase B3	ENSMUSG00000051236	320183	10
Brain	Female	Ankrd16	-1.13982	-0.188809	3.39546	-2.94781	-2.10807	0.0350253	0.999961	ankyrin repeat domain 16	ENSMUSG00000047909	320816	2
Brain	Female	Arhgap6	1.25104	0.323131	0.442666	2.2506	2.10543	0.0352535	0.999961	Rho GTPase activating protein 6	ENSMUSG00000031355	11856	X
Brain	Female	Ccdc28a	1.16153	0.216026	1.25081	2.2473	2.10266	0.0354952	0.999961	coiled-coil domain containing 28A	ENSMUSG00000059554	215814	10
Brain	Female	Mkrn2	1.06182	0.0865394	5.43703	2.88694	2.09713	0.0359824	0.999961	makorin, ring finger protein, 2	ENSMUSG00000000439	67027	6
Brain	Female	Ccl28	-1.28162	-0.357966	1.64636	-2.2384	-2.09516	0.0361566	0.999961	chemokine (C-C motif) ligand 28	ENSMUSG00000074715	56838	13
Brain	Female	Scn4b	-1.31998	-0.40052	-0.336833	-2.22528	-2.08409	0.0371516	0.999961	sodium channel, type IV, beta	ENSMUSG00000046480	399548	9
Brain	Female	Dnaic1	-1.2095	-0.274406	0.322019	-2.22416	-2.08315	0.0372377	0.999961
Brain	Female	Tdrd5	-1.31385	-0.393798	-0.136024	-2.2227	-2.08192	0.0373502	0.999961	tudor domain containing 5	ENSMUSG00000060985	214575	1
Brain	Female	Ppp1r10	1.10693	0.146561	6.48221	2.62725	2.07985	0.0375397	0.999961	protein phosphatase 1, regulatory subunit 10	ENSMUSG00000039220	52040	17
Brain	Female	Pigl	-1.0878	-0.12141	3.3151	-2.21941	-2.07914	0.0376049	0.999961	phosphatidylinositol glycan anchor biosynthesis, class L	ENSMUSG00000014245	327942	11
Brain	Female	Tomm6os	-1.33032	-0.411777	-0.475116	-2.2053	-2.0672	0.0387154	0.999961	translocase of outer mitochondrial membrane 6, opposite strand	ENSMUSG00000084880	100415787	17
Brain	Female	Cfap126	-1.24972	-0.321608	2.02809	-2.19853	-2.06147	0.0392585	0.999961	cilia and flagella associated protein 126	ENSMUSG00000026649	75472	1
Brain	Female	Aim2	1.12766	0.173338	2.56161	2.19741	2.06052	0.0393489	0.999961	absent in melanoma 2	ENSMUSG00000037860	383619	1
Brain	Female	1810014B01Rik	-1.1265	-0.17185	1.7939	-2.19693	-2.06011	0.0393884	0.999961	RIKEN cDNA 1810014B01 gene	ENSMUSG00000097412	66263	10
Brain	Female	Dcn	-1.24975	-0.321643	5.07669	-2.19543	-2.05884	0.0395099	0.999961	decorin	ENSMUSG00000019929	13179	10
Brain	Female	D630023F18Rik	-1.31977	-0.400289	1.00491	-2.57127	-2.05381	0.0399945	0.999961	RIKEN cDNA D630023F18 gene	ENSMUSG00000044816	98303	1
Brain	Female	Adora2b	-1.2451	-0.316263	0.626829	-3.13655	-2.04363	0.0409904	0.999961	adenosine A2b receptor	ENSMUSG00000018500	11541	11
Brain	Female	Cyp4f13	-1.22581	-0.293739	0.68581	-2.17695	-2.04316	0.0410369	0.999961	cytochrome P450, family 4, subfamily f, polypeptide 13	ENSMUSG00000024055	170716	17
Brain	Female	Mrgprf	-1.38368	-0.468505	1.42627	-2.17126	-2.03832	0.0415177	0.999961	MAS-related GPR, member F	ENSMUSG00000031070	211577	7
Brain	Female	Aktip	1.03814	0.0540042	6.34314	2.1662	2.03402	0.0419496	0.999961	AKT interacting protein	ENSMUSG00000031667	14339	8
Brain	Female	Mettl15	1.13215	0.179067	2.35733	2.57884	2.03051	0.0423049	0.999961	methyltransferase like 15	ENSMUSG00000057234	76894	2
Brain	Female	Coq8a	-1.15897	-0.212843	1.34758	-2.16198	-2.03043	0.0423133	0.999961	coenzyme Q8A	ENSMUSG00000026489	67426	1
Brain	Female	Ugt8a	-1.12152	-0.165459	2.41916	-2.16086	-2.02947	0.0424103	0.999961	UDP galactosyltransferase 8A	ENSMUSG00000032854	22239	3
Brain	Female	Bmp2	-1.19993	-0.262955	1.66478	-2.15974	-2.02852	0.0425072	0.999961	bone morphogenetic protein 2	ENSMUSG00000027358	12156	2
Brain	Female	Zfp184	1.09473	0.13057	4.65299	2.15899	2.02788	0.0425722	0.999961	zinc finger protein 184 (Kruppel-like)	ENSMUSG00000006720	193452	13
Brain	Female	Robo3	-1.4304	-0.516415	1.47016	-2.60381	-2.02733	0.0426289	0.999961	roundabout guidance receptor 3	ENSMUSG00000032128	19649	9
Brain	Female	Stx11	-1.26056	-0.334067	0.292757	-2.15277	-2.02258	0.0431162	0.999961	syntaxin 11	ENSMUSG00000039232	74732	10
Brain	Female	Bhlhe23	1.25562	0.3284	1.06258	2.14466	2.01567	0.0438343	0.999961	basic helix-loop-helix family, member e23	ENSMUSG00000045493	140489	2
Brain	Female	Plscr4	-1.36777	-0.45183	0.410942	-2.62555	-2.01495	0.0439103	0.999961	phospholipid scramblase 4	ENSMUSG00000032377	235527	9
Brain	Female	Ror2	-1.15194	-0.20406	2.56377	-2.14379	-2.01493	0.043912	0.999961	receptor tyrosine kinase-like orphan receptor 2	ENSMUSG00000021464	26564	13
Brain	Female	Smim1	-1.16723	-0.22309	1.7547	-2.13887	-2.01073	0.0443541	0.999961	small integral membrane protein 1	ENSMUSG00000078350	68859	4
Brain	Female	Tada1	1.04948	0.0696786	5.97925	2.13258	2.00536	0.044925	0.999961	transcriptional adaptor 1	ENSMUSG00000026563	27878	1
Brain	Female	Abca4	-1.18908	-0.249847	1.78265	-2.13019	-2.00332	0.0451435	0.999961	ATP-binding cassette, sub-family A (ABC1), member 4	ENSMUSG00000028125	11304	3
Brain	Female	Gm14827	-1.51536	-0.599656	-0.527659	-2.60662	-1.99956	0.0455476	0.999961	predicted gene 14827	ENSMUSG00000084904	100503393	X
Brain	Female	Nck2	1.07086	0.0987736	5.96088	2.12258	1.99681	0.045846	0.999961	non-catalytic region of tyrosine kinase adaptor protein 2	ENSMUSG00000066877	17974	1
Brain	Female	Cldn11	-1.26435	-0.33839	4.62837	-2.11172	-1.98752	0.0468649	0.999961	claudin 11	ENSMUSG00000037625	18417	3
Brain	Female	Parp6	1.03547	0.0502877	7.65358	2.10878	1.98499	0.0471453	0.999961	poly (ADP-ribose) polymerase family, member 6	ENSMUSG00000025237	67287	9
Brain	Female	Cc2d1b	-1.14777	-0.198828	3.67154	-2.42161	-1.96332	0.0496093	0.999961	coiled-coil and C2 domain containing 1B	ENSMUSG00000028582	319965	4
Brain	Male	Taf5l	1.06741	0.094116	4.75566	3.60888	3.11009	0.00187029	0.999994	TATA-box binding protein associated factor 5 like	ENSMUSG00000038697	102162	8
Brain	Male	9430015G10Rik	1.08075	0.112033	4.25977	3.6027	3.10594	0.00189676	0.999994	RIKEN cDNA 9430015G10 gene	ENSMUSG00000059939	230996	4
Brain	Male	Rnf135	-1.24757	-0.319115	1.01484	-3.34009	-2.92542	0.0034399	0.999994	ring finger protein 135	ENSMUSG00000020707	71956	11
Brain	Male	Irgm2	1.32496	0.405947	1.00332	3.30483	2.90059	0.00372462	0.999994	immunity-related GTPase family M member 2	ENSMUSG00000069874	54396	11
Brain	Male	Ddx58	1.3313	0.412838	2.08481	3.3017	2.89838	0.00375099	0.999994	DEAD/H box helicase 58	ENSMUSG00000040296	230073	4
Brain	Male	Slc22a21	-1.37385	-0.45822	0.856509	-3.2555	-2.86562	0.00416194	0.999994	solute carrier family 22 (organic cation transporter), member 21	ENSMUSG00000063652	56517	11
Brain	Male	Pex12	1.11159	0.152621	3.74119	3.24324	2.85688	0.00427822	0.999994	peroxisomal biogenesis factor 12	ENSMUSG00000018733	103737	11
Brain	Male	Ncf2	-1.27196	-0.347057	1.05101	-3.15821	-2.79584	0.00517657	0.999994	neutrophil cytosolic factor 2	ENSMUSG00000026480	17970	1
Brain	Male	Ang	-1.45582	-0.541828	-0.386007	-3.0136	-2.69009	0.0071433	0.999994	angiogenin, ribonuclease, RNase A family, 5	ENSMUSG00000072115	11727	14
Brain	Male	Fam163a	1.21313	0.27873	2.48787	2.97717	2.66307	0.00774316	0.999994	family with sequence similarity 163, member A	ENSMUSG00000015484	329274	1
Brain	Male	Cd86	-1.34151	-0.423854	0.696143	-2.97162	-2.65894	0.00783866	0.999994	CD86 antigen	ENSMUSG00000022901	12524	16
Brain	Male	Rnf213	1.71915	0.781696	3.08439	2.96303	2.65254	0.00798888	0.999994	ring finger protein 213	ENSMUSG00000070327	672511	11
Brain	Male	Tbx1	1.41836	0.504224	-0.387969	2.9574	2.64835	0.00808867	0.999994	T-box 1	ENSMUSG00000009097	21380	16
Brain	Male	Dusp5	-1.23233	-0.301392	1.07261	-2.92261	-2.62232	0.00873333	0.999994	dual specificity phosphatase 5	ENSMUSG00000034765	240672	19
Brain	Male	Rhbdd1	1.18556	0.245572	2.3984	2.81675	2.54226	0.0110139	0.999994	rhomboid domain containing 1	ENSMUSG00000026142	76867	1
Brain	Male	Gnpda1	-1.07624	-0.105998	3.94469	-2.74772	-2.48934	0.012798	0.999994	glucosamine-6-phosphate deaminase 1	ENSMUSG00000052102	26384	18
Brain	Male	2410004I01Rik	-1.31433	-0.394327	0.0891889	-2.69272	-2.44679	0.0144136	0.999994	RIKEN cDNA 2410004I01 gene	ENSMUSG00000085338	69739	11
Brain	Male	Kcna5	1.17907	0.237651	2.01208	2.68449	2.44038	0.0146717	0.999994	potassium voltage-gated channel, shaker-related subfamily, member 5	ENSMUSG00000045534	16493	6
Brain	Male	Ddit4l	1.15123	0.203171	2.15705	2.63056	2.39826	0.0164732	0.999994	DNA-damage-inducible transcript 4-like	ENSMUSG00000046818	73284	3
Brain	Male	Rps6-ps4	1.18292	0.242352	1.11201	2.60718	2.37989	0.0173176	0.999994	ribosomal protein S6, pseudogene 4	ENSMUSG00000081406	105244208	2
Brain	Male	Tshz2	-1.10199	-0.140106	6.3039	-2.58626	-2.36341	0.0181078	0.999994	teashirt zinc finger family member 2	ENSMUSG00000047907	228911	2
Brain	Male	Gbp2	1.60634	0.68378	-0.0943237	2.58425	2.36181	0.0181859	0.999994	guanylate binding protein 2	ENSMUSG00000028270	14469	3
Brain	Male	9330162012Rik	-1.23182	-0.30079	0.726917	-2.5156	-2.30733	0.0210363	0.999994	cDNA RIKEN 9330162012 gene		493800	13
Brain	Male	1700008J07Rik	1.14761	0.198637	1.89338	2.49605	2.29172	0.0219221	0.999994	RIKEN cDNA 1700008J07 gene	ENSMUSG00000101225	629159	7
Brain	Male	Ngfr	-1.15451	-0.207281	3.96033	-2.49235	-2.28875	0.0220939	0.999994	nerve growth factor receptor (TNFR superfamily, member 16)	ENSMUSG00000000120	18053	11
Brain	Male	Lgals3bp	1.39826	0.48363	1.81287	2.47158	2.2721	0.0230802	0.999994	lectin, galactoside-binding, soluble, 3 binding protein	ENSMUSG00000033880	19039	11
Brain	Male	Mterf3	1.08513	0.117864	4.24931	2.44662	2.25203	0.0243202	0.999994	mitochondrial transcription termination factor 3	ENSMUSG00000021519	66410	13
Brain	Male	Usp51	1.20369	0.267469	1.67683	3.15629	2.24991	0.0244545	0.999994	ubiquitin specific protease 51	ENSMUSG00000067215	635253	X
Brain	Male	Fastkd3	1.1043	0.143134	3.52911	2.8253	2.24782	0.0245878	0.999994	FAST kinase domains 3	ENSMUSG00000021532	69577	13
Brain	Male	Polk	-1.10684	-0.146449	3.29817	-2.44022	-2.24687	0.0246481	0.999994	polymerase (DNA directed), kappa	ENSMUSG00000021668	27015	13
Brain	Male	L2hgdh	-1.06657	-0.0929797	4.1251	-2.43539	-2.24298	0.0248982	0.999994	L-2-hydroxyglutarate dehydrogenase	ENSMUSG00000020988	217666	12
Brain	Male	Kcng4	1.80859	0.854866	-0.345504	2.43416	2.24199	0.0249623	0.999994	potassium voltage-gated channel, subfamily G, member 4	ENSMUSG00000045246	66733	8
Brain	Male	Esm1	1.72209	0.784162	0.55061	2.41825	2.22913	0.0258053	0.999994	endothelial cell-specific molecule 1	ENSMUSG00000042379	71690	13
Brain	Male	Ifih1	1.23732	0.307214	1.29903	2.39177	2.20767	0.0272673	0.999994	interferon induced with helicase C domain 1	ENSMUSG00000026896	71586	2
Brain	Male	Naif1	1.16949	0.225878	2.03238	2.81646	2.19924	0.0278611	0.999994	nuclear apoptosis inducing factor 1	ENSMUSG00000039164	71254	2
Brain	Male	Casp7	-1.09382	-0.129379	4.01232	-2.38076	-2.19872	0.027898	0.999994	caspase 7	ENSMUSG00000025076	12369	19
Brain	Male	Phospho1	-1.39413	-0.479367	1.24526	-2.37917	-2.19742	0.0279902	0.999994	phosphatase, orphan 1	ENSMUSG00000050860	237928	11
Brain	Male	Lactb	-1.05386	-0.0756771	3.87171	-2.37522	-2.19421	0.0282201	0.999994	lactamase, beta	ENSMUSG00000032370	80907	9
Brain	Male	Rasgrp4	-1.28278	-0.359272	0.685902	-2.83892	-2.18628	0.0287953	0.999994	RAS guanyl releasing protein 4	ENSMUSG00000030589	233046	7
Brain	Male	Gpr151	1.69556	0.761762	0.803767	2.68971	2.18598	0.028817	0.999994	G protein-coupled receptor 151	ENSMUSG00000042816	240239	18
Brain	Male	Ak8	-1.23165	-0.300597	0.364451	-2.36061	-2.18231	0.0290868	0.999994	adenylate kinase 8	ENSMUSG00000026807	68870	2
Brain	Male	Jakmip1	-1.08157	-0.113128	5.65431	-2.35695	-2.17932	0.0293078	0.999994	janus kinase and microtubule interacting protein 1	ENSMUSG00000063646	76071	5
Brain	Male	Gm6548	1.21194	0.277322	1.79933	2.30892	2.14	0.0323551	0.999994	eukaryotic translation elongation factor 1 alpha 1 pseudogene		625054	17
Brain	Male	Prmt8	-1.05697	-0.0799346	5.58186	-2.30348	-2.13552	0.0327184	0.999994	protein arginine N-methyltransferase 8	ENSMUSG00000030350	381813	6
Brain	Male	Wdr63	1.24749	0.319031	1.24386	2.70544	2.13304	0.0329217	0.999994
Brain	Male	Olfml2b	1.12433	0.16906	3.35819	2.29742	2.13054	0.0331272	0.999994	olfactomedin-like 2B	ENSMUSG00000038463	320078	1
Brain	Male	Atp13a4	-1.33169	-0.413261	0.738293	-2.25493	-2.09547	0.0361293	0.999994	ATPase type 13A4	ENSMUSG00000038094	224079	16
Brain	Male	Adal	1.06071	0.0850247	4.5555	2.25224	2.09324	0.0363275	0.999994	adenosine deaminase-like	ENSMUSG00000027259	75894	2
Brain	Male	Il10ra	1.22913	0.297639	-0.0223633	2.25087	2.09211	0.0364289	0.999994	interleukin 10 receptor, alpha	ENSMUSG00000032089	16154	9
Brain	Male	Nanp	1.2827	0.359188	-0.0931215	2.22598	2.07146	0.0383159	0.999994	N-acetylneuraminic acid phosphatase	ENSMUSG00000053916	67311	2
Brain	Male	A830052D11Rik	-1.32215	-0.402884	-0.160203	-2.22552	-2.07108	0.0383514	0.999994	RIKEN cDNA A830052D11 gene		402767	18
Brain	Male	Adrb2	-1.47709	-0.562759	-0.461646	-2.22494	-2.07059	0.0383969	0.999994	adrenergic receptor, beta 2	ENSMUSG00000045730	11555	18
Brain	Male	Ficd	1.08486	0.117509	3.2773	2.22358	2.06947	0.0385023	0.999994	FIC domain containing	ENSMUSG00000053334	231630	5
Brain	Male	Scara5	1.28714	0.364163	0.87838	2.58313	2.06712	0.038723	0.999994	scavenger receptor class A, member 5	ENSMUSG00000022032	71145	14
Brain	Male	Pskh1	1.10122	0.139107	3.83099	2.19857	2.04864	0.0404977	0.999994	protein serine kinase H1	ENSMUSG00000048310	244631	8
Brain	Male	Zfp641	-1.15169	-0.203747	4.57771	-2.98899	-2.04395	0.0409585	0.999994	zinc finger protein 641	ENSMUSG00000022987	239652	15
Brain	Male	Zfp93	1.06828	0.0952854	3.46183	2.19101	2.04233	0.0411191	0.999994	zinc finger protein 93	ENSMUSG00000055305	22755	7
Brain	Male	Nlrp5-ps	-1.51262	-0.597053	0.582406	-2.74863	-2.0384	0.0415103	0.999994	NLR family, pyrin domain containing 5, pseudogene	ENSMUSG00000041596	100417675	7
Brain	Male	Stac	-1.22302	-0.290452	2.89219	-2.56432	-2.01196	0.0442238	0.999994	src homology three (SH3) and cysteine rich domain	ENSMUSG00000032502	20840	9
Brain	Male	Rnf225	1.22814	0.296474	0.20971	2.14767	2.00603	0.0448533	0.999994	ring finger protein 225	ENSMUSG00000033967	381845	7
Brain	Male	Gosr2	1.04017	0.0568181	6.67367	2.13838	1.99822	0.0456925	0.999994	golgi SNAP receptor complex member 2	ENSMUSG00000020946	56494	11
Brain	Male	Larp1b	-1.13468	-0.18228	3.06759	-2.13523	-1.99558	0.04598	0.999994	La ribonucleoprotein domain family, member 1B	ENSMUSG00000025762	214048	3
Brain	Male	Herc6	1.17559	0.233391	1.12824	2.13343	1.99406	0.0461454	0.999994	hect domain and RLD 6	ENSMUSG00000029798	67138	6
Brain	Male	Sema3b	-1.23084	-0.29964	1.63932	-2.5198	-1.99219	0.0463504	0.999994	sema domain, immunoglobulin domain (Ig), short basic domain, secreted, (semaphorin) 3B	ENSMUSG00000057969	20347	9
Brain	Male	Irf1	1.26392	0.337907	0.907698	2.37967	1.96869	0.0489891	0.999994	interferon regulatory factor 1	ENSMUSG00000018899	16362	11
Brain	Male	Disp1	1.11359	0.155213	3.47829	2.42351	1.96561	0.0493437	0.999994	dispatched RND transporter family member 1	ENSMUSG00000030768	68897	1
Placenta	Female	Lime1	-1.53617	-0.61934	1.52902	-5.7381	-4.40178	1.07366e-05	0.0952862	Lck interacting transmembrane adaptor 1	ENSMUSG00000090077	72699	2
Placenta	Female	Urgcp	1.14255	0.19226	6.48106	5.62133	4.34316	1.40447e-05	0.0952862	upregulator of cell proliferation	ENSMUSG00000049680	72046	11
Placenta	Female	Hmgxb4	-1.14494	-0.195277	3.96383	-5.4161	-4.23759	2.25932e-05	0.102189	HMG box domain containing 4	ENSMUSG00000034518	70823	8
Placenta	Female	Ube2r2	1.11149	0.152492	7.45059	5.10033	4.06852	4.73124e-05	0.160496	ubiquitin-conjugating enzyme E2R 2	ENSMUSG00000036241	67615	4
Placenta	Female	Impact	-1.18946	-0.250305	5.60743	-4.74488	-3.86805	0.000109708	0.297726	impact, RWD domain protein	ENSMUSG00000024423	16210	18
Placenta	Female	Bysl	1.15929	0.213237	3.88381	4.48273	3.7129	0.000204894	0.463369	bystin-like	ENSMUSG00000023988	53414	17
Placenta	Female	Meg3	-1.68513	-0.752862	5.97119	-4.32542	-3.61669	0.000298394	0.563188	maternally expressed 3	ENSMUSG00000021268	17263	12
Placenta	Female	Tgm1	1.15878	0.212607	6.64177	4.28073	3.58893	0.000332044	0.563188	transglutaminase 1, K polypeptide	ENSMUSG00000022218	21816	14
Placenta	Female	Alg1	1.1641	0.219216	4.21999	4.16657	3.5171	0.000436291	0.587658	asparagine-linked glycosylation 1 (beta-1,4-mannosyltransferase)	ENSMUSG00000039427	208211	16
Placenta	Female	Ercc5	-1.12877	-0.174751	4.16267	-4.14874	-3.50577	0.000455296	0.587658	excision repair cross-complementing rodent repair deficiency, complementation group 5	ENSMUSG00000026048	22592	1
Placenta	Female	Ddx18	1.13009	0.176435	5.08486	4.1298	3.49369	0.000476397	0.587658	DEAD box helicase 18	ENSMUSG00000001674	66942	1
Placenta	Female	Adamts10	-1.34763	-0.430429	2.11317	-4.06003	-3.44889	0.000562889	0.59405	a disintegrin-like and metallopeptidase (reprolysin type) with thrombospondin type 1 motif, 10	ENSMUSG00000024299	224697	17
Placenta	Female	Rufy1	1.12677	0.172192	4.07151	4.01175	3.41762	0.000631724	0.59405	RUN and FYVE domain containing 1	ENSMUSG00000020375	216724	11
Placenta	Female	Ahr	-1.59305	-0.671789	1.61748	-4.00604	-3.4139	0.000640407	0.59405	aryl-hydrocarbon receptor	ENSMUSG00000019256	11622	12
Placenta	Female	4930503L19Rik	-1.30314	-0.381992	1.64923	-3.98617	-3.40094	0.000671534	0.59405	RIKEN cDNA 4930503L19 gene	ENSMUSG00000044906	269033	18
Placenta	Female	Dhdh	-1.37345	-0.457808	0.645147	-3.96851	-3.38939	0.000700479	0.59405	dihydrodiol dehydrogenase (dimeric)	ENSMUSG00000011382	71755	7
Placenta	Female	Dusp9	1.13216	0.179077	8.65977	3.91078	3.35142	0.000803974	0.613199	dual specificity phosphatase 9	ENSMUSG00000031383	75590	X
Placenta	Female	Pwp1	1.08678	0.120056	4.13067	3.90588	3.34818	0.00081344	0.613199	PWP1 homolog, endonuclein	ENSMUSG00000001785	103136	10
Placenta	Female	Clps	1.63678	0.710858	2.09953	3.85237	3.31265	0.000924159	0.645828	colipase, pancreatic	ENSMUSG00000024225	109791	17
Placenta	Female	2310033P09Rik	1.16987	0.226349	3.55673	3.83996	3.30437	0.000951918	0.645828	RIKEN cDNA 2310033P09 gene	ENSMUSG00000020441	67862	11
Placenta	Female	Pnkd	1.14766	0.198691	4.48928	3.7911	3.2716	0.0010694	0.690987	paroxysmal nonkinesiogenic dyskinesia	ENSMUSG00000026179	56695	1
Placenta	Female	Pqbp1	1.17383	0.231226	4.14567	3.70361	3.2123	0.00131676	0.762583	polyglutamine binding protein 1	ENSMUSG00000031157	54633	X
Placenta	Female	Hspbap1	1.17163	0.228512	4.82697	3.69415	3.20584	0.0013467	0.762583	Hspb associated protein 1	ENSMUSG00000022849	66667	16
Placenta	Female	Nop58	1.13241	0.179397	5.44673	3.68933	3.20254	0.0013622	0.762583	NOP58 ribonucleoprotein	ENSMUSG00000026020	55989	1
Placenta	Female	Ccdc71	1.11981	0.163256	5.32432	3.67021	3.18945	0.00142545	0.762583	coiled-coil domain containing 71	ENSMUSG00000049305	72454	9
Placenta	Female	Dad1	1.28406	0.360715	6.38653	3.644	3.17144	0.00151687	0.762583	defender against cell death 1	ENSMUSG00000022174	13135	14
Placenta	Female	Lppos	1.2486	0.320311	1.70093	3.63228	3.16336	0.00155962	0.762583	LIM domain containing preferred translocation partner in lipoma, opposite strand		68841	16
Placenta	Female	Bcap31	1.16099	0.215362	8.33864	3.60485	3.14439	0.00166432	0.762583	B cell receptor associated protein 31	ENSMUSG00000002015	27061	X
Placenta	Female	Pold2	1.23639	0.306138	3.04612	3.58509	3.13068	0.00174404	0.762583	polymerase (DNA directed), delta 2, regulatory subunit	ENSMUSG00000020471	18972	11
Placenta	Female	Cd82	1.14846	0.1997	8.16659	3.56519	3.11683	0.00182809	0.762583	CD82 antigen	ENSMUSG00000027215	12521	2
Placenta	Female	Sars2	1.27428	0.349677	2.29816	3.5639	3.11593	0.00183368	0.762583	seryl-aminoacyl-tRNA synthetase 2	ENSMUSG00000070699	71984	7
Placenta	Female	Fbxo36	1.18572	0.245761	3.58192	3.55358	3.10873	0.00187895	0.762583	F-box protein 36	ENSMUSG00000073633	66153	1
Placenta	Female	Klhdc4	1.14078	0.190023	4.46211	3.55112	3.10701	0.00188992	0.762583	kelch domain containing 4	ENSMUSG00000040263	234825	8
Placenta	Female	Zgpat	1.11745	0.160205	3.61443	3.54315	3.10144	0.00192584	0.762583	zinc finger, CCCH-type with G patch domain	ENSMUSG00000027582	229007	2
Placenta	Female	Pdia5	1.28208	0.358481	8.2341	3.5342	3.09517	0.00196701	0.762583	protein disulfide isomerase associated 5	ENSMUSG00000022844	72599	16
Placenta	Female	Pramef12	1.1897	0.250595	7.99348	3.48338	3.05944	0.00221755	0.818081
Placenta	Female	Sec61a1	1.10469	0.143638	8.00289	3.48086	3.05766	0.00223075	0.818081	Sec61 alpha 1 subunit (S. cerevisiae)	ENSMUSG00000030082	53421	6
Placenta	Female	Ints4	1.19399	0.255789	5.44236	3.44971	3.0356	0.00240056	0.85719	integrator complex subunit 4	ENSMUSG00000025133	101861	7
Placenta	Female	Atad2	-1.1569	-0.210259	3.18091	-3.39921	-2.99963	0.00270308	0.91549	ATPase family, AAA domain containing 2	ENSMUSG00000022360	70472	15
Placenta	Female	Lamp1	1.07832	0.10878	9.51926	3.38223	2.98747	0.00281296	0.91549	lysosomal-associated membrane protein 1	ENSMUSG00000031447	16783	8
Placenta	Female	Birc3	-1.15878	-0.212606	4.13745	-3.38149	-2.98695	0.0028178	0.91549	baculoviral IAP repeat-containing 3	ENSMUSG00000032000	11796	9
Placenta	Female	Ube2k	1.07646	0.106298	6.00063	3.37909	2.98522	0.00283371	0.91549	ubiquitin-conjugating enzyme E2K	ENSMUSG00000029203	53323	5
Placenta	Female	Ccm2	1.1199	0.163364	5.16294	3.35314	2.96657	0.0030114	0.943663	cerebral cavernous malformation 2	ENSMUSG00000000378	216527	11
Placenta	Female	Aen	1.12463	0.169457	3.61935	3.34108	2.95788	0.00309759	0.943663	apoptosis enhancing nuclease	ENSMUSG00000030609	68048	7
Placenta	Female	Ttll3	-1.48078	-0.56636	0.822346	-5.47848	-2.95472	0.00312955	0.943663	tubulin tyrosine ligase-like family, member 3	ENSMUSG00000030276	101100	6
Placenta	Female	Zdhhc15	-1.2837	-0.360309	1.82782	-3.30712	-2.93332	0.00335357	0.957605	zinc finger, DHHC domain containing 15	ENSMUSG00000033906	108672	X
Placenta	Female	Bcdin3d	1.23032	0.29903	2.09179	3.2935	2.92344	0.00346192	0.957605	BCDIN3 domain containing	ENSMUSG00000037525	75284	15
Placenta	Female	Rgs3	-1.2435	-0.314408	3.49122	-3.2773	-2.91165	0.00359529	0.957605	regulator of G-protein signaling 3	ENSMUSG00000059810	50780	4
Placenta	Female	Shkbp1	1.14006	0.189106	3.59729	3.27359	2.90894	0.00362654	0.957605	Sh3kbp1 binding protein 1	ENSMUSG00000089832	192192	7
Placenta	Female	St8sia5	1.42317	0.509111	3.95643	3.27314	2.90862	0.00363033	0.957605	ST8 alpha-N-acetyl-neuraminide alpha-2,8-sialyltransferase 5	ENSMUSG00000025425	225742	18
Placenta	Female	Elp3	1.10713	0.14683	6.10021	3.27138	2.90733	0.00364523	0.957605	elongator acetyltransferase complex subunit 3	ENSMUSG00000022031	74195	14
Placenta	Female	Blcap	1.08611	0.119173	6.0547	3.2685	2.90523	0.00366979	0.957605	bladder cancer associated protein	ENSMUSG00000067787	53619	2
Placenta	Female	Vmac	1.10601	0.14536	4.28812	3.25272	2.89371	0.00380723	0.974722	vimentin-type intermediate filament associated coiled-coil protein	ENSMUSG00000054723	106639	17
Placenta	Female	Hacd4	-1.28049	-0.356696	1.44625	-3.21997	-2.86971	0.0041085	0.999708	3-hydroxyacyl-CoA dehydratase 4	ENSMUSG00000028497	66775	4
Placenta	Female	Rassf2	-1.34247	-0.424889	1.2744	-3.21995	-2.86969	0.00410869	0.999708	Ras association (RalGDS/AF-6) domain family member 2	ENSMUSG00000027339	215653	2
Placenta	Female	Ctnnbl1	1.24202	0.312694	5.71979	3.21561	2.8665	0.00415039	0.999708	catenin, beta like 1	ENSMUSG00000027649	66642	2
Placenta	Female	Cep89	1.14322	0.193107	2.67071	3.20361	2.85767	0.00426763	0.999708	centrosomal protein 89	ENSMUSG00000023072	72140	7
Placenta	Female	Txndc5	1.16122	0.21564	7.53469	3.18296	2.84244	0.00447697	0.999708	thioredoxin domain containing 5	ENSMUSG00000038991	105245	13
Placenta	Female	Zfp940	-1.34999	-0.43295	0.206688	-3.18061	-2.8407	0.0045014	0.999708	zinc finger protein 940	ENSMUSG00000050855	233057	7
Placenta	Female	Mettl17	1.12376	0.168338	2.35285	3.17511	2.83664	0.00455912	0.999708	methyltransferase like 17	ENSMUSG00000004561	52535	14
Placenta	Female	Atm	-1.22736	-0.29556	2.86515	-3.17426	-2.83601	0.00456816	0.999708	ataxia telangiectasia mutated	ENSMUSG00000034218	11920	9
Placenta	Female	Fetub	1.42759	0.513577	5.66215	3.17228	2.83454	0.0045891	0.999708	fetuin beta	ENSMUSG00000022871	59083	16
Placenta	Female	Ikzf4	-1.70325	-0.768291	0.584159	-3.07808	-2.76435	0.00570367	0.999708	IKAROS family zinc finger 4	ENSMUSG00000002578	22781	10
Placenta	Female	Ctsa	1.24459	0.315672	9.31042	3.06715	2.75614	0.00584874	0.999708	cathepsin A	ENSMUSG00000017760	19025	2
Placenta	Female	Mbd3	1.15511	0.208025	5.43192	3.95385	2.73751	0.00619072	0.999708	methyl-CpG binding domain protein 3	ENSMUSG00000035478	17192	10
Placenta	Female	Wdr83os	1.16482	0.220111	4.01854	3.03954	2.73534	0.0062315	0.999708	WD repeat domain 83 opposite strand	ENSMUSG00000059355	414077	8
Placenta	Female	Ddost	1.26371	0.337668	8.86798	3.03863	2.73466	0.00624449	0.999708	dolichyl-di-phosphooligosaccharide-protein glycotransferase	ENSMUSG00000028757	13200	4
Placenta	Female	Smox	1.11881	0.161969	4.4046	3.0187	2.71959	0.00653625	0.999708	spermine oxidase	ENSMUSG00000027333	228608	2
Placenta	Female	Fkbp9	1.10454	0.143447	8.39418	3.01282	2.71514	0.00662476	0.999708	FK506 binding protein 9	ENSMUSG00000029781	27055	6
Placenta	Female	Fbxo31	1.1511	0.203017	3.34278	2.99382	2.70073	0.0069188	0.999708	F-box protein 31	ENSMUSG00000052934	76454	8
Placenta	Female	Ermp1	-1.10833	-0.148392	4.91744	-2.9935	-2.70048	0.00692387	0.999708	endoplasmic reticulum metallopeptidase 1	ENSMUSG00000046324	226090	19
Placenta	Female	Zfp595	-1.22142	-0.288563	1.48701	-2.99331	-2.70034	0.00692696	0.999708	zinc finger protein 595	ENSMUSG00000057842	218314	13
Placenta	Female	Tmem71	-1.37357	-0.457935	0.119182	-2.9769	-2.68785	0.00719131	0.999708	transmembrane protein 71	ENSMUSG00000036944	213068	15
Placenta	Female	Ist1	1.06997	0.0975765	6.94303	2.95126	2.66829	0.00762388	0.999708	increased sodium tolerance 1 homolog (yeast)	ENSMUSG00000031729	71955	8
Placenta	Female	Bend5	1.18792	0.248439	6.13475	2.9505	2.66771	0.00763704	0.999708	BEN domain containing 5	ENSMUSG00000028545	67621	4
Placenta	Female	Spag1	-1.2441	-0.315102	2.47143	-2.94735	-2.6653	0.00769195	0.999708	sperm associated antigen 1	ENSMUSG00000037617	26942	15
Placenta	Female	Hsd17b14	1.30518	0.384249	1.36927	2.94715	2.66515	0.00769538	0.999708	hydroxysteroid (17-beta) dehydrogenase 14	ENSMUSG00000030825	66065	7
Placenta	Female	Npc2	1.17632	0.234283	9.37776	2.94487	2.6634	0.0077355	0.999708	NPC intracellular cholesterol transporter 2	ENSMUSG00000021242	67963	12
Placenta	Female	Wdr77	1.1376	0.185991	5.84809	4.24462	2.66129	0.00778416	0.999708	WD repeat domain 77	ENSMUSG00000000561	70465	3
Placenta	Female	Isca1	1.05972	0.083679	6.74242	2.92518	2.64831	0.00808943	0.999708	iron-sulfur cluster assembly 1	ENSMUSG00000044792	69046	13
Placenta	Female	Zfp280c	-1.42645	-0.512429	1.23712	-4.14485	-2.6452	0.00816427	0.999708	zinc finger protein 280C	ENSMUSG00000036916	208968	X
Placenta	Female	Ube2i	1.06221	0.0870714	6.32951	2.91962	2.64404	0.0081922	0.999708	ubiquitin-conjugating enzyme E2I	ENSMUSG00000015120	22196	17
Placenta	Female	Gtf2f1	1.15979	0.213869	5.23001	3.76275	2.64093	0.008268	0.999708	general transcription factor IIF, polypeptide 1	ENSMUSG00000002658	98053	17
Placenta	Female	Arfgap2	1.12668	0.172083	5.93025	2.90506	2.63285	0.00846705	0.999708	ADP-ribosylation factor GTPase activating protein 2	ENSMUSG00000027255	77038	2
Placenta	Female	Sqstm1	1.11246	0.15375	8.97814	2.90367	2.63178	0.00849387	0.999708	sequestosome 1	ENSMUSG00000015837	18412	11
Placenta	Female	Airn	-1.23216	-0.301193	2.39696	-2.90113	-2.62983	0.0085428	0.999708	antisense Igf2r RNA	ENSMUSG00000078247	104103	17
Placenta	Female	Rogdi	1.18531	0.245267	4.22784	2.90051	2.62935	0.00855476	0.999708	rogdi homolog	ENSMUSG00000022540	66049	16
Placenta	Female	Saraf	1.15081	0.202647	7.87272	2.90006	2.629	0.00856361	0.999708	store-operated calcium entry-associated regulatory factor	ENSMUSG00000031532	67887	8
Placenta	Female	Hs6st2	-1.4461	-0.532168	1.08575	-2.89453	-2.62474	0.00867142	0.999708	heparan sulfate 6-O-sulfotransferase 2	ENSMUSG00000062184	50786	X
Placenta	Female	Hmgn1	1.10098	0.138792	8.28333	2.88199	2.61507	0.00892094	0.999708	high mobility group nucleosomal binding domain 1	ENSMUSG00000040681	15312	16
Placenta	Female	Rftn2	-1.41091	-0.496628	0.348916	-4.1428	-2.60085	0.0092994	0.999708	raftlin family member 2	ENSMUSG00000025978	74013	1
Placenta	Female	Itga6	-1.26102	-0.334591	7.02301	-2.85025	-2.5905	0.00958359	0.999708	integrin alpha 6	ENSMUSG00000027111	16403	2
Placenta	Female	2810032G03Rik	1.38514	0.470036	-0.210639	2.84756	2.58841	0.00964194	0.999708	RIKEN cDNA 2810032G03 gene	ENSMUSG00000037735	72669	12
Placenta	Female	Nabp2	1.19137	0.252623	4.29596	5.08884	2.58346	0.00978149	0.999708	nucleic acid binding protein 2	ENSMUSG00000025374	69917	10
Placenta	Female	Tcp11l1	-1.21765	-0.284102	1.66911	-2.82777	-2.57304	0.0100811	0.999708	t-complex 11 like 1	ENSMUSG00000027175	320554	2
Placenta	Female	Snx25	-1.14542	-0.195875	3.1741	-2.82401	-2.57011	0.0101665	0.999708	sorting nexin 25	ENSMUSG00000038291	102141	8
Placenta	Female	Ripk1	-1.11313	-0.154628	4.61035	-3.44051	-2.56035	0.0104568	0.999708	receptor (TNFRSF)-interacting serine-threonine kinase 1	ENSMUSG00000021408	19766	13
Placenta	Female	Prickle2	-1.27703	-0.352789	2.35778	-2.80935	-2.55868	0.0105069	0.999708	prickle planar cell polarity protein 2	ENSMUSG00000030020	243548	6
Placenta	Female	Pmm2	1.19845	0.261165	5.1396	3.57916	2.55293	0.0106821	0.999708	phosphomannomutase 2	ENSMUSG00000022711	54128	16
Placenta	Female	Ldb2	-1.23011	-0.298783	2.57321	-2.80076	-2.55198	0.0107113	0.999708	LIM domain binding 2	ENSMUSG00000039706	16826	5
Placenta	Female	Rhox4c	1.42464	0.510593	-0.395064	2.79888	2.55051	0.0107565	0.999708	reproductive homeobox 4C	ENSMUSG00000079635	434759	X
Placenta	Female	Coq7	1.20628	0.270563	3.2071	3.54317	2.54754	0.0108486	0.999708	demethyl-Q 7	ENSMUSG00000030652	12850	7
Placenta	Female	Afg3l1	1.14827	0.199464	6.06247	4.7899	2.54507	0.0109254	0.999708	AFG3-like AAA ATPase 1	ENSMUSG00000031967	114896	8
Placenta	Female	Borcs5	1.20204	0.265485	3.29655	4.10211	2.53725	0.0111726	0.999708	BLOC-1 related complex subunit 5	ENSMUSG00000042992	67774	6
Placenta	Female	Pdcd7	1.11072	0.151492	4.4909	2.78143	2.53686	0.0111853	0.999708	programmed cell death 7	ENSMUSG00000041837	50996	9
Placenta	Female	Pelo	1.27424	0.349641	4.61623	3.49864	2.53671	0.01119	0.999708	pelota mRNA surveillance and ribosome rescue factor	ENSMUSG00000042275	105083	13
Placenta	Female	Poc1a	1.21604	0.282189	1.28609	2.77874	2.53475	0.0112529	0.999708	POC1 centriolar protein A	ENSMUSG00000023345	70235	9
Placenta	Female	Ddx27	1.17481	0.23243	5.49315	3.38741	2.53244	0.0113272	0.999708	DEAD box helicase 27	ENSMUSG00000017999	228889	2
Placenta	Female	Cog8	1.10214	0.140313	4.28262	2.77153	2.5291	0.0114357	0.999708	component of oligomeric golgi complex 8	ENSMUSG00000031916	97484	8
Placenta	Female	Cyb5d2	1.22397	0.29157	3.65852	3.43222	2.52554	0.0115521	0.999708	cytochrome b5 domain containing 2	ENSMUSG00000057778	192986	11
Placenta	Female	Tifab	-1.38917	-0.474224	-0.434764	-2.76576	-2.52456	0.0115842	0.999708	TRAF-interacting protein with forkhead-associated domain, family member B	ENSMUSG00000049625	212937	13
Placenta	Female	Abcc5	-1.3805	-0.465196	5.32556	-2.7648	-2.52381	0.011609	0.999708	ATP-binding cassette, sub-family C (CFTR/MRP), member 5	ENSMUSG00000022822	27416	16
Placenta	Female	Dda1	1.11532	0.157458	5.89416	2.76015	2.52016	0.0117301	0.999708	DET1 and DDB1 associated 1	ENSMUSG00000074247	66498	8
Placenta	Female	Tmem35b	1.08882	0.122762	3.26429	2.74386	2.50734	0.0121642	0.999708	transmembrane protein 35B	ENSMUSG00000070737	100039968	4
Placenta	Female	Cav1	-1.23933	-0.309558	5.8945	-2.72799	-2.49483	0.0126016	0.999708	caveolin 1, caveolae protein	ENSMUSG00000007655	12389	6
Placenta	Female	Ubl7	1.11165	0.152702	4.73967	2.72554	2.4929	0.0126705	0.999708	ubiquitin-like 7 (bone marrow stromal cell-derived)	ENSMUSG00000055720	69459	9
Placenta	Female	Rps6ka5	-1.26323	-0.337117	2.07231	-3.59038	-2.492	0.0127028	0.999708	ribosomal protein S6 kinase, polypeptide 5	ENSMUSG00000021180	73086	12
Placenta	Female	Copb2	1.1328	0.179894	8.16963	2.72432	2.49193	0.012705	0.999708	coatomer protein complex, subunit beta 2 (beta prime)	ENSMUSG00000032458	50797	9
Placenta	Female	Ptprc	-1.42744	-0.513426	1.89978	-2.72213	-2.4902	0.012767	0.999708	protein tyrosine phosphatase, receptor type, C	ENSMUSG00000026395	19264	1
Placenta	Female	Pik3r5	-1.54999	-0.632256	-0.202989	-2.70625	-2.47765	0.0132251	0.999708	phosphoinositide-3-kinase regulatory subunit 5	ENSMUSG00000020901	320207	11
Placenta	Female	Dipk2a	-1.2827	-0.359179	4.24771	-2.69636	-2.46981	0.0135184	0.999708	divergent protein kinase domain 2A	ENSMUSG00000045414	68861	9
Placenta	Female	Dnajc11	1.16443	0.219625	5.25992	3.18938	2.46627	0.0136528	0.999708	DnaJ heat shock protein family (Hsp40) member C11	ENSMUSG00000039768	230935	4
Placenta	Female	Nelfe	1.09588	0.13209	4.58266	2.68336	2.4595	0.0139132	0.999708	negative elongation factor complex member E, Rdbp	ENSMUSG00000024369	27632	17
Placenta	Female	Tmem106b	-1.17934	-0.237981	6.69384	-3.33175	-2.45846	0.0139535	0.999708	transmembrane protein 106B	ENSMUSG00000029571	71900	6
Placenta	Female	Ash2l	1.13906	0.187848	7.16635	2.67948	2.45641	0.0140333	0.999708	ASH2 like histone lysine methyltransferase complex subunit	ENSMUSG00000031575	23808	8
Placenta	Female	Napb	-1.28264	-0.359122	-0.204101	-2.6762	-2.4538	0.0141356	0.999708	N-ethylmaleimide sensitive fusion protein attachment protein beta	ENSMUSG00000027438	17957	2
Placenta	Female	Iqck	1.20534	0.269439	1.56682	2.66128	2.44192	0.0146092	0.999708	IQ motif containing K	ENSMUSG00000073856	434232	7
Placenta	Female	Il17rb	1.20266	0.266227	4.05196	2.6606	2.44139	0.0146309	0.999708	interleukin 17 receptor B	ENSMUSG00000015966	50905	14
Placenta	Female	Ncbp1	1.16419	0.219323	5.46082	3.34258	2.44122	0.0146377	0.999708	nuclear cap binding protein subunit 1	ENSMUSG00000028330	433702	4
Placenta	Female	Faf1	1.155	0.207899	6.12751	3.46854	2.44107	0.0146438	0.999708	Fas-associated factor 1	ENSMUSG00000010517	14084	4
Placenta	Female	Xrcc6	1.13853	0.187177	3.51654	2.66009	2.44098	0.0146474	0.999708	X-ray repair complementing defective repair in Chinese hamster cells 6	ENSMUSG00000022471	14375	15
Placenta	Female	Ppan	1.20804	0.272668	3.9686	3.5122	2.43988	0.0146922	0.999708	peter pan homolog	ENSMUSG00000004100	235036	9
Placenta	Female	Gm527	-1.19655	-0.258884	1.16451	-2.65237	-2.43483	0.0148989	0.999708	predicted gene 527	ENSMUSG00000047227	217648	12
Placenta	Female	Pdia6	1.25069	0.32272	10.5578	2.65125	2.43393	0.0149358	0.999708	protein disulfide isomerase associated 6	ENSMUSG00000020571	71853	12
Placenta	Female	Brf1	-1.08274	-0.114687	4.80601	-2.64768	-2.43108	0.0150537	0.999708	BRF1, RNA polymerase III transcription initiation factor 90 kDa subunit	ENSMUSG00000011158	72308	12
Placenta	Female	Pld4	-1.45624	-0.542247	0.685343	-2.6475	-2.43094	0.0150598	0.999708	phospholipase D family, member 4	ENSMUSG00000052160	104759	12
Placenta	Female	Lars	1.21858	0.285207	6.51556	3.22884	2.42266	0.0154075	0.999708	leucyl-tRNA synthetase	ENSMUSG00000024493	107045	18
Placenta	Female	Rnf215	1.13089	0.177457	5.07702	2.63321	2.41952	0.0155411	0.999708	ring finger protein 215	ENSMUSG00000003581	71673	11
Placenta	Female	Letm1	1.17558	0.233367	5.3871	3.43566	2.41738	0.0156326	0.999708	leucine zipper-EF-hand containing transmembrane protein 1	ENSMUSG00000005299	56384	5
Placenta	Female	Zfp64	1.1796	0.238302	4.63502	2.62959	2.41662	0.0156653	0.999708	zinc finger protein 64	ENSMUSG00000027551	22722	2
Placenta	Female	Fyb	-1.41456	-0.500351	1.22403	-2.62902	-2.41616	0.015685	0.999708	FYN binding protein	ENSMUSG00000022148	23880	15
Placenta	Female	Bmf	-1.34886	-0.431738	4.36824	-2.62706	-2.41459	0.0157527	0.999708	BCL2 modifying factor	ENSMUSG00000040093	171543	2
Placenta	Female	Aco2	1.11005	0.150624	7.16233	2.62607	2.4138	0.015787	0.999708	aconitase 2, mitochondrial	ENSMUSG00000022477	11429	15
Placenta	Female	Dapk2	1.2339	0.30323	5.79853	2.62168	2.41029	0.0159397	0.999708	death-associated protein kinase 2	ENSMUSG00000032380	13143	9
Placenta	Female	Rnf167	1.13396	0.181373	6.86251	4.21738	2.40964	0.0159684	0.999708	ring finger protein 167	ENSMUSG00000040746	70510	11
Placenta	Female	Tfdp2	-1.11919	-0.162459	5.10723	-2.61262	-2.40303	0.01626	0.999708	transcription factor Dp 2	ENSMUSG00000032411	211586	9
Placenta	Female	9330151L19Rik	-1.27207	-0.347181	0.306912	-2.61175	-2.40233	0.016291	0.999708	RIKEN cDNA 9330151L19 gene	ENSMUSG00000097061	414085	12
Placenta	Female	Nxpe3	-1.22783	-0.296116	1.5733	-2.60484	-2.39678	0.0165399	0.999708	neurexophilin and PC-esterase domain family, member 3	ENSMUSG00000075033	385658	16
Placenta	Female	Cdipt	1.11684	0.159424	5.85978	2.60365	2.39583	0.0165828	0.999708	CDP-diacylglycerol--inositol 3-phosphatidyltransferase (phosphatidylinositol synthase)	ENSMUSG00000030682	52858	7
Placenta	Female	3110070M22Rik	1.31568	0.39581	-0.512978	2.59959	2.39257	0.016731	0.999708	RIKEN cDNA 3110070M22 gene	ENSMUSG00000074635	67304	13
Placenta	Female	Zfp414	1.39357	0.478789	3.35015	3.38537	2.3917	0.0167703	0.999708	zinc finger protein 414	ENSMUSG00000073423	328801	17
Placenta	Female	Gas8	1.16021	0.214389	2.95823	2.59036	2.38514	0.0170724	0.999708	growth arrest specific 8	ENSMUSG00000040220	104346	8
Placenta	Female	Cfl1	1.14516	0.195549	8.31448	3.19183	2.37863	0.017377	0.999708	cofilin 1, non-muscle	ENSMUSG00000056201	12631	19
Placenta	Female	Nudc	1.14872	0.200032	5.90531	3.09933	2.37338	0.017626	0.999708	nudC nuclear distribution protein	ENSMUSG00000028851	18221	4
Placenta	Female	Pgam5	1.08312	0.115192	5.66008	2.5754	2.37309	0.0176399	0.999708	phosphoglycerate mutase family member 5	ENSMUSG00000029500	72542	5
Placenta	Female	Hapln3	1.24677	0.318194	2.44302	2.57304	2.3712	0.0177307	0.999708	hyaluronan and proteoglycan link protein 3	ENSMUSG00000030606	67666	7
Placenta	Female	Capn7	-1.14092	-0.190201	5.28485	-3.21798	-2.37	0.0177879	0.999708	calpain 7	ENSMUSG00000021893	12339	14
Placenta	Female	Samd9l	-1.1794	-0.238049	3.60909	-2.5624	-2.3626	0.0181471	0.999708	sterile alpha motif domain containing 9-like	ENSMUSG00000047735	209086	6
Placenta	Female	Prkar1b	-1.12688	-0.172334	2.1877	-2.55922	-2.36003	0.0182732	0.999708	protein kinase, cAMP dependent regulatory, type I beta	ENSMUSG00000025855	19085	5
Placenta	Female	Pofut2	1.14875	0.20007	6.26824	3.98009	2.359	0.0183244	0.999708	protein O-fucosyltransferase 2	ENSMUSG00000020260	80294	10
Placenta	Female	Plekha3	-1.13083	-0.177384	5.46787	-2.55482	-2.35648	0.0184492	0.999708	pleckstrin homology domain-containing, family A (phosphoinositide binding specific) member 3	ENSMUSG00000002733	83435	2
Placenta	Female	Cdh2	-1.28509	-0.361868	1.40144	-2.55029	-2.35282	0.0186318	0.999708	cadherin 2	ENSMUSG00000024304	12558	18
Placenta	Female	Zfp12	-1.07307	-0.101747	3.80796	-2.53547	-2.34081	0.0192419	0.999708	zinc finger protein 12	ENSMUSG00000029587	231866	5
Placenta	Female	Rinl	1.11047	0.151171	4.70284	2.53415	2.33974	0.0192971	0.999708	Ras and Rab interactor-like	ENSMUSG00000051735	320435	7
Placenta	Female	Atp9a	1.19628	0.258561	6.27284	3.50966	2.33947	0.0193109	0.999708	ATPase, class II, type 9A	ENSMUSG00000027546	11981	2
Placenta	Female	Ccnd2	-1.22658	-0.294641	3.5043	-2.5289	-2.33549	0.0195179	0.999708	cyclin D2	ENSMUSG00000000184	12444	6
Placenta	Female	Ptcd1	1.1106	0.15134	4.12188	2.52438	2.33182	0.0197103	0.999708	pentatricopeptide repeat domain 1	ENSMUSG00000029624	71799	5
Placenta	Female	Vps72	1.17901	0.237577	5.29209	2.99667	2.33105	0.0197506	0.999708	vacuolar protein sorting 72	ENSMUSG00000008958	21427	3
Placenta	Female	Pik3r6	-1.64098	-0.714559	-0.198937	-3.18219	-2.32902	0.019858	0.999708	phosphoinositide-3-kinase regulatory subunit 5	ENSMUSG00000046207	104709	11
Placenta	Female	Dennd5b	-1.25062	-0.322648	3.51208	-2.52081	-2.32892	0.0198635	0.999708	DENN/MADD domain containing 5B	ENSMUSG00000030313	320560	6
Placenta	Female	Chmp4c	-1.32875	-0.410065	2.8482	-3.42628	-2.32812	0.019906	0.999708	charged multivesicular body protein 4C	ENSMUSG00000027536	66371	3
Placenta	Female	Plp2	1.19944	0.262367	6.89368	3.13826	2.32721	0.0199542	0.999708	proteolipid protein 2	ENSMUSG00000031146	18824	X
Placenta	Female	Faap24	1.12234	0.166511	2.80782	2.51165	2.32147	0.0202612	0.999708	Fanconi anemia core complex associated protein 24	ENSMUSG00000030493	101831	7
Placenta	Female	Neat1	-1.52141	-0.605413	7.65425	-3.45577	-2.32127	0.0202725	0.999708	nuclear paraspeckle assembly transcript 1 (non-protein coding)	ENSMUSG00000092274	66961	19
Placenta	Female	Gimap8	-1.28241	-0.358859	0.65267	-2.51099	-2.32093	0.0202904	0.999708	GTPase, IMAP family member 8	ENSMUSG00000064262	243374	6
Placenta	Female	Nop2	1.18	0.238785	5.04439	3.23094	2.3202	0.0203299	0.999708	NOP2 nucleolar protein	ENSMUSG00000038279	110109	6
Placenta	Female	P4ha1	1.20075	0.263941	8.28059	2.50607	2.31693	0.0205076	0.999708	procollagen-proline, 2-oxoglutarate 4-dioxygenase (proline 4-hydroxylase), alpha 1 polypeptide	ENSMUSG00000019916	18451	10
Placenta	Female	Psg23	1.31515	0.395223	14.0706	2.49488	2.30782	0.0210092	0.999708	pregnancy-specific glycoprotein 23	ENSMUSG00000074359	56868	7
Placenta	Female	Galnt11	-1.15734	-0.210814	4.61029	-2.49313	-2.30639	0.0210888	0.999708	polypeptide N-acetylgalactosaminyltransferase 11	ENSMUSG00000038072	231050	5
Placenta	Female	Ube2l3	1.10257	0.140865	6.71687	3.45901	2.30616	0.0211018	0.999708	ubiquitin-conjugating enzyme E2L 3	ENSMUSG00000038965	22195	16
Placenta	Female	Actb	1.13194	0.178793	10.9163	3.0008	2.30126	0.0213767	0.999708	actin, beta	ENSMUSG00000029580	11461	5
Placenta	Female	Pgap2	-1.10673	-0.146302	4.58303	-2.48671	-2.30115	0.021383	0.999708	post-GPI attachment to proteins 2	ENSMUSG00000030990	233575	7
Placenta	Female	9530082P21Rik	-1.19106	-0.252241	1.06976	-2.48516	-2.29989	0.0214544	0.999708	RIKEN cDNA 9530082P21 gene	ENSMUSG00000097006	638247	17
Placenta	Female	Mbd4	-1.18926	-0.25007	1.23828	-2.48405	-2.29898	0.021506	0.999708	methyl-CpG binding domain protein 4	ENSMUSG00000030322	17193	6
Placenta	Female	Prss48	1.26892	0.343605	-0.727066	2.48172	2.29708	0.0216142	0.999708	protease, serine 48	ENSMUSG00000049013	368202	3
Placenta	Female	Hey2	-1.25873	-0.331968	0.0260609	-2.48032	-2.29594	0.0216794	0.999708	hairy/enhancer-of-split related with YRPW motif 2	ENSMUSG00000019789	15214	10
Placenta	Female	Pwp2	1.13	0.176321	4.10842	2.47737	2.29353	0.0218176	0.999708	PWP2 periodic tryptophan protein homolog (yeast)	ENSMUSG00000032834	110816	10
Placenta	Female	Mybl1	-1.54416	-0.626823	0.49126	-3.13468	-2.2922	0.0218941	0.999708	myeloblastosis oncogene-like 1	ENSMUSG00000025912	17864	1
Placenta	Female	Snai2	-1.31757	-0.397878	0.873003	-2.46713	-2.28516	0.0223035	0.999708	snail family zinc finger 2	ENSMUSG00000022676	20583	16
Placenta	Female	Eif3l	1.16505	0.220386	6.55555	2.91846	2.28335	0.02241	0.999708	eukaryotic translation initiation factor 3, subunit L	ENSMUSG00000033047	223691	15
Placenta	Female	Rmnd5b	1.0875	0.121009	4.10519	2.46345	2.28214	0.0224809	0.999708	required for meiotic nuclear division 5 homolog B	ENSMUSG00000001054	66089	11
Placenta	Female	Zpr1	1.09207	0.127069	4.71042	3.52568	2.28195	0.0224925	0.999708	ZPR1 zinc finger	ENSMUSG00000032078	22687	9
Placenta	Female	Cct8	1.17544	0.233201	7.25843	3.16676	2.28033	0.0225882	0.999708	chaperonin containing Tcp1, subunit 8 (theta)	ENSMUSG00000025613	12469	16
Placenta	Female	Cpxm1	1.71621	0.779229	6.31109	3.42559	2.27996	0.0226098	0.999708	carboxypeptidase X 1 (M14 family)	ENSMUSG00000027408	56264	2
Placenta	Female	Bcl2l12	1.11567	0.157914	2.52203	2.45916	2.27863	0.0226892	0.999708	BCL2-like 12 (proline rich)	ENSMUSG00000003190	75736	7
Placenta	Female	Mllt3	-1.13718	-0.185462	3.57901	-2.45793	-2.27763	0.0227489	0.999708	myeloid/lymphoid or mixed-lineage leukemia; translocated to, 3	ENSMUSG00000028496	70122	4
Placenta	Female	Spaca9	1.27887	0.354869	1.09098	2.45343	2.27393	0.0229699	0.999708	sperm acrosome associated 9	ENSMUSG00000026809	69987	2
Placenta	Female	Thoc5	1.18845	0.249086	3.9757	3.02177	2.27289	0.023033	0.999708	THO complex 5	ENSMUSG00000034274	107829	11
Placenta	Female	Aaas	1.13141	0.178121	3.95092	3.35209	2.26963	0.02323	0.999708	achalasia, adrenocortical insufficiency, alacrimia	ENSMUSG00000036678	223921	15
Placenta	Female	D830030K20Rik	1.28519	0.361987	-0.338662	2.44438	2.26651	0.0234202	0.999708	RIKEN cDNA D830030K20 gene	ENSMUSG00000096039	320333	14
Placenta	Female	Anapc5	1.07655	0.10642	6.4166	2.44263	2.26508	0.0235078	0.999708	anaphase-promoting complex subunit 5	ENSMUSG00000029472	59008	5
Placenta	Female	4833419F23Rik	-1.43816	-0.524221	0.726869	-2.88675	-2.26283	0.0236465	0.999708	RIKEN cDNA 4833419F23 gene	ENSMUSG00000117401	73915	18
Placenta	Female	Gga2	1.12891	0.174937	6.92455	2.43857	2.26174	0.0237133	0.999708	golgi associated, gamma adaptin ear containing, ARF binding protein 2	ENSMUSG00000030872	74105	7
Placenta	Female	Hspd1	1.12867	0.174628	7.52971	3.00063	2.25763	0.0239688	0.999708	heat shock protein 1 (chaperonin)	ENSMUSG00000025980	15510	1
Placenta	Female	Cd3eap	1.14851	0.199763	4.14917	3.06736	2.25702	0.024007	0.999708	CD3E antigen, epsilon polypeptide associated protein	ENSMUSG00000047649	70333	7
Placenta	Female	Firre	-1.54312	-0.625855	4.47537	-2.95694	-2.25664	0.0240306	0.999708	functional intergenic repeating RNA element	ENSMUSG00000085396	103012	X
Placenta	Female	Lin37	1.12542	0.170459	3.48661	2.43153	2.25596	0.0240732	0.999708	lin-37 homolog (C. elegans)	ENSMUSG00000036845	75660	7
Placenta	Female	C330020E22Rik	-1.21938	-0.286153	1.94765	-2.43098	-2.25551	0.0241013	0.999708	RIKEN cDNA C330020E22 gene		320896	4
Placenta	Female	Nelfcd	1.22525	0.293081	5.08037	2.84441	2.25547	0.0241036	0.999708	negative elongation factor complex member C/D, Th1l	ENSMUSG00000016253	57314	2
Placenta	Female	Pde7a	-1.12809	-0.173882	4.31354	-2.43007	-2.25476	0.0241487	0.999708	phosphodiesterase 7A	ENSMUSG00000069094	18583	3
Placenta	Female	Fam178b	1.42234	0.508264	0.392001	2.42895	2.25384	0.0242064	0.999708	family with sequence similarity 178, member B	ENSMUSG00000046337	381337	1
Placenta	Female	Cdc42se2	1.14079	0.19003	7.35984	3.03941	2.25371	0.0242143	0.999708	CDC42 small effector 2	ENSMUSG00000052298	72729	11
Placenta	Female	Akt1	1.15637	0.209604	7.94674	2.86281	2.25192	0.0243275	0.999708	thymoma viral proto-oncogene 1	ENSMUSG00000001729	11651	12
Placenta	Female	Gm15694	1.19544	0.257541	0.661682	3.13564	2.24725	0.0246243	0.999708	NADH dehydrogenase (ubiquinone) 1 alpha subcomplex, 7 (B14.5a), pseudogene		101669761	16
Placenta	Female	Mvk	1.17576	0.233592	3.09022	2.42057	2.24694	0.0246438	0.999708	mevalonate kinase	ENSMUSG00000041939	17855	5
Placenta	Female	Ccp110	-1.3831	-0.467904	2.1544	-3.03198	-2.24622	0.0246898	0.999708	centriolar coiled coil protein 110	ENSMUSG00000033904	101565	7
Placenta	Female	Sil1	1.20743	0.271938	6.26591	2.41805	2.24486	0.0247769	0.999708	endoplasmic reticulum chaperone SIL1 homolog (S. cerevisiae)	ENSMUSG00000024357	81500	18
Placenta	Female	Klhl15	-1.10856	-0.148686	2.15908	-2.41566	-2.2429	0.0249033	0.999708	kelch-like 15	ENSMUSG00000043929	236904	X
Placenta	Female	Fdft1	1.19105	0.252239	6.56412	2.4142	2.24169	0.0249812	0.999708	farnesyl diphosphate farnesyl transferase 1	ENSMUSG00000021273	14137	14
Placenta	Female	Lrrc1	1.10157	0.139559	5.80188	3.01578	2.24123	0.025011	0.999708	leucine rich repeat containing 1	ENSMUSG00000032352	214345	9
Placenta	Female	Zdhhc4	1.06397	0.0894641	3.81172	2.41223	2.24007	0.0250864	0.999708	zinc finger, DHHC domain containing 4	ENSMUSG00000001844	72881	5
Placenta	Female	Fendrr	-1.66057	-0.73168	-0.20207	-3.35883	-2.23906	0.0251523	0.999708	Foxf1 adjacent non-coding developmental regulatory RNA	ENSMUSG00000097336	68790	8
Placenta	Female	Rnasek	1.20556	0.269708	6.26186	3.59754	2.2379	0.0252275	0.999708	ribonuclease, RNase K	ENSMUSG00000093989	52898	11
Placenta	Female	Mrps18b	1.18683	0.247115	5.00952	3.28037	2.23378	0.0254975	0.999708	mitochondrial ribosomal protein S18B	ENSMUSG00000024436	66973	17
Placenta	Female	Atp6ap1	1.1225	0.16672	7.51444	2.40314	2.23258	0.0255768	0.999708	ATPase, H+ transporting, lysosomal accessory protein 1	ENSMUSG00000019087	54411	X
Placenta	Female	1700034H15Rik	-1.31914	-0.3996	0.100021	-2.40188	-2.23153	0.0256458	0.999708	RIKEN cDNA 1700034H15 gene	ENSMUSG00000055833	98736	1
Placenta	Female	C4a	-1.4353	-0.521353	-0.476235	-2.40072	-2.23058	0.0257091	0.999708	complement component 4A (Rodgers blood group)	ENSMUSG00000015451	625018	17
Placenta	Female	Ywhab	1.11013	0.150724	7.77223	3.06031	2.22739	0.0259209	0.999708	tyrosine 3-monooxygenase/tryptophan 5-monooxygenase activation protein, beta polypeptide	ENSMUSG00000018326	54401	2
Placenta	Female	Ccnt2	-1.28747	-0.364538	4.21832	-2.83845	-2.22664	0.0259714	0.999708	cyclin T2	ENSMUSG00000026349	72949	1
Placenta	Female	Nsun2	1.15056	0.202331	6.29529	2.79044	2.22583	0.0260254	0.999708	NOL1/NOP2/Sun domain family member 2	ENSMUSG00000021595	28114	13
Placenta	Female	Apex2	1.27931	0.355369	2.07663	2.93664	2.22411	0.0261413	0.999708	apurinic/apyrimidinic endonuclease 2	ENSMUSG00000025269	77622	X
Placenta	Female	Zbtb41	-1.32769	-0.408922	4.09412	-3.06886	-2.22373	0.0261666	0.999708	zinc finger and BTB domain containing 41	ENSMUSG00000033964	226470	1
Placenta	Female	Krt19	1.20563	0.269787	8.57699	2.8201	2.22187	0.0262921	0.999708	keratin 19	ENSMUSG00000020911	16669	11
Placenta	Female	Cdc37	1.15927	0.213221	6.42173	2.84132	2.22051	0.0263841	0.999708	cell division cycle 37	ENSMUSG00000019471	12539	9
Placenta	Female	Zfp638	-1.07813	-0.108526	5.6983	-2.38629	-2.21865	0.0265102	0.999708	zinc finger protein 638	ENSMUSG00000030016	18139	6
Placenta	Female	Asb8	1.11013	0.150727	5.08626	2.38607	2.21847	0.0265227	0.999708	ankyrin repeat and SOCS box-containing 8	ENSMUSG00000048175	78541	15
Placenta	Female	Eppk1	-1.44856	-0.534617	2.69993	-2.38599	-2.2184	0.0265273	0.999708	epiplakin 1		223650	15
Placenta	Female	Ino80e	1.09859	0.135659	4.25917	2.98675	2.21684	0.0266343	0.999708	INO80 complex subunit E	ENSMUSG00000030689	233875	7
Placenta	Female	Il3ra	1.31181	0.391554	4.81744	4.4137	2.21594	0.0266955	0.999708	interleukin 3 receptor, alpha chain	ENSMUSG00000068758	16188	14
Placenta	Female	Clca3a1	-1.53606	-0.619238	1.86265	-3.14678	-2.21384	0.0268401	0.999708	chloride channel accessory 3A1	ENSMUSG00000056025	12722	3
Placenta	Female	Tchh	-1.47114	-0.556931	4.55328	-2.37797	-2.21177	0.0269824	0.999708	trichohyalin	ENSMUSG00000052415	99681	3
Placenta	Female	Ifi213	-1.77535	-0.828105	-0.515672	-2.83047	-2.21152	0.0269996	0.999708	interferon activated gene 213	ENSMUSG00000073491	623121	1
Placenta	Female	Rpl14-ps1	-1.19178	-0.253115	0.133552	-2.37411	-2.20858	0.0272041	0.999708	ribosomal protein L14, pseudogene 1	ENSMUSG00000046721	100040970	7
Placenta	Female	Fbln1	1.53219	0.615593	8.70111	2.84026	2.20856	0.027205	0.999708	fibulin 1	ENSMUSG00000006369	14114	15
Placenta	Female	Mob1b	-1.32495	-0.405936	4.18207	-3.14298	-2.20514	0.0274444	0.999708	MOB kinase activator 1B	ENSMUSG00000006262	68473	5
Placenta	Female	Gm17059	1.50726	0.591924	0.82236	2.36986	2.20505	0.0274506	0.999708	predicted gene 17059	ENSMUSG00000091184	102640356	10
Placenta	Female	Kcnj2	-1.32394	-0.404838	0.326336	-2.36981	-2.20501	0.0274534	0.999708	potassium inwardly-rectifying channel, subfamily J, member 2	ENSMUSG00000041695	16518	11
Placenta	Female	Puf60	1.19782	0.260414	6.55559	2.95578	2.20066	0.0277599	0.999708	poly-U binding splicing factor 60	ENSMUSG00000002524	67959	15
Placenta	Female	Pdlim4	1.39036	0.475453	3.9401	2.99022	2.19947	0.0278446	0.999708	PDZ and LIM domain 4	ENSMUSG00000020388	30794	11
Placenta	Female	Copz1	1.20175	0.265139	6.37108	2.87055	2.19772	0.0279691	0.999708	coatomer protein complex, subunit zeta 1	ENSMUSG00000060992	56447	15
Placenta	Female	Mtfr1l	1.06431	0.0899162	6.28682	2.87808	2.19771	0.0279695	0.999708	mitochondrial fission regulator 1-like	ENSMUSG00000046671	76824	4
Placenta	Female	Clstn3	1.48575	0.571188	2.14831	3.41119	2.19754	0.0279821	0.999708	calsyntenin 3	ENSMUSG00000008153	232370	6
Placenta	Female	2310015A10Rik	-1.30045	-0.379011	2.37719	-2.72949	-2.19733	0.0279968	0.999708	RIKEN cDNA 2310015A10 gene		69548	12
Placenta	Female	Trp53i13	1.17301	0.230219	4.23142	2.35477	2.19253	0.0283412	0.999708	transformation related protein 53 inducible protein 13	ENSMUSG00000044328	216964	11
Placenta	Female	Zscan2	1.16451	0.219729	1.80452	2.35448	2.19229	0.0283586	0.999708	zinc finger and SCAN domain containing 2	ENSMUSG00000038797	22691	7
Placenta	Female	Fbxo9	1.07635	0.106147	4.39321	2.35377	2.19171	0.0284007	0.999708	f-box protein 9	ENSMUSG00000001366	71538	9
Placenta	Female	Naip2	-1.34728	-0.43005	0.704445	-2.3522	-2.1904	0.0284951	0.999708	NLR family, apoptosis inhibitory protein 2	ENSMUSG00000078945	17948	13
Placenta	Female	Gjb5	1.49051	0.575808	5.31863	2.74784	2.19038	0.028497	0.999708	gap junction protein, beta 5	ENSMUSG00000042357	14622	4
Placenta	Female	Aldh18a1	1.18809	0.24864	5.92726	2.35083	2.18926	0.028578	0.999708	aldehyde dehydrogenase 18 family, member A1	ENSMUSG00000025007	56454	19
Placenta	Female	Wdr6	1.09135	0.126118	4.7283	2.34929	2.18798	0.0286711	0.999708	WD repeat domain 6	ENSMUSG00000066357	83669	9
Placenta	Female	D830050J10Rik	-1.40212	-0.487614	-0.587894	-2.34313	-2.18286	0.0290459	0.999708	RIKEN cDNA D830050J10 gene		352968	6
Placenta	Female	Samd1	1.1369	0.185107	4.91919	2.881	2.1806	0.0292133	0.999708	sterile alpha motif domain containing 1	ENSMUSG00000079003	666704	8
Placenta	Female	Inafm1	1.16827	0.224369	3.03335	2.954	2.17974	0.0292769	0.999708	InaF motif containing 1	ENSMUSG00000091811	66300	7
Placenta	Female	Gm13205	1.36262	0.446386	2.50632	2.7618	2.17714	0.02947	0.999708	predicted gene 13205		108168987	4
Placenta	Female	Ing3	-1.17412	-0.231576	3.20858	-2.33278	-2.17424	0.0296869	0.999708	inhibitor of growth family, member 3	ENSMUSG00000029670	71777	6
Placenta	Female	Nol10	1.16702	0.222825	4.36984	2.93215	2.17252	0.0298162	0.999708	nucleolar protein 10	ENSMUSG00000061458	217431	12
Placenta	Female	Myd88	1.09551	0.131606	5.04786	2.3307	2.17251	0.0298172	0.999708	myeloid differentiation primary response gene 88	ENSMUSG00000032508	17874	9
Placenta	Female	Ica1	1.21749	0.283905	3.90369	3.10762	2.17225	0.0298371	0.999708	islet cell autoantigen 1	ENSMUSG00000062995	15893	6
Placenta	Female	Anxa5	1.17008	0.226607	8.49742	2.67756	2.17096	0.0299342	0.999708	annexin A5	ENSMUSG00000027712	11747	3
Placenta	Female	S100a11	1.1485	0.199753	8.28898	2.96101	2.17003	0.0300042	0.999708	S100 calcium binding protein A11	ENSMUSG00000027907	20195	3
Placenta	Female	Tcim	-1.31498	-0.395038	4.12481	-2.77812	-2.16985	0.0300179	0.999708	transcriptional and immune response regulator	ENSMUSG00000056313	69068	8
Placenta	Female	Cchcr1	-1.248	-0.319623	0.017882	-2.32749	-2.16984	0.0300191	0.999708	coiled-coil alpha-helical rod protein 1	ENSMUSG00000040312	240084	17
Placenta	Female	Zfp882	-1.29688	-0.375041	0.782906	-3.41949	-2.16973	0.0300273	0.999708	zinc finger protein 882	ENSMUSG00000089857	382019	8
Placenta	Female	Lyn	-1.11319	-0.154694	4.99314	-2.32593	-2.16853	0.0301181	0.999708	LYN proto-oncogene, Src family tyrosine kinase	ENSMUSG00000042228	17096	4
Placenta	Female	Atg9b	-1.37124	-0.455484	1.59203	-2.80718	-2.16431	0.0304404	0.999708	autophagy related 9B	ENSMUSG00000038295	213948	5
Placenta	Female	Ppp4r4	-1.4268	-0.512783	-0.475707	-2.31722	-2.16127	0.0306743	0.999708	protein phosphatase 4, regulatory subunit 4	ENSMUSG00000021209	74521	12
Placenta	Female	Aarsd1	1.23427	0.303656	3.11723	2.89972	2.15618	0.0310699	0.999708	alanyl-tRNA synthetase domain containing 1	ENSMUSG00000075528	69684	11
Placenta	Female	Zfr	-1.19333	-0.25499	6.07431	-2.79423	-2.15453	0.0311989	0.999708	zinc finger RNA binding protein	ENSMUSG00000022201	22763	15
Placenta	Female	Cdc5l	1.08794	0.121601	5.40497	2.30845	2.15395	0.031244	0.999708	cell division cycle 5-like (S. pombe)	ENSMUSG00000023932	71702	17
Placenta	Female	Cacna2d1	-1.51693	-0.601153	0.901839	-2.93061	-2.15387	0.0312502	0.999708	calcium channel, voltage-dependent, alpha2/delta subunit 1	ENSMUSG00000040118	12293	5
Placenta	Female	Cox10	1.22517	0.292986	3.83239	3.99466	2.15339	0.0312877	0.999708	heme A:farnesyltransferase cytochrome c oxidase assembly factor 10	ENSMUSG00000042148	70383	11
Placenta	Female	Dmpk	-1.25256	-0.324881	1.30509	-2.30745	-2.15311	0.0313097	0.999708	dystrophia myotonica-protein kinase	ENSMUSG00000030409	13400	7
Placenta	Female	Gars	1.2108	0.275965	6.66845	2.77192	2.15158	0.0314305	0.999708	glycyl-tRNA synthetase	ENSMUSG00000029777	353172	6
Placenta	Female	Fam227a	-1.38861	-0.473637	-0.648598	-2.30385	-2.15011	0.0315467	0.999708	family with sequence similarity 227, member A	ENSMUSG00000042564	75729	15
Placenta	Female	Hcls1	1.35842	0.441931	2.42187	2.69509	2.14968	0.0315803	0.999708	hematopoietic cell specific Lyn substrate 1	ENSMUSG00000022831	15163	16
Placenta	Female	Pmpca	1.07279	0.101371	6.42572	2.62955	2.14858	0.0316676	0.999708	peptidase (mitochondrial processing) alpha	ENSMUSG00000026926	66865	2
Placenta	Female	Amz2	1.09233	0.127414	5.27002	3.0289	2.14612	0.031863	0.999708	archaelysin family metallopeptidase 2	ENSMUSG00000020610	13929	11
Placenta	Female	Zfp101	-1.41892	-0.504797	0.544367	-2.72787	-2.14464	0.0319815	0.999708	zinc finger protein 101	ENSMUSG00000055240	22643	17
Placenta	Female	Tdp1	1.17325	0.230515	3.63775	3.13819	2.14369	0.0320578	0.999708	tyrosyl-DNA phosphodiesterase 1	ENSMUSG00000021177	104884	12
Placenta	Female	Nek6	1.13075	0.177275	6.43132	2.29454	2.14232	0.0321678	0.999708	NIMA (never in mitosis gene a)-related expressed kinase 6	ENSMUSG00000026749	59126	2
Placenta	Female	Sf3a3	1.15328	0.205747	4.92269	2.7382	2.14173	0.0322153	0.999708	splicing factor 3a, subunit 3	ENSMUSG00000028902	75062	4
Placenta	Female	Mgat4b	1.16707	0.22289	7.43165	2.7353	2.14122	0.0322565	0.999708	mannoside acetylglucosaminyltransferase 4, isoenzyme B	ENSMUSG00000036620	103534	11
Placenta	Female	Flrt2	-1.42411	-0.510063	4.08737	-3.93079	-2.13949	0.0323957	0.999708	fibronectin leucine rich transmembrane protein 2	ENSMUSG00000047414	399558	12
Placenta	Female	Kcnv2	-1.41659	-0.502423	3.15333	-2.85483	-2.1324	0.032974	0.999708	potassium channel, subfamily V, member 2	ENSMUSG00000047298	240595	19
Placenta	Female	D17H6S56E-5	-1.48765	-0.573039	1.68336	-2.75385	-2.12986	0.0331831	0.999708	DNA segment, Chr 17, human D6S56E 5		110956	17
Placenta	Female	Rnf150	-1.5	-0.584958	0.344364	-2.27917	-2.12944	0.0332176	0.999708	ring finger protein 150	ENSMUSG00000047747	330812	8
Placenta	Female	Rhox10	1.25019	0.322147	2.86722	3.18328	2.12902	0.0332528	0.999708	reproductive homeobox 10	ENSMUSG00000053909	434769	X
Placenta	Female	Flt3l	-1.26372	-0.33768	-0.389068	-2.70234	-2.12709	0.0334126	0.999708	FMS-like tyrosine kinase 3 ligand	ENSMUSG00000110206	14256	7
Placenta	Female	Zadh2	-1.11733	-0.160051	3.88797	-2.71145	-2.12658	0.033455	0.999708	zinc binding alcohol dehydrogenase, domain containing 2	ENSMUSG00000049090	225791	18
Placenta	Female	Eif3d	1.19091	0.252068	6.65019	2.76475	2.12593	0.0335094	0.999708	eukaryotic translation initiation factor 3, subunit D	ENSMUSG00000016554	55944	15
Placenta	Female	Slfn8	-1.39882	-0.484207	0.18488	-2.27379	-2.12493	0.0335924	0.999708	schlafen 8	ENSMUSG00000035208	276950	11
Placenta	Female	Eef1d	1.2329	0.302059	6.37976	2.77507	2.12009	0.0339984	0.999708	eukaryotic translation elongation factor 1 delta (guanine nucleotide exchange protein)	ENSMUSG00000055762	66656	15
Placenta	Female	Spata5	1.16845	0.224594	4.25619	2.63946	2.11819	0.0341592	0.999708	spermatogenesis associated 5	ENSMUSG00000027722	57815	3
Placenta	Female	Ttll4	-1.20523	-0.269311	3.95185	-2.81084	-2.11677	0.0342792	0.999708	tubulin tyrosine ligase-like family, member 4	ENSMUSG00000033257	67534	1
Placenta	Female	Mogs	1.25276	0.32511	5.90963	2.97386	2.11359	0.0345503	0.999708	mannosyl-oligosaccharide glucosidase	ENSMUSG00000030036	57377	6
Placenta	Female	Rhobtb1	-1.18175	-0.240929	3.93168	-2.25669	-2.11056	0.0348103	0.999708	Rho-related BTB domain containing 1	ENSMUSG00000019944	69288	10
Placenta	Female	Ptp4a3	1.23238	0.301444	5.79501	4.25105	2.10925	0.0349227	0.999708	protein tyrosine phosphatase 4a3	ENSMUSG00000059895	19245	15
Placenta	Female	Malt1	-1.22685	-0.294954	3.09764	-2.74944	-2.1081	0.0350222	0.999708	MALT1 paracaspase	ENSMUSG00000032688	240354	18
Placenta	Female	G3bp1	1.05507	0.0773354	6.2972	2.25332	2.10772	0.0350548	0.999708	GTPase activating protein (SH3 domain) binding protein 1	ENSMUSG00000018583	27041	11
Placenta	Female	Psmg2	1.23127	0.300151	4.28846	2.68663	2.10725	0.035096	0.999708	proteasome (prosome, macropain) assembly chaperone 2	ENSMUSG00000024537	107047	18
Placenta	Female	Alg3	1.30233	0.381092	3.15978	2.65466	2.10638	0.0351715	0.999708	asparagine-linked glycosylation 3 (alpha-1,3-mannosyltransferase)	ENSMUSG00000033809	208624	16
Placenta	Female	Gpat3	1.24137	0.311928	5.6389	2.54859	2.10596	0.0352078	0.999708	glycerol-3-phosphate acyltransferase 3	ENSMUSG00000029314	231510	5
Placenta	Female	Ift46	1.22999	0.298644	5.06891	2.89493	2.10481	0.0353081	0.999708	intraflagellar transport 46	ENSMUSG00000002031	76568	9
Placenta	Female	Fhl1	-1.12254	-0.166765	5.19173	-2.24665	-2.10211	0.0355435	0.999708	four and a half LIM domains 1	ENSMUSG00000023092	14199	X
Placenta	Female	Snai1	1.20493	0.268954	4.91372	3.65763	2.10147	0.0355996	0.999708	snail family zinc finger 1	ENSMUSG00000042821	20613	2
Placenta	Female	Dpy19l4	-1.16101	-0.215378	4.04302	-2.72617	-2.10069	0.0356679	0.999708	dpy-19-like 4 (C. elegans)	ENSMUSG00000045205	381510	4
Placenta	Female	Platr20	-1.49933	-0.584319	0.497849	-2.5666	-2.10067	0.0356697	0.999708	pluripotency associated transcript 20	ENSMUSG00000086646	71297	11
Placenta	Female	Nol12	1.20655	0.270888	4.21596	2.6665	2.09782	0.0359207	0.999708	nucleolar protein 12	ENSMUSG00000033099	97961	15
Placenta	Female	Zfp329	-1.28874	-0.365962	2.91562	-2.62297	-2.09775	0.0359276	0.999708	zinc finger protein 329	ENSMUSG00000057894	67230	7
Placenta	Female	Trim30a	-1.30958	-0.389106	3.05263	-2.74945	-2.09577	0.0361025	0.999708	tripartite motif-containing 30A	ENSMUSG00000030921	20128	7
Placenta	Female	Prkcsh	1.27456	0.349995	8.00106	2.91395	2.09323	0.0363287	0.999708	protein kinase C substrate 80K-H	ENSMUSG00000003402	19089	9
Placenta	Female	Gm20300	-1.29708	-0.375263	2.97363	-2.58151	-2.09235	0.0364071	0.999708	predicted gene, 20300	ENSMUSG00000111080	100504586	10
Placenta	Female	Keap1	1.12825	0.174083	5.53255	4.85954	2.09196	0.0364423	0.999708	kelch-like ECH-associated protein 1	ENSMUSG00000003308	50868	9
Placenta	Female	Arhgap45	-1.20125	-0.264538	2.24329	-2.23434	-2.09173	0.0364623	0.999708	Rho GTPase activating protein 45	ENSMUSG00000035697	70719	10
Placenta	Female	Dnm3os	-1.87649	-0.908033	-0.0571752	-2.75542	-2.09128	0.0365027	0.999708	dynamin 3, opposite strand	ENSMUSG00000078190	474332	1
Placenta	Female	4933439C10Rik	-1.29392	-0.371743	1.89285	-2.75779	-2.091	0.0365279	0.999708	RIKEN cDNA 4933439C10 gene	ENSMUSG00000072893	74476	11
Placenta	Female	Kansl1l	-1.23085	-0.299655	2.70859	-2.64896	-2.09071	0.0365541	0.999708	KAT8 regulatory NSL complex subunit 1-like	ENSMUSG00000026004	68691	1
Placenta	Female	Tufm	1.16478	0.220061	4.70962	2.86925	2.08978	0.0366375	0.999708	Tu translation elongation factor, mitochondrial	ENSMUSG00000073838	233870	7
Placenta	Female	Trim2	-1.1601	-0.214252	2.46047	-2.23107	-2.08898	0.0367097	0.999708	tripartite motif-containing 2	ENSMUSG00000027993	80890	3
Placenta	Female	Spag9	-1.1914	-0.252652	6.73468	-2.64312	-2.08695	0.0368923	0.999708	sperm associated antigen 9	ENSMUSG00000020859	70834	11
Placenta	Female	Zfp708	-1.398	-0.483365	1.28103	-2.62677	-2.08541	0.0370323	0.999708	zinc finger protein 708	ENSMUSG00000058883	432769	13
Placenta	Female	Tsr1	1.11854	0.161611	5.23857	2.55078	2.084	0.0371598	0.999708	TSR1 20S rRNA accumulation	ENSMUSG00000038335	104662	11
Placenta	Female	Ptcd2	1.08592	0.118924	3.49217	2.22502	2.08387	0.0371721	0.999708	pentatricopeptide repeat domain 2	ENSMUSG00000021650	68927	13
Placenta	Female	Fhit	1.20863	0.273377	1.04903	2.22441	2.08335	0.037219	0.999708	fragile histidine triad gene	ENSMUSG00000060579	14198	14
Placenta	Female	Lratd2	-1.67999	-0.748451	1.83638	-2.59325	-2.08295	0.0372554	0.999708	LRAT domain containing 1	ENSMUSG00000072568	399603	15
Placenta	Female	Irs3	1.38004	0.464713	5.287	2.56816	2.08283	0.037267	0.999708	insulin receptor substrate 3	ENSMUSG00000047182	16369	5
Placenta	Female	Nudt18	1.29248	0.370145	5.85564	2.8887	2.08272	0.037277	0.999708	nudix (nucleoside diphosphate linked moiety X)-type motif 18	ENSMUSG00000045211	213484	14
Placenta	Female	Lpxn	-1.52694	-0.610647	-0.829053	-2.22261	-2.08184	0.0373572	0.999708	leupaxin	ENSMUSG00000024696	107321	19
Placenta	Female	Ablim1	-1.30569	-0.384812	4.987	-2.83124	-2.08001	0.0375247	0.999708	actin-binding LIM protein 1	ENSMUSG00000025085	226251	19
Placenta	Female	Arfgap1	1.14533	0.195758	6.25932	3.33954	2.07986	0.0375384	0.999708	ADP-ribosylation factor GTPase activating protein 1	ENSMUSG00000027575	228998	2
Placenta	Female	Bco1	-1.32067	-0.40127	1.42151	-2.21834	-2.07823	0.0376886	0.999708	beta-carotene oxygenase 1	ENSMUSG00000031845	63857	8
Placenta	Female	Pcdh18	-1.4628	-0.548728	2.07284	-2.59875	-2.0747	0.0380144	0.999708	protocadherin 18	ENSMUSG00000037892	73173	3
Placenta	Female	Rabggta	1.19833	0.261024	5.19249	2.58393	2.07369	0.0381079	0.999708	Rab geranylgeranyl transferase, a subunit	ENSMUSG00000040472	56187	14
Placenta	Female	Igf2bp3	1.0656	0.0916694	5.54645	2.2118	2.0727	0.0382006	0.999708	insulin-like growth factor 2 mRNA binding protein 3	ENSMUSG00000029814	140488	6
Placenta	Female	Chek1	-1.4205	-0.506403	0.675296	-2.65696	-2.0721	0.0382559	0.999708	checkpoint kinase 1	ENSMUSG00000032113	12649	9
Placenta	Female	Maf	-1.53521	-0.618436	4.0105	-2.53861	-2.072	0.0382653	0.999708	avian musculoaponeurotic fibrosarcoma oncogene homolog	ENSMUSG00000055435	17132	8
Placenta	Female	Nbeal1	-1.44118	-0.52725	4.26504	-2.54425	-2.07175	0.0382886	0.999708	neurobeachin like 1	ENSMUSG00000073664	269198	1
Placenta	Female	Xist	-2.29125	-1.19614	7.81046	-3.24577	-2.06783	0.0386559	0.999708	inactive X specific transcripts	ENSMUSG00000086503	213742	X
Placenta	Female	Ctnnbip1	1.22165	0.288831	5.91731	2.71789	2.06744	0.0386925	0.999708	catenin beta interacting protein 1	ENSMUSG00000028988	67087	4
Placenta	Female	Cdca2	1.18298	0.24242	0.718798	2.20498	2.06693	0.0387411	0.999708	cell division cycle associated 2	ENSMUSG00000048922	108912	14
Placenta	Female	Lad1	1.1289	0.174917	5.68588	2.20158	2.06405	0.0390129	0.999708	ladinin	ENSMUSG00000041782	16763	1
Placenta	Female	Ccdc174	1.0764	0.10621	3.92992	2.19953	2.06231	0.0391779	0.999708	coiled-coil domain containing 174	ENSMUSG00000034083	232236	6
Placenta	Female	Eri3	1.14906	0.200451	4.69388	2.67703	2.06074	0.0393282	0.999708	exoribonuclease 3	ENSMUSG00000033423	140546	4
Placenta	Female	Mzt2	1.15481	0.207651	2.21666	2.19711	2.06026	0.0393738	0.999708	mitotic spindle organizing protein 2	ENSMUSG00000022671	72083	16
Placenta	Female	Spaca6	-1.69981	-0.765377	1.31834	-2.90921	-2.05938	0.0394583	0.999708	sperm acrosome associated 6	ENSMUSG00000080316	75202	17
Placenta	Female	Scyl1	1.14149	0.190918	5.82476	2.91693	2.05881	0.0395127	0.999708	SCY1-like 1 (S. cerevisiae)	ENSMUSG00000024941	78891	19
Placenta	Female	Cts3	1.31214	0.391925	12.6937	2.19511	2.05857	0.0395357	0.999708	cathepsin 3	ENSMUSG00000074870	117066	13
Placenta	Female	Capns1	1.15968	0.21373	7.21046	2.56642	2.05632	0.0397514	0.999708	calpain, small subunit 1	ENSMUSG00000001794	12336	7
Placenta	Female	Cfp	-2.01082	-1.00778	0.624982	-2.54423	-2.05625	0.0397581	0.999708	complement factor properdin	ENSMUSG00000001128	18636	X
Placenta	Female	Herc6	-1.40552	-0.491101	2.26825	-2.66998	-2.05345	0.040029	0.999708	hect domain and RLD 6	ENSMUSG00000029798	67138	6
Placenta	Female	Kcmf1	1.0818	0.113439	6.56951	2.60289	2.05273	0.0400985	0.999708	potassium channel modulatory factor 1	ENSMUSG00000055239	74287	6
Placenta	Female	Polk	-1.20152	-0.264858	3.85441	-2.53088	-2.05269	0.040103	0.999708	polymerase (DNA directed), kappa	ENSMUSG00000021668	27015	13
Placenta	Female	Smarcb1	1.2509	0.322964	5.53349	2.68657	2.0486	0.0405014	0.999708	SWI/SNF related, matrix associated, actin dependent regulator of chromatin, subfamily b, member 1	ENSMUSG00000000902	20587	10
Placenta	Female	Itgb6	1.16227	0.216951	3.48918	2.18181	2.04728	0.0406304	0.999708	integrin beta 6	ENSMUSG00000026971	16420	2
Placenta	Female	A330023F24Rik	-1.68584	-0.753466	0.797019	-2.60179	-2.047	0.0406579	0.999708	RIKEN cDNA A330023F24 gene	ENSMUSG00000096929	320977	1
Placenta	Female	Catsperg1	-1.54963	-0.631921	0.785943	-2.55391	-2.04627	0.0407303	0.999708	cation channel sperm associated auxiliary subunit gamma 1	ENSMUSG00000049676	320225	7
Placenta	Female	Adpgk	1.07725	0.107347	4.88428	2.18032	2.04602	0.0407547	0.999708	ADP-dependent glucokinase	ENSMUSG00000025236	72141	9
Placenta	Female	Aldoc	-1.28088	-0.357138	1.06492	-2.75029	-2.0449	0.0408645	0.999708	aldolase C, fructose-bisphosphate	ENSMUSG00000017390	11676	11
Placenta	Female	Mpzl1	1.15714	0.210562	7.42767	2.75639	2.04298	0.0410543	0.999708	myelin protein zero-like 1	ENSMUSG00000026566	68481	1
Placenta	Female	Lrp11	-1.30742	-0.386726	2.31492	-2.53839	-2.04215	0.0411362	0.999708	low density lipoprotein receptor-related protein 11	ENSMUSG00000019796	237253	10
Placenta	Female	Prpf19	1.17271	0.229852	5.93762	3.1763	2.04143	0.0412083	0.999708	pre-mRNA processing factor 19	ENSMUSG00000024735	28000	19
Placenta	Female	Gjb3	1.34372	0.426232	6.07361	2.51767	2.04109	0.0412416	0.999708	gap junction protein, beta 3	ENSMUSG00000042367	14620	4
Placenta	Female	Clk2	1.11964	0.16303	2.3928	2.17432	2.04092	0.0412589	0.999708	CDC-like kinase 2	ENSMUSG00000068917	12748	3
Placenta	Female	Thoc2l	-1.18063	-0.239557	3.0809	-2.17405	-2.04069	0.0412816	0.999708	THO complex subunit 2-like	ENSMUSG00000097392	100042165	5
Placenta	Female	Cc2d2a	-1.28531	-0.362117	0.855563	-3.18011	-2.04051	0.0412991	0.999708	coiled-coil and C2 domain containing 2A	ENSMUSG00000039765	231214	5
Placenta	Female	Cox18	1.25863	0.331849	2.43437	2.53008	2.04042	0.0413082	0.999708	cytochrome c oxidase assembly protein 18	ENSMUSG00000035505	231430	5
Placenta	Female	Alad	1.30027	0.378816	5.65227	3.59331	2.03891	0.0414592	0.999708	aminolevulinate, delta-, dehydratase	ENSMUSG00000028393	17025	4
Placenta	Female	Msi2	-1.16586	-0.221392	4.70503	-2.89226	-2.03798	0.041552	0.999708	musashi RNA-binding protein 2	ENSMUSG00000069769	76626	11
Placenta	Female	Hspa12a	-1.38737	-0.472352	1.928	-2.17081	-2.03794	0.0415564	0.999708	heat shock protein 12A	ENSMUSG00000025092	73442	19
Placenta	Female	Clec9a	-1.56591	-0.647003	-0.689807	-2.60258	-2.0348	0.0418708	0.999708	C-type lectin domain family 9, member a	ENSMUSG00000046080	232414	6
Placenta	Female	Chml	-1.52787	-0.611518	2.85016	-3.2859	-2.03457	0.041894	0.999708	choroideremia-like	ENSMUSG00000078185	12663	1
Placenta	Female	Bak1	1.09256	0.127713	5.43747	2.16583	2.0337	0.0419819	0.999708	BCL2-antagonist/killer 1	ENSMUSG00000057789	12018	17
Placenta	Female	Synpo	-1.4107	-0.496414	4.41889	-2.50541	-2.03244	0.0421094	0.999708	synaptopodin	ENSMUSG00000043079	104027	18
Placenta	Female	Zfp112	-1.37854	-0.463139	0.446547	-2.47126	-2.03173	0.0421812	0.999708	zinc finger protein 112	ENSMUSG00000052675	57745	7
Placenta	Female	Hpgds	-1.22706	-0.295204	2.64824	-2.87376	-2.03124	0.0422304	0.999708	hematopoietic prostaglandin D synthase	ENSMUSG00000029919	54486	6
Placenta	Female	Csnk1g2	1.07605	0.105739	6.39679	3.08516	2.0306	0.0422956	0.999708	casein kinase 1, gamma 2	ENSMUSG00000003345	103236	10
Placenta	Female	Mef2c	-1.28815	-0.365304	2.24519	-2.78549	-2.0289	0.0424684	0.999708	myocyte enhancer factor 2C	ENSMUSG00000005583	17260	13
Placenta	Female	Galnt12	1.18898	0.249725	1.20158	2.15985	2.02861	0.0424979	0.999708	polypeptide N-acetylgalactosaminyltransferase 12	ENSMUSG00000039774	230145	4
Placenta	Female	Eif2b3	1.10856	0.14869	3.29082	2.15803	2.02707	0.0426556	0.999708	eukaryotic translation initiation factor 2B, subunit 3	ENSMUSG00000028683	108067	4
Placenta	Female	Aatf	1.13284	0.17995	4.03474	2.45073	2.02691	0.0426712	0.999708	apoptosis antagonizing transcription factor	ENSMUSG00000018697	56321	11
Placenta	Female	Pdss2	1.11097	0.151819	2.37633	2.61026	2.02618	0.0427462	0.999708	prenyl (solanesyl) diphosphate synthase, subunit 2	ENSMUSG00000038240	71365	10
Placenta	Female	Alkbh8	-1.18356	-0.243129	2.64714	-2.84559	-2.02563	0.0428024	0.999708	alkB homolog 8, tRNA methyltransferase	ENSMUSG00000025899	67667	9
Placenta	Female	Nfyc	1.1174	0.160147	4.57048	3.22014	2.02492	0.0428752	0.999708	nuclear transcription factor-Y gamma	ENSMUSG00000032897	18046	4
Placenta	Female	Arhgap22	1.08601	0.119031	4.55007	2.15543	2.02485	0.0428827	0.999708	Rho GTPase activating protein 22	ENSMUSG00000063506	239027	14
Placenta	Female	Mir3064	-1.79632	-0.845044	-0.246286	-2.49778	-2.02357	0.0430147	0.999708	microRNA 3064	ENSMUSG00000093273	100526469	11
Placenta	Female	Themis2	-1.64832	-0.720996	-0.37888	-2.68415	-2.02356	0.0430153	0.999708	thymocyte selection associated family member 2	ENSMUSG00000037731	230787	4
Placenta	Female	Zbtb1	-1.17537	-0.233115	4.15266	-2.49054	-2.02255	0.0431198	0.999708	zinc finger and BTB domain containing 1	ENSMUSG00000033454	268564	12
Placenta	Female	Senp7	-1.18807	-0.248624	3.30272	-2.15151	-2.02151	0.0432272	0.999708	SUMO1/sentrin specific peptidase 7	ENSMUSG00000052917	66315	16
Placenta	Female	Noa1	1.15687	0.210221	3.13567	4.42514	2.02048	0.043334	0.999708	nitric oxide associated 1	ENSMUSG00000036285	56412	5
Placenta	Female	Tbcel	-1.19933	-0.262232	4.04319	-2.51073	-2.01665	0.0437319	0.999708	tubulin folding cofactor E-like	ENSMUSG00000037287	272589	9
Placenta	Female	Gbp4	-1.34442	-0.426984	2.65959	-2.51657	-2.01554	0.0438477	0.999708	guanylate binding protein 4	ENSMUSG00000079363	17472	5
Placenta	Female	Zfp182	-1.30112	-0.379752	2.64833	-2.62266	-2.0154	0.0438628	0.999708	zinc finger protein 182	ENSMUSG00000054737	319535	X
Placenta	Female	Psmc2	1.20049	0.263623	6.19821	2.6458	2.01399	0.0440105	0.999708	proteasome (prosome, macropain) 26S subunit, ATPase 2	ENSMUSG00000028932	19181	5
Placenta	Female	Sema5b	1.47315	0.558909	-0.209525	3.18746	2.01354	0.0440577	0.999708	sema domain, seven thrombospondin repeats (type 1 and type 1-like), transmembrane domain (TM) and short cytoplasmic domain, (semaphorin) 5B	ENSMUSG00000052133	20357	16
Placenta	Female	Clca4a	-1.63104	-0.705795	-0.0358945	-2.1398	-2.01153	0.0442699	0.999708	chloride channel accessory 4A	ENSMUSG00000068547	99663	3
Placenta	Female	Mrps34	1.26013	0.333577	4.15839	2.64251	2.01128	0.0442957	0.999708	mitochondrial ribosomal protein S34	ENSMUSG00000038880	79044	17
Placenta	Female	Rmdn3	1.10383	0.142524	6.31133	2.53113	2.01073	0.0443536	0.999708	regulator of microtubule dynamics 3	ENSMUSG00000070730	67809	2
Placenta	Female	Yipf3	1.20911	0.273946	6.0263	2.60045	2.01039	0.0443901	0.999708	Yip1 domain family, member 3	ENSMUSG00000071074	28064	17
Placenta	Female	Rdh5	-1.2705	-0.345399	-0.382523	-2.13705	-2.00917	0.0445187	0.999708	retinol dehydrogenase 5	ENSMUSG00000025350	19682	10
Placenta	Female	4632404H12Rik	-1.36935	-0.45349	-0.274571	-2.13584	-2.00814	0.0446279	0.999708	RIKEN cDNA 4632404H12 gene	ENSMUSG00000042579	74034	3
Placenta	Female	Snrpa1	1.19073	0.251842	4.41966	2.47225	2.00632	0.0448217	0.999708	small nuclear ribonucleoprotein polypeptide A'	ENSMUSG00000030512	68981	7
Placenta	Female	Baiap2	1.17354	0.23087	5.87599	2.43007	2.00592	0.0448647	0.999708	brain-specific angiogenesis inhibitor 1-associated protein 2	ENSMUSG00000025372	108100	11
Placenta	Female	Trim27	1.18362	0.2432	6.09085	2.80405	2.00553	0.0449067	0.999708	tripartite motif-containing 27	ENSMUSG00000021326	19720	13
Placenta	Female	Sox21	-1.20119	-0.26447	1.72025	-2.13222	-2.00505	0.0449579	0.999708	SRY (sex determining region Y)-box 21	ENSMUSG00000061517	223227	14
Placenta	Female	Fancm	-1.19922	-0.262098	2.25849	-2.13147	-2.00441	0.0450261	0.999708	Fanconi anemia, complementation group M	ENSMUSG00000055884	104806	12
Placenta	Female	Cdc42se1	1.18257	0.241922	7.01578	4.72919	2.00237	0.0452453	0.999708	CDC42 small effector 1	ENSMUSG00000046722	57912	3
Placenta	Female	Gm15446	-1.62113	-0.697004	-0.279357	-2.70911	-1.99974	0.0455288	0.999708	predicted gene 15446	ENSMUSG00000090015	100642166	5
Placenta	Female	Capzb	1.10214	0.140301	8.05499	2.68348	1.99927	0.0455788	0.999708	capping protein (actin filament) muscle Z-line, beta	ENSMUSG00000028745	12345	4
Placenta	Female	Snrpa	1.19232	0.253766	4.91999	2.48743	1.99919	0.0455881	0.999708	small nuclear ribonucleoprotein polypeptide A	ENSMUSG00000061479	53607	7
Placenta	Female	Gmps	1.08145	0.112964	5.4126	2.12392	1.99796	0.0457214	0.999708	guanine monophosphate synthetase	ENSMUSG00000027823	229363	3
Placenta	Female	Cited1	1.28494	0.361702	8.7341	2.50483	1.99789	0.045728	0.999708	Cbp/p300-interacting transactivator with Glu/Asp-rich carboxy-terminal domain 1	ENSMUSG00000051159	12705	X
Placenta	Female	Ddx39b	1.15812	0.211789	5.6	2.50571	1.99775	0.0457437	0.999708	DEAD box helicase 39b	ENSMUSG00000019432	53817	17
Placenta	Female	Med27	1.19384	0.255609	2.94905	2.65504	1.99447	0.0461004	0.999708	mediator complex subunit 27	ENSMUSG00000026799	68975	2
Placenta	Female	Tmem47	-1.38173	-0.466479	1.68874	-2.77727	-1.99417	0.0461336	0.999708	transmembrane protein 47	ENSMUSG00000025666	192216	X
Placenta	Female	Ercc1	1.15409	0.20675	4.59713	2.56899	1.99411	0.0461396	0.999708	excision repair cross-complementing rodent repair deficiency, complementation group 1	ENSMUSG00000003549	13870	7
Placenta	Female	Cgas	-1.49876	-0.583767	-0.163828	-2.48311	-1.99395	0.0461574	0.999708	cyclic GMP-AMP synthase	ENSMUSG00000032344	214763	9
Placenta	Female	Kdm1a	1.10047	0.138121	6.6377	2.42048	1.99325	0.0462344	0.999708	lysine (K)-specific demethylase 1A	ENSMUSG00000036940	99982	4
Placenta	Female	Ccdc71l	-1.17607	-0.233973	4.92206	-2.6722	-1.99228	0.0463408	0.999708	coiled-coil domain containing 71 like	ENSMUSG00000090946	72123	12
Placenta	Female	Abhd6	1.09715	0.133763	6.89495	2.58859	1.99176	0.046397	0.999708	abhydrolase domain containing 6	ENSMUSG00000025277	66082	14
Placenta	Female	Mphosph8	1.09996	0.137455	4.78703	2.11452	1.98991	0.0466008	0.999708	M-phase phosphoprotein 8	ENSMUSG00000079184	75339	14
Placenta	Female	Stmn2	-1.31011	-0.389686	1.91602	-2.55918	-1.98883	0.0467199	0.999708	stathmin-like 2	ENSMUSG00000027500	20257	3
Placenta	Female	Nrm	1.1824	0.241724	3.97366	2.11283	1.98846	0.0467606	0.999708	nurim (nuclear envelope membrane protein)	ENSMUSG00000059791	106582	17
Placenta	Female	Tprgl	1.06331	0.0885658	6.365	2.11277	1.98841	0.046766	0.999708	transformation related protein 63 regulated like	ENSMUSG00000029030	67808	4
Placenta	Female	Smn1	1.16071	0.215005	4.23074	2.44354	1.98814	0.0467966	0.999708	survival motor neuron 1	ENSMUSG00000021645	20595	13
Placenta	Female	Prxl2b	-1.29839	-0.376721	0.722674	-2.11198	-1.98774	0.0468405	0.999708	peroxiredoxin like 2B	ENSMUSG00000029059	66469	4
Placenta	Female	Ppp1r26	-1.28588	-0.362757	0.31844	-3.05879	-1.98752	0.0468648	0.999708	protein phosphatase 1, regulatory subunit 26	ENSMUSG00000035829	241289	2
Placenta	Female	Adam1a	-1.22859	-0.297	-0.36682	-2.1112	-1.98707	0.0469145	0.999708	a disintegrin and metallopeptidase domain 1a	ENSMUSG00000072647	280668	5
Placenta	Female	Acbd6	1.17255	0.229652	4.54552	2.39325	1.9861	0.047022	0.999708	acyl-Coenzyme A binding domain containing 6	ENSMUSG00000033701	72482	1
Placenta	Female	Msto1	1.16162	0.216137	3.53155	2.58807	1.98523	0.0471189	0.999708	misato 1, mitochondrial distribution and morphology regulator	ENSMUSG00000068922	229524	3
Placenta	Female	H13	1.19158	0.252873	7.27744	2.50722	1.98504	0.0471397	0.999708	histocompatibility 13	ENSMUSG00000019188	14950	2
Placenta	Female	Dtx3	-1.118	-0.160916	4.17391	-2.62406	-1.98312	0.0473545	0.999708	deltex 3, E3 ubiquitin ligase	ENSMUSG00000040415	80904	10
Placenta	Female	Slc29a1	1.3243	0.405225	6.24089	2.4328	1.98255	0.0474175	0.999708	solute carrier family 29 (nucleoside transporters), member 1	ENSMUSG00000023942	63959	17
Placenta	Female	Smyd2	1.17467	0.232252	5.03347	2.42427	1.98211	0.0474668	0.999708	SET and MYND domain containing 2	ENSMUSG00000026603	226830	1
Placenta	Female	Lmf1	1.24098	0.311477	3.73555	2.82235	1.98209	0.0474696	0.999708	lipase maturation factor 1	ENSMUSG00000002279	76483	17
Placenta	Female	Hvcn1	1.38743	0.472412	4.6047	2.52949	1.98142	0.0475446	0.999708	hydrogen voltage-gated channel 1	ENSMUSG00000064267	74096	5
Placenta	Female	Topors	-1.08163	-0.113212	5.25145	-2.10418	-1.98106	0.047585	0.999708	topoisomerase I binding, arginine/serine-rich	ENSMUSG00000036822	106021	4
Placenta	Female	Ranbp6	-1.20325	-0.266934	3.411	-2.38527	-1.98044	0.0476539	0.999708	RAN binding protein 6	ENSMUSG00000074909	240614	19
Placenta	Female	Dnmt3l	1.28716	0.364192	3.74201	2.10292	1.97997	0.0477069	0.999708	DNA (cytosine-5-)-methyltransferase 3-like	ENSMUSG00000000730	54427	10
Placenta	Female	Fam50a	1.09195	0.126907	5.17934	2.10222	1.97938	0.0477738	0.999708	family with sequence similarity 50, member A	ENSMUSG00000001962	108160	X
Placenta	Female	Mtmr6	-1.12141	-0.165316	6.18638	-2.54352	-1.97916	0.0477984	0.999708	myotubularin related protein 6	ENSMUSG00000021987	219135	14
Placenta	Female	Tbl2	1.16677	0.222526	5.83687	2.98729	1.97881	0.0478377	0.999708	transducin (beta)-like 2	ENSMUSG00000005374	27368	5
Placenta	Female	Gm32856	-1.38835	-0.473368	0.761971	-2.46708	-1.97871	0.0478492	0.999708	predicted gene, 32856	ENSMUSG00000110605	102635552	8
Placenta	Female	Pex5	1.1797	0.238426	6.99548	2.42766	1.97729	0.0480083	0.999708	peroxisomal biogenesis factor 5	ENSMUSG00000005069	19305	6
Placenta	Female	Igsf8	1.37368	0.45805	5.9836	2.49786	1.97676	0.0480689	0.999708	immunoglobulin superfamily, member 8	ENSMUSG00000038034	140559	1
Placenta	Female	Btd	1.1047	0.143657	4.81403	2.09904	1.97665	0.0480813	0.999708	biotinidase	ENSMUSG00000021900	26363	14
Placenta	Female	Polr2l	1.18385	0.243489	3.04807	2.099	1.97661	0.0480854	0.999708	polymerase (RNA) II (DNA directed) polypeptide L	ENSMUSG00000038489	66491	7
Placenta	Female	Cd2bp2	1.13385	0.181231	5.5652	2.48722	1.97635	0.0481151	0.999708	CD2 cytoplasmic tail binding protein 2	ENSMUSG00000042502	70233	7
Placenta	Female	Fabp6	1.48214	0.567681	-0.314585	2.09745	1.97528	0.048236	0.999708	fatty acid binding protein 6	ENSMUSG00000020405	16204	11
Placenta	Female	Psg-ps1	1.26199	0.335702	11.6097	2.0957	1.97378	0.0484069	0.999708	pregnancy specific glycoprotein, pseudogene 1	ENSMUSG00000108558	232919	7
Placenta	Female	Taf6l	1.15402	0.206668	2.67254	2.36965	1.97355	0.0484335	0.999708	TATA-box binding protein associated factor 6 like	ENSMUSG00000003680	225895	19
Placenta	Female	Tmem39a	1.15537	0.208352	6.02749	2.49173	1.97352	0.048436	0.999708	transmembrane protein 39a	ENSMUSG00000002845	67846	16
Placenta	Female	Ireb2	-1.18647	-0.246674	6.84293	-2.4425	-1.97349	0.0484403	0.999708	iron responsive element binding protein 2	ENSMUSG00000032293	64602	9
Placenta	Female	Epsti1	-1.52733	-0.611015	0.0583857	-2.42435	-1.97335	0.0484554	0.999708	epithelial stromal interaction 1 (breast)	ENSMUSG00000022014	108670	14
Placenta	Female	Malat1	-1.92581	-0.945467	8.67925	-3.44618	-1.97326	0.0484656	0.999708	metastasis associated lung adenocarcinoma transcript 1 (non-coding RNA)	ENSMUSG00000092341	72289	19
Placenta	Female	Stard7	1.08662	0.119845	6.24671	2.43006	1.97191	0.0486193	0.999708	START domain containing 7	ENSMUSG00000027367	99138	2
Placenta	Female	Tex9	-1.42669	-0.512677	0.068123	-2.50584	-1.96828	0.0490356	0.999708	testis expressed gene 9	ENSMUSG00000090626	21778	9
Placenta	Female	Fgr	-1.41444	-0.500231	-0.577867	-2.39539	-1.96665	0.0492239	0.999708	FGR proto-oncogene, Src family tyrosine kinase	ENSMUSG00000028874	14191	4
Placenta	Female	Gpm6b	-1.20351	-0.267249	2.92195	-2.08734	-1.96661	0.0492285	0.999708	glycoprotein m6b	ENSMUSG00000031342	14758	X
Placenta	Female	Psmd1	1.11894	0.16213	7.74572	2.08719	1.96648	0.0492434	0.999708	proteasome (prosome, macropain) 26S subunit, non-ATPase, 1	ENSMUSG00000026229	70247	1
Placenta	Female	Slc25a3	1.10574	0.145015	7.70529	2.61057	1.96633	0.0492609	0.999708	solute carrier family 25 (mitochondrial carrier, phosphate carrier), member 3	ENSMUSG00000061904	18674	10
Placenta	Female	H2bc21	-1.28204	-0.358445	1.60795	-2.44408	-1.96375	0.0495587	0.999708	H2B clustered histone 21	ENSMUSG00000068854	319190	3
Placenta	Female	Gnb1	1.09328	0.128661	8.53026	2.3594	1.96343	0.0495965	0.999708	guanine nucleotide binding protein (G protein), beta 1	ENSMUSG00000029064	14688	4
Placenta	Female	Cdc14b	-1.2487	-0.320425	2.98928	-2.54245	-1.9634	0.0495997	0.999708	CDC14 cell division cycle 14B	ENSMUSG00000033102	218294	13
Placenta	Female	Ildr1	1.25427	0.32685	4.63066	2.38316	1.96335	0.0496051	0.999708	immunoglobulin-like domain containing receptor 1	ENSMUSG00000022900	106347	16
Placenta	Female	Cx3cr1	-1.38195	-0.4667	1.49432	-2.52161	-1.96316	0.0496278	0.999708	chemokine (C-X3-C motif) receptor 1	ENSMUSG00000052336	13051	9
Placenta	Female	Ppp2r5a	-1.12812	-0.17392	5.24906	-2.3244	-1.96257	0.0496956	0.999708	protein phosphatase 2, regulatory subunit B', alpha	ENSMUSG00000026626	226849	1
Placenta	Female	Ccdc155	-1.2563	-0.329186	0.953541	-2.08193	-1.96195	0.0497679	0.999708
Placenta	Female	Ubac1	1.13245	0.179446	4.75347	2.9436	1.96085	0.0498963	0.999708	ubiquitin associated domain containing 1	ENSMUSG00000036352	98766	2
Placenta	Female	Lrrc59	1.1953	0.257376	7.33351	2.37815	1.95999	0.0499968	0.999708	leucine rich repeat containing 59	ENSMUSG00000020869	98238	11
Placenta	Male	Nfkbib	1.29611	0.374192	4.43873	9.4507	5.68643	1.29724e-08	9.46367e-05	nuclear factor of kappa light polypeptide gene enhancer in B cells inhibitor, beta	ENSMUSG00000030595	18036	7
Placenta	Male	Mlf2	1.16088	0.215216	6.44709	9.40429	5.67312	1.40223e-08	9.46367e-05	myeloid leukemia factor 2	ENSMUSG00000030120	30853	6
Placenta	Male	Gm13205	1.47972	0.565326	2.34308	8.73817	5.47359	4.41017e-08	0.000198428	predicted gene 13205		108168987	4
Placenta	Male	Aldh3b2	1.37858	0.46318	3.83764	7.95656	5.21715	1.81697e-07	0.00052624	aldehyde dehydrogenase 3 family, member B2	ENSMUSG00000075296	621603	19
Placenta	Male	Rab40c	1.3194	0.399879	5.21568	7.912	5.20173	1.97441e-07	0.00052624	Rab40C, member RAS oncogene family	ENSMUSG00000025730	224624	17
Placenta	Male	Etnk1	-1.22187	-0.28909	5.66392	-7.80464	-5.16419	2.41479e-07	0.00052624	ethanolamine kinase 1	ENSMUSG00000030275	75320	6
Placenta	Male	Gatd1	1.22194	0.289172	5.21608	7.7398	5.14126	2.72906e-07	0.00052624	glutamine amidotransferase like class 1 domain containing 1	ENSMUSG00000051007	213350	7
Placenta	Male	Akt1s1	1.18719	0.247555	5.72259	7.36554	5.00483	5.591e-07	0.000927129	AKT1 substrate 1 (proline-rich)	ENSMUSG00000011096	67605	7
Placenta	Male	Slc52a2	1.17236	0.229421	4.6174	7.31389	4.98545	6.18177e-07	0.000927129	solute carrier protein 52, member 2	ENSMUSG00000022560	52710	15
Placenta	Male	Pus1	1.19124	0.252469	3.79389	6.87795	4.81607	1.46416e-06	0.00197632	pseudouridine synthase 1	ENSMUSG00000029507	56361	5
Placenta	Male	Dad1	1.42365	0.509591	6.33935	6.81293	4.78988	1.66877e-06	0.00203989	defender against cell death 1	ENSMUSG00000022174	13135	14
Placenta	Male	Zfpl1	1.21476	0.280675	4.14183	6.77173	4.77317	1.8135e-06	0.00203989	zinc finger like protein 1	ENSMUSG00000024792	81909	19
Placenta	Male	Tubg1	1.26425	0.338277	4.06502	6.67237	4.73243	2.21845e-06	0.00230343	tubulin, gamma 1	ENSMUSG00000035198	103733	11
Placenta	Male	Malat1	-2.19721	-1.13567	8.38317	-6.6241	-4.71243	2.44782e-06	0.00236005	metastasis associated lung adenocarcinoma transcript 1 (non-coding RNA)	ENSMUSG00000092341	72289	19
Placenta	Male	Cnksr3	-1.34331	-0.425797	2.71791	-6.34136	-4.59235	4.38291e-06	0.00394403	Cnksr family member 3	ENSMUSG00000015202	215748	10
Placenta	Male	Lin54	-1.20492	-0.268941	3.4904	-6.16491	-4.51479	6.33808e-06	0.00534696	lin-54 homolog (C. elegans)	ENSMUSG00000118665	231506	5
Placenta	Male	Tysnd1	1.23532	0.304883	3.33344	5.99273	4.43708	9.11889e-06	0.0070933	trypsin domain containing 1	ENSMUSG00000020087	71767	10
Placenta	Male	Fdxr	1.23295	0.302118	4.06581	5.96806	4.42577	9.60967e-06	0.0070933	ferredoxin reductase	ENSMUSG00000018861	14149	11
Placenta	Male	Trmt12	1.28412	0.360776	3.14	5.94265	4.41408	1.01439e-05	0.0070933	tRNA methyltransferase 12	ENSMUSG00000037085	68260	15
Placenta	Male	Mcrs1	1.26102	0.33459	4.77678	5.926	4.4064	1.05101e-05	0.0070933	microspherule protein 1	ENSMUSG00000037570	51812	15
Placenta	Male	Stub1	1.25062	0.322646	5.99939	5.88333	4.38662	1.15124e-05	0.00739976	STIP1 homology and U-Box containing protein 1	ENSMUSG00000039615	56424	17
Placenta	Male	Emc10	1.25614	0.329003	6.14122	5.60182	4.25279	2.11122e-05	0.0129533	ER membrane protein complex subunit 10	ENSMUSG00000008140	69683	7
Placenta	Male	Ube2r2	1.11356	0.15518	7.22501	5.52781	4.21662	2.47995e-05	0.0135615	ubiquitin-conjugating enzyme E2R 2	ENSMUSG00000036241	67615	4
Placenta	Male	Faf1	1.14678	0.197594	6.02836	5.52519	4.21533	2.49415e-05	0.0135615	Fas-associated factor 1	ENSMUSG00000010517	14084	4
Placenta	Male	Rnf146	-1.12436	-0.16911	4.65288	-5.50394	-4.20486	2.61246e-05	0.0135615	ring finger protein 146	ENSMUSG00000038876	68031	10
Placenta	Male	Polr2l	1.39144	0.476582	2.94722	5.50041	4.20312	2.63266e-05	0.0135615	polymerase (RNA) II (DNA directed) polypeptide L	ENSMUSG00000038489	66491	7
Placenta	Male	Rae1	1.18212	0.24138	4.82054	5.48669	4.19633	2.7127e-05	0.0135615	ribonucleic acid export 1	ENSMUSG00000027509	66679	2
Placenta	Male	Sec24a	-1.32866	-0.409975	5.14583	-5.4667	-4.18643	2.83382e-05	0.013661	Sec24 related gene family, member A (S. cerevisiae)	ENSMUSG00000036391	77371	11
Placenta	Male	Ddx19b	-1.29905	-0.377459	3.1924	-5.43515	-4.17073	3.03632e-05	0.0141325	DEAD box helicase 19b	ENSMUSG00000033658	234733	8
Placenta	Male	Lrrfip1	-1.19441	-0.256296	5.66619	-5.37112	-4.13862	3.49405e-05	0.0152512	leucine rich repeat (in FLII) interacting protein 1	ENSMUSG00000026305	16978	1
Placenta	Male	Fmr1	-1.3117	-0.39144	5.66222	-5.37	-4.13805	3.50264e-05	0.0152512	FMRP translational regulator 1	ENSMUSG00000000838	14265	X
Placenta	Male	4930526I15Rik	1.3636	0.447416	1.98198	5.33352	4.11961	3.79513e-05	0.0160083	RIKEN cDNA 4930526I15 gene		75135	9
Placenta	Male	Dnal4	1.19465	0.256592	3.69545	5.28443	4.09462	4.22854e-05	0.0172513	dynein, axonemal, light chain 4	ENSMUSG00000022420	54152	15
Placenta	Male	Nr1d2	-1.21735	-0.283746	4.13244	-5.27207	-4.0883	4.34541e-05	0.0172513	nuclear receptor subfamily 1, group D, member 2	ENSMUSG00000021775	353187	14
Placenta	Male	Fbxo30	-1.15781	-0.211404	4.96275	-5.19078	-4.04641	5.20102e-05	0.0200581	F-box protein 30	ENSMUSG00000047648	71865	10
Placenta	Male	Zfp800	-1.33936	-0.421538	3.24872	-5.16592	-4.03348	5.49566e-05	0.0206057	zinc finger protein 800	ENSMUSG00000039841	627049	6
Placenta	Male	Relt	1.30003	0.378545	3.42141	5.14198	4.02099	5.79542e-05	0.0211423	RELT tumor necrosis factor receptor	ENSMUSG00000008318	320100	7
Placenta	Male	Rcor3	-1.21297	-0.278546	3.53655	-5.07418	-3.98535	6.73811e-05	0.0233992	REST corepressor 3	ENSMUSG00000037395	214742	1
Placenta	Male	Zfp711	-1.79138	-0.84107	-0.339134	-5.07267	-3.98455	6.76077e-05	0.0233992	zinc finger protein 711	ENSMUSG00000025529	245595	X
Placenta	Male	Urgcp	1.12905	0.175103	6.41693	5.05687	3.97619	7.00293e-05	0.0236314	upregulator of cell proliferation	ENSMUSG00000049680	72046	11
Placenta	Male	Znhit2	1.26586	0.340115	3.109	5.02904	3.9614	7.45116e-05	0.0245307	zinc finger, HIT domain containing 2	ENSMUSG00000075227	29805	19
Placenta	Male	Mob1b	-1.29837	-0.376705	3.92208	-4.97339	-3.93164	8.43701e-05	0.0271149	MOB kinase activator 1B	ENSMUSG00000006262	68473	5
Placenta	Male	Stard7	1.11102	0.151887	6.10288	4.92904	3.90773	9.3169e-05	0.0292464	START domain containing 7	ENSMUSG00000027367	99138	2
Placenta	Male	Atraid	1.20988	0.274864	5.8679	4.85571	3.86781	0.000109819	0.0336895	all-trans retinoic acid induced differentiation factor	ENSMUSG00000013622	381629	5
Placenta	Male	Sass6	-1.37553	-0.459985	0.63315	-4.83979	-3.85907	0.000113818	0.0341402	SAS-6 centriolar assembly protein	ENSMUSG00000027959	72776	3
Placenta	Male	Pkig	1.15912	0.213029	4.43286	4.81262	3.84412	0.000120984	0.0352425	protein kinase inhibitor, gamma	ENSMUSG00000035268	18769	2
Placenta	Male	Nup133	1.15401	0.206652	4.03324	4.8063	3.84064	0.000122714	0.0352425	nucleoporin 133	ENSMUSG00000039509	234865	8
Placenta	Male	Slc25a36	-1.29161	-0.369175	4.2935	-4.73217	-3.79947	0.000145007	0.0407773	solute carrier family 25, member 36	ENSMUSG00000032449	192287	9
Placenta	Male	Oxa1l	1.1314	0.178113	4.55822	4.63084	3.74237	0.000182292	0.0502159	oxidase assembly 1-like	ENSMUSG00000000959	69089	14
Placenta	Male	Eif3l	1.1484	0.19962	6.52376	4.58161	3.71429	0.000203774	0.0550109	eukaryotic translation initiation factor 3, subunit L	ENSMUSG00000033047	223691	15
Placenta	Male	Cited1	1.36514	0.449054	8.61287	9.59883	3.694	0.000220755	0.0584264	Cbp/p300-interacting transactivator with Glu/Asp-rich carboxy-terminal domain 1	ENSMUSG00000051159	12705	X
Placenta	Male	Senp7	-1.21269	-0.278214	3.17361	-4.39686	-3.60686	0.000309922	0.0790575	SUMO1/sentrin specific peptidase 7	ENSMUSG00000052917	66315	16
Placenta	Male	Thoc2l	-1.23373	-0.303032	2.89402	-4.38586	-3.60036	0.000317777	0.0790575	THO complex subunit 2-like	ENSMUSG00000097392	100042165	5
Placenta	Male	Ogfod2	1.31664	0.396866	4.08874	6.74588	3.59928	0.000319103	0.0790575	2-oxoglutarate and iron-dependent oxygenase domain containing 2	ENSMUSG00000023707	66627	5
Placenta	Male	Rtn2	1.32026	0.40082	3.1584	4.37987	3.59682	0.000322134	0.0790575	reticulon 2 (Z-band associated protein)	ENSMUSG00000030401	20167	7
Placenta	Male	Ubxn2b	-1.23923	-0.309446	2.24045	-4.37113	-3.59164	0.000328604	0.0792053	UBX domain protein 2B	ENSMUSG00000028243	68053	4
Placenta	Male	Cdk9	1.16145	0.215927	5.69648	7.484	3.56094	0.000369523	0.0871668	cyclin-dependent kinase 9 (CDC2-related kinase)	ENSMUSG00000009555	107951	2
Placenta	Male	Zfp329	-1.22434	-0.292009	2.86276	-4.31017	-3.55531	0.000377527	0.0871668	zinc finger protein 329	ENSMUSG00000057894	67230	7
Placenta	Male	1700088E04Rik	1.3301	0.41153	1.33353	4.30614	3.5529	0.000381008	0.0871668	RIKEN cDNA 1700088E04 gene	ENSMUSG00000033029	27660	15
Placenta	Male	Tbc1d12	-1.21378	-0.279504	2.97997	-4.27862	-3.53637	0.000405668	0.0912617	TBC1D12: TBC1 domain family, member 12	ENSMUSG00000048720	209478	19
Placenta	Male	Zfp787	1.21849	0.285099	3.43778	4.26943	3.53083	0.000414252	0.0916651	zinc finger protein 787	ENSMUSG00000046792	67109	7
Placenta	Male	Ubac1	1.11681	0.159388	4.64555	4.19984	3.48864	0.000485493	0.105696	ubiquitin associated domain containing 1	ENSMUSG00000036352	98766	2
Placenta	Male	Dock2	-1.48695	-0.572352	0.652675	-4.14436	-3.45465	0.000551014	0.118057	dedicator of cyto-kinesis 2	ENSMUSG00000020143	94176	11
Placenta	Male	Lrwd1	1.16757	0.223506	3.56631	4.12163	3.44063	0.000580369	0.120877	leucine-rich repeats and WD repeat domain containing 1	ENSMUSG00000029703	71735	5
Placenta	Male	Mki67	-1.694	-0.760431	2.18968	-4.12033	-3.43983	0.000582086	0.120877	antigen identified by monoclonal antibody Ki 67	ENSMUSG00000031004	17345	7
Placenta	Male	Wdr44	-1.20183	-0.265234	2.6922	-4.07068	-3.40902	0.000651971	0.133338	WD repeat domain 44	ENSMUSG00000036769	72404	X
Placenta	Male	Sharpin	1.14969	0.201245	3.92429	4.05608	3.39991	0.000674075	0.135477	SHANK-associated RH domain interacting protein	ENSMUSG00000022552	106025	15
Placenta	Male	Mtm1	-1.2718	-0.346877	2.55761	-4.05064	-3.39651	0.000682503	0.135477	X-linked myotubular myopathy gene 1	ENSMUSG00000031337	17772	X
Placenta	Male	Impact	-1.22925	-0.297775	5.47051	-4.0294	-3.38321	0.00071643	0.137315	impact, RWD domain protein	ENSMUSG00000024423	16210	18
Placenta	Male	Itga10	-1.71146	-0.775228	-0.0106568	-4.02859	-3.38271	0.000717747	0.137315	integrin, alpha 10	ENSMUSG00000090210	213119	3
Placenta	Male	Fendrr	-1.92424	-0.944287	-0.315129	-4.02584	-3.38098	0.000722283	0.137315	Foxf1 adjacent non-coding developmental regulatory RNA	ENSMUSG00000097336	68790	8
Placenta	Male	Pnkp	1.26625	0.340558	4.27344	5.66662	3.36629	0.000761873	0.14283	polynucleotide kinase 3'- phosphatase	ENSMUSG00000002963	59047	7
Placenta	Male	Pex14	1.24437	0.315414	5.74202	6.293	3.361	0.000776596	0.143596	peroxisomal biogenesis factor 14	ENSMUSG00000028975	56273	4
Placenta	Male	Bcl2l12	1.17384	0.23123	2.40017	3.98341	3.35426	0.000795786	0.145156	BCL2-like 12 (proline rich)	ENSMUSG00000003190	75736	7
Placenta	Male	Pde3a	-1.57338	-0.653868	3.66945	-5.76198	-3.34334	0.000827778	0.145521	phosphodiesterase 3A, cGMP inhibited	ENSMUSG00000041741	54611	6
Placenta	Male	Fbxo7	1.26871	0.34336	4.547	5.51031	3.34232	0.000830822	0.145521	F-box protein 7	ENSMUSG00000001786	69754	10
Placenta	Male	Dexi	1.25097	0.323045	2.24098	3.95971	3.33925	0.000840047	0.145521	dexamethasone-induced transcript	ENSMUSG00000038055	58239	16
Placenta	Male	Zfp280c	-1.51186	-0.596328	0.948976	-3.95926	-3.33896	0.000840914	0.145521	zinc finger protein 280C	ENSMUSG00000036916	208968	X
Placenta	Male	Rogdi	1.27675	0.352473	4.1812	5.66566	3.32104	0.000896837	0.153234	rogdi homolog	ENSMUSG00000022540	66049	16
Placenta	Male	Nudt18	1.22539	0.293238	5.88849	3.91205	3.30889	0.00093668	0.15432	nudix (nucleoside diphosphate linked moiety X)-type motif 18	ENSMUSG00000045211	213484	14
Placenta	Male	Nipal1	-1.57855	-0.6586	4.72806	-3.89921	-3.30067	0.00096456	0.15432	NIPA-like domain containing 1	ENSMUSG00000067219	70701	5
Placenta	Male	Wdr83os	1.19742	0.259926	4.02748	3.89808	3.29994	0.000967051	0.15432	WD repeat domain 83 opposite strand	ENSMUSG00000059355	414077	8
Placenta	Male	Vps72	1.17465	0.232227	5.1593	5.53583	3.29943	0.000968801	0.15432	vacuolar protein sorting 72	ENSMUSG00000008958	21427	3
Placenta	Male	Faap20	1.16591	0.221451	3.62628	3.89689	3.29918	0.000969684	0.15432	Fanconi anemia core complex associated protein 20	ENSMUSG00000073684	67513	4
Placenta	Male	Fbxo36	1.17222	0.229246	3.46493	3.89403	3.29735	0.000976024	0.15432	F-box protein 36	ENSMUSG00000073633	66153	1
Placenta	Male	Dusp9	1.25112	0.323225	8.53693	7.44518	3.29528	0.00098322	0.15432	dual specificity phosphatase 9	ENSMUSG00000031383	75590	X
Placenta	Male	Lmbr1l	1.11961	0.162996	3.79756	3.88179	3.28949	0.00100369	0.155722	limb region 1 like	ENSMUSG00000022999	74775	15
Placenta	Male	Plekhf1	1.2415	0.312078	3.40907	3.8632	3.27753	0.00104721	0.160628	pleckstrin homology domain containing, family F (with FYVE domain) member 1	ENSMUSG00000074170	72287	7
Placenta	Male	Pdss2	1.18184	0.241031	2.36559	3.85152	3.26999	0.00107553	0.162692	prenyl (solanesyl) diphosphate synthase, subunit 2	ENSMUSG00000038240	71365	10
Placenta	Male	Tmtc3	-1.38625	-0.471187	4.69147	-5.55236	-3.2671	0.00108655	0.162692	transmembrane and tetratricopeptide repeat containing 3	ENSMUSG00000036676	237500	10
Placenta	Male	Sh3bgrl	-1.36134	-0.445025	5.423	-3.84293	-3.26444	0.00109682	0.162692	SH3-binding domain glutamic acid-rich protein like	ENSMUSG00000031246	56726	X
Placenta	Male	Edc3	1.1537	0.20627	4.70997	3.82942	3.25569	0.00113119	0.164629	enhancer of mRNA decapping 3	ENSMUSG00000038957	353190	9
Placenta	Male	Cav2	-1.31963	-0.400137	3.44744	-3.82823	-3.25491	0.00113428	0.164629	caveolin 2	ENSMUSG00000000058	12390	6
Placenta	Male	Krt7	1.26334	0.337237	8.08014	5.62753	3.24326	0.0011817	0.169687	keratin 7	ENSMUSG00000023039	110310	15
Placenta	Male	Rbm25	-1.20206	-0.265508	6.23678	-3.79529	-3.23349	0.00122286	0.173749	RNA binding motif protein 25	ENSMUSG00000010608	67039	12
Placenta	Male	Gpsm1	1.19702	0.259442	3.5297	3.7857	3.22724	0.00124992	0.175744	G-protein signalling modulator 1 (AGS3-like, C. elegans)	ENSMUSG00000026930	67839	2
Placenta	Male	Zcchc4	-1.13188	-0.178719	3.2824	-3.77891	-3.2228	0.00126944	0.176284	zinc finger, CCHC domain containing 4	ENSMUSG00000029179	78796	5
Placenta	Male	Gpsm3	1.16353	0.218505	3.50218	3.77532	3.22045	0.00127988	0.176284	G-protein signalling modulator 3 (AGS3-like, C. elegans)	ENSMUSG00000034786	106512	17
Placenta	Male	2700038G22Rik	-1.74332	-0.801841	-0.69192	-3.76311	-3.21246	0.00131601	0.17943	RIKEN cDNA 2700038G22 gene	ENSMUSG00000097180	67194	5
Placenta	Male	Top2b	-1.23397	-0.303306	6.15981	-5.5497	-3.20436	0.00135362	0.180867	topoisomerase (DNA) II beta	ENSMUSG00000017485	21974	14
Placenta	Male	Hal	-1.65395	-0.725912	1.25225	-3.74357	-3.19964	0.00137602	0.180867	histidine ammonia lyase	ENSMUSG00000020017	15109	10
Placenta	Male	Taf6l	1.40725	0.492883	2.65595	5.0784	3.19918	0.00137819	0.180867	TATA-box binding protein associated factor 6 like	ENSMUSG00000003680	225895	19
Placenta	Male	Fbl	1.266	0.340282	4.43565	5.41211	3.19877	0.00138016	0.180867	fibrillarin	ENSMUSG00000046865	14113	7
Placenta	Male	Srek1	-1.17341	-0.23071	4.28009	-3.7292	-3.19018	0.00142186	0.182276	splicing regulatory glutamine/lysine-rich protein 1	ENSMUSG00000032621	218543	13
Placenta	Male	Acbd5	-1.22007	-0.286961	5.26851	-5.66599	-3.18952	0.00142509	0.182276	acyl-Coenzyme A binding domain containing 5	ENSMUSG00000026781	74159	2
Placenta	Male	Klhdc3	1.12029	0.163869	5.73549	3.72626	3.18824	0.00143142	0.182276	kelch domain containing 3	ENSMUSG00000063576	71765	17
Placenta	Male	Gmfb	-1.12834	-0.174198	6.90216	-3.71965	-3.18388	0.00145317	0.183316	glia maturation factor, beta	ENSMUSG00000062014	63985	14
Placenta	Male	Ppp4r1l-ps	-1.35428	-0.43753	1.43727	-3.71247	-3.17913	0.00147716	0.183929	protein phosphatase 4, regulatory subunit 1-like, pseudogene	ENSMUSG00000055897	100043911	2
Placenta	Male	Wdr46	1.15246	0.204722	3.40835	3.70571	3.17467	0.00150008	0.183929	WD repeat domain 46	ENSMUSG00000024312	57315	17
Placenta	Male	Muc3	-2.31995	-1.21409	0.79175	-3.70173	-3.17203	0.00151376	0.183929	mucin 3, intestinal	ENSMUSG00000037390	666339	5
Placenta	Male	Esam	1.21922	0.285953	7.70374	6.25681	3.16995	0.00152466	0.183929	endothelial cell-specific adhesion molecule	ENSMUSG00000001946	69524	9
Placenta	Male	Dnajc30	1.1519	0.204016	3.26403	3.69815	3.16966	0.00152615	0.183929	DnaJ heat shock protein family (Hsp40) member C30	ENSMUSG00000061118	66114	5
Placenta	Male	Pim3	1.24455	0.31563	5.83581	5.37526	3.16396	0.00155638	0.184298	proviral integration site 3	ENSMUSG00000035828	223775	15
Placenta	Male	Pcdh7	-1.36166	-0.445366	2.36058	-3.68951	-3.16393	0.00155653	0.184298	protocadherin 7	ENSMUSG00000029108	54216	5
Placenta	Male	Zbtb41	-1.25782	-0.330921	3.99066	-4.96688	-3.15002	0.00163259	0.191623	zinc finger and BTB domain containing 41	ENSMUSG00000033964	226470	1
Placenta	Male	Runx1t1	-1.51768	-0.601868	0.151403	-3.66068	-3.14477	0.00166219	0.193415	RUNX1 translocation partner 1	ENSMUSG00000006586	12395	4
Placenta	Male	Chchd10	1.21311	0.278712	5.05752	3.64767	3.13608	0.0017122	0.197532	coiled-coil-helix-coiled-coil-helix domain containing 10	ENSMUSG00000049422	103172	10
Placenta	Male	Znf41-ps	-1.45765	-0.543642	-0.0250721	-3.63817	-3.12973	0.00174966	0.200143	ZNF41, pseudogene		70005	4
Placenta	Male	Zfp612	-1.36083	-0.44449	0.267852	-3.6294	-3.12387	0.00178492	0.202461	zinc finger protein 612	ENSMUSG00000044676	234725	8
Placenta	Male	Hspb1	1.23455	0.303984	7.49331	5.09443	3.11209	0.0018577	0.20785	heat shock protein 1	ENSMUSG00000004951	15507	5
Placenta	Male	Epha4	-1.49912	-0.584115	1.83504	-3.60592	-3.1081	0.00188292	0.20785	Eph receptor A4	ENSMUSG00000026235	13838	1
Placenta	Male	Gtf2f1	1.07996	0.110979	5.05251	3.60549	3.10782	0.00188474	0.20785	general transcription factor IIF, polypeptide 1	ENSMUSG00000002658	98053	17
Placenta	Male	Dmrtc1b	1.21208	0.27748	5.14476	3.59739	3.10236	0.00191982	0.20785	DMRT-like family C1b	ENSMUSG00000073027	632708	X
Placenta	Male	Abtb1	1.15874	0.212561	4.30938	3.59461	3.10049	0.00193199	0.20785	ankyrin repeat and BTB (POZ) domain containing 1	ENSMUSG00000030083	80283	6
Placenta	Male	Pomgnt2	1.25103	0.323114	2.64277	3.59321	3.09955	0.00193814	0.20785	protein O-linked mannose beta 1,4-N-acetylglucosaminyltransferase 2	ENSMUSG00000066235	215494	9
Placenta	Male	Cwf19l2	-1.14778	-0.198844	3.2617	-3.59274	-3.09923	0.00194022	0.20785	CWF19-like 2, cell cycle control (S. pombe)	ENSMUSG00000025898	244672	9
Placenta	Male	Samd9l	-1.44587	-0.531941	3.48394	-6.13226	-3.0911	0.00199414	0.211944	sterile alpha motif domain containing 9-like	ENSMUSG00000047735	209086	6
Placenta	Male	Gamt	1.41727	0.503114	0.930459	3.5523	3.07189	0.00212708	0.222912	guanidinoacetate methyltransferase	ENSMUSG00000020150	14431	10
Placenta	Male	Puf60	1.28333	0.359889	6.47045	4.97169	3.07143	0.00213037	0.222912	poly-U binding splicing factor 60	ENSMUSG00000002524	67959	15
Placenta	Male	Tmub2	1.20876	0.273524	5.62411	6.1177	3.05718	0.00223433	0.231798	transmembrane and ubiquitin-like domain containing 2	ENSMUSG00000034757	72053	11
Placenta	Male	Alad	1.41812	0.503984	5.73413	5.2352	3.05513	0.00224963	0.231798	aminolevulinate, delta-, dehydratase	ENSMUSG00000028393	17025	4
Placenta	Male	Stmn1	1.25418	0.326748	5.63135	3.5174	3.04815	0.00230257	0.232765	stathmin 1	ENSMUSG00000028832	16765	4
Placenta	Male	Sys1	1.38661	0.471561	4.93305	5.10581	3.04552	0.00232282	0.232765	SYS1 Golgi-localized integral membrane protein homolog (S. cerevisiae)	ENSMUSG00000045503	66460	2
Placenta	Male	Phf20l1	-1.3068	-0.386039	4.13487	-5.14219	-3.04352	0.00233825	0.232765	PHD finger protein 20-like 1	ENSMUSG00000072501	239510	15
Placenta	Male	Tecr	1.19614	0.258392	5.96772	5.16361	3.04269	0.00234473	0.232765	trans-2,3-enoyl-CoA reductase	ENSMUSG00000031708	106529	8
Placenta	Male	Nbeal1	-1.59209	-0.670925	4.05901	-5.19249	-3.04263	0.00234524	0.232765	neurobeachin like 1	ENSMUSG00000073664	269198	1
Placenta	Male	Rpia	1.10201	0.140143	5.75194	3.49786	3.0348	0.00240699	0.235109	ribose 5-phosphate isomerase A	ENSMUSG00000053604	19895	6
Placenta	Male	Fnip1	-1.12672	-0.172132	5.48103	-3.49662	-3.03394	0.00241381	0.235109	folliculin interacting protein 1	ENSMUSG00000035992	216742	11
Placenta	Male	Vwce	-1.55937	-0.640962	-0.0654469	-3.49529	-3.03303	0.00242111	0.235109	von Willebrand factor C and EGF domains	ENSMUSG00000043789	71768	19
Placenta	Male	Poll	1.22188	0.2891	2.57797	3.4842	3.02543	0.00248276	0.239373	polymerase (DNA directed), lambda	ENSMUSG00000025218	56626	19
Placenta	Male	Topors	-1.08536	-0.11817	5.22038	-3.47387	-3.01834	0.00254162	0.24331	topoisomerase I binding, arginine/serine-rich	ENSMUSG00000036822	106021	4
Placenta	Male	Myef2	-1.21175	-0.277098	3.20475	-3.45441	-3.00495	0.00265627	0.252496	myelin basic protein expression factor 2, repressor	ENSMUSG00000027201	17876	2
Placenta	Male	Yif1b	1.36632	0.450294	4.67361	4.93893	2.99416	0.00275199	0.259643	Yip1 interacting factor homolog B (S. cerevisiae)	ENSMUSG00000030588	77254	7
Placenta	Male	Sars2	1.21521	0.281201	2.20174	3.4352	2.99169	0.00277438	0.259643	seryl-aminoacyl-tRNA synthetase 2	ENSMUSG00000070699	71984	7
Placenta	Male	Aff2	-2.11718	-1.08214	1.04472	-4.77133	-2.98877	0.00280099	0.259643	AF4/FMR2 family, member 2	ENSMUSG00000031189	14266	X
Placenta	Male	Abhd6	1.22375	0.291314	6.74756	5.45394	2.98797	0.00280841	0.259643	abhydrolase domain containing 6	ENSMUSG00000025277	66082	14
Placenta	Male	Aamp	1.25441	0.327003	7.41567	4.87253	2.98171	0.0028664	0.262301	angio-associated migratory protein	ENSMUSG00000006299	227290	1
Placenta	Male	Prpf39	-1.36298	-0.446765	4.18798	-4.89727	-2.97917	0.00289027	0.262301	pre-mRNA processing factor 39	ENSMUSG00000035597	328110	12
Placenta	Male	Ogfr	1.22504	0.29283	5.83469	4.7696	2.97862	0.00289545	0.262301	opioid growth factor receptor	ENSMUSG00000049401	72075	2
Placenta	Male	Imp4	1.27833	0.354264	4.78208	5.48946	2.97251	0.00295372	0.263899	IMP4, U3 small nucleolar ribonucleoprotein	ENSMUSG00000026127	27993	1
Placenta	Male	Ccdc141	-1.95835	-0.969636	0.226792	-5.51643	-2.97165	0.00296207	0.263899	coiled-coil domain containing 141	ENSMUSG00000044033	545428	2
Placenta	Male	Arfip1	-1.1097	-0.150175	5.72437	-3.40484	-2.97065	0.00297174	0.263899	ADP-ribosylation factor interacting protein 1	ENSMUSG00000074513	99889	3
Placenta	Male	Rhox4g	1.43605	0.522103	0.781664	3.39356	2.9628	0.00304854	0.268949	reproductive homeobox 4G	ENSMUSG00000079628	664608	X
Placenta	Male	Casp8ap2	-1.24323	-0.314097	4.53049	-5.2301	-2.95765	0.00309992	0.271706	caspase 8 associated protein 2	ENSMUSG00000028282	26885	4
Placenta	Male	Rabggta	1.22676	0.29485	5.08804	4.72784	2.95222	0.00315493	0.274744	Rab geranylgeranyl transferase, a subunit	ENSMUSG00000040472	56187	14
Placenta	Male	2310033P09Rik	1.27009	0.344927	3.38416	4.42783	2.94594	0.00321978	0.275028	RIKEN cDNA 2310033P09 gene	ENSMUSG00000020441	67862	11
Placenta	Male	Atp11c	-1.59059	-0.669561	2.26057	-4.70855	-2.9456	0.00322332	0.275028	ATPase, class VI, type 11C	ENSMUSG00000062949	320940	X
Placenta	Male	Mir3064	-1.717	-0.779888	-0.498146	-3.36889	-2.94559	0.00322339	0.275028	microRNA 3064	ENSMUSG00000093273	100526469	11
Placenta	Male	Klhl35	1.61212	0.688956	-1.02647	3.36665	2.94403	0.0032397	0.275028	kelch-like 35	ENSMUSG00000035298	72184	7
Placenta	Male	Ubb	1.27494	0.350426	8.75309	5.14284	2.93616	0.00332301	0.27827	ubiquitin B	ENSMUSG00000019505	22187	11
Placenta	Male	Sct	1.59664	0.675038	8.67796	4.47724	2.9358	0.00332694	0.27827	secretin	ENSMUSG00000038580	20287	7
Placenta	Male	Klhl5	-1.32294	-0.403747	3.69663	-4.52622	-2.9346	0.00333974	0.27827	kelch-like 5	ENSMUSG00000054920	71778	5
Placenta	Male	Rtcb	1.14059	0.189784	6.21169	5.32873	2.93073	0.00338164	0.280033	RNA 2',3'-cyclic phosphate and 5'-OH ligase	ENSMUSG00000001783	28088	10
Placenta	Male	Rab14	-1.05835	-0.0818123	6.99465	-3.34477	-2.9287	0.00340381	0.28015	RAB14, member RAS oncogene family	ENSMUSG00000026878	68365	2
Placenta	Male	Eps8	-1.37193	-0.456211	5.31017	-4.78765	-2.92225	0.00347515	0.280389	epidermal growth factor receptor pathway substrate 8	ENSMUSG00000015766	13860	6
Placenta	Male	Hsp90ab1	1.20236	0.265874	9.86116	4.55856	2.91686	0.00353576	0.280389	heat shock protein 90 alpha (cytosolic), class B member 1	ENSMUSG00000023944	15516	17
Placenta	Male	Scyl1	1.11631	0.158737	5.76544	3.32676	2.91605	0.00354493	0.280389	SCY1-like 1 (S. cerevisiae)	ENSMUSG00000024941	78891	19
Placenta	Male	Mbd3	1.20207	0.26552	5.28269	4.9577	2.91384	0.00357009	0.280389	methyl-CpG binding domain protein 3	ENSMUSG00000035478	17192	10
Placenta	Male	Zfp422	-1.12913	-0.17521	3.41931	-3.32275	-2.91322	0.00357718	0.280389	zinc finger protein 422	ENSMUSG00000059878	67255	6
Placenta	Male	Txnl4a	1.22257	0.289913	6.67202	4.48598	2.91232	0.00358756	0.280389	thioredoxin-like 4A	ENSMUSG00000057130	27366	18
Placenta	Male	Ptov1	1.24989	0.321804	5.82025	5.44988	2.91224	0.00358846	0.280389	prostate tumor over expressed gene 1	ENSMUSG00000038502	84113	7
Placenta	Male	Msto1	1.17825	0.236647	3.43463	3.32103	2.91201	0.00359108	0.280389	misato 1, mitochondrial distribution and morphology regulator	ENSMUSG00000068922	229524	3
Placenta	Male	Mrpl4	1.30486	0.38389	4.73019	4.98881	2.91117	0.00360081	0.280389	mitochondrial ribosomal protein L4	ENSMUSG00000003299	66163	9
Placenta	Male	Ring1	1.16454	0.219766	3.33786	3.31445	2.90738	0.00364472	0.280389	ring finger protein 1	ENSMUSG00000024325	19763	17
Placenta	Male	Dennd6a	-1.22443	-0.292108	4.84957	-4.65649	-2.90564	0.00366508	0.280389	DENN/MADD domain containing 6A	ENSMUSG00000040818	211922	14
Placenta	Male	Dedd2	1.20932	0.274196	4.98698	4.56928	2.90538	0.00366808	0.280389	death effector domain-containing DNA binding protein 2	ENSMUSG00000054499	67379	7
Placenta	Male	Fbxl6	1.31246	0.392277	3.99744	5.73661	2.90464	0.00367675	0.280389	F-box and leucine-rich repeat protein 6	ENSMUSG00000022559	30840	15
Placenta	Male	Trabd	1.23254	0.301629	5.67411	4.66541	2.89951	0.00373748	0.283418	TraB domain containing	ENSMUSG00000015363	67976	15
Placenta	Male	Hcfc1r1	1.25405	0.32659	5.29622	4.76101	2.89142	0.00383502	0.289191	host cell factor C1 regulator 1 (XPO1-dependent)	ENSMUSG00000023904	353502	17
Placenta	Male	Cfap298	1.17708	0.23521	3.15989	3.28937	2.88966	0.00385661	0.289203	cilia and flagella associate protien 298	ENSMUSG00000022972	68001	16
Placenta	Male	Scai	-1.30183	-0.380536	2.30109	-3.28532	-2.88679	0.00389192	0.289742	suppressor of cancer cell invasion	ENSMUSG00000035236	320271	2
Placenta	Male	Usf2	1.11552	0.15771	5.36376	3.28363	2.8856	0.00390673	0.289742	upstream transcription factor 2	ENSMUSG00000058239	22282	7
Placenta	Male	Ubb-ps	1.20985	0.27483	5.87242	4.7084	2.88194	0.00395238	0.291526	ubiquitin B, pseudogene	ENSMUSG00000044285	218963	14
Placenta	Male	Rsbn1l	-1.11741	-0.160153	3.80745	-3.27421	-2.87891	0.00399047	0.29174	round spermatid basic protein 1-like	ENSMUSG00000039968	242860	5
Placenta	Male	Coq5	1.1372	0.185489	4.39697	3.27331	2.87828	0.00399851	0.29174	coenzyme Q5 methyltransferase	ENSMUSG00000041733	52064	5
Placenta	Male	Tmem39a	1.21955	0.286347	6.09735	4.38449	2.86575	0.00416026	0.296502	transmembrane protein 39a	ENSMUSG00000002845	67846	16
Placenta	Male	Asf1b	1.38142	0.466147	1.04553	3.2552	2.8654	0.00416476	0.296502	anti-silencing function 1B histone chaperone	ENSMUSG00000005470	66929	8
Placenta	Male	Cysrt1	1.58188	0.661643	-0.777322	3.2549	2.86519	0.00416754	0.296502	cysteine rich tail 1	ENSMUSG00000036731	67859	2
Placenta	Male	Them6	1.35725	0.440685	1.33471	3.25436	2.86481	0.0041726	0.296502	thioesterase superfamily member 6	ENSMUSG00000056665	223626	15
Placenta	Male	Uck1	1.23866	0.308775	4.71035	4.61971	2.86473	0.00417361	0.296502	uridine-cytidine kinase 1	ENSMUSG00000002550	22245	2
Placenta	Male	Fam111a	-1.31811	-0.398474	2.31674	-3.24998	-2.86169	0.00421391	0.297613	family with sequence similarity 111, member A	ENSMUSG00000024691	107373	19
Placenta	Male	E330033B04Rik	-1.75659	-0.812776	-0.48831	-3.24793	-2.86023	0.00423334	0.297613	RIKEN cDNA E330033B04 gene		319722	15
Placenta	Male	Tbcc	1.37799	0.462564	4.02366	4.62369	2.85665	0.00428143	0.297706	tubulin-specific chaperone C	ENSMUSG00000036430	72726	17
Placenta	Male	Treml1	1.86579	0.899788	-0.396484	3.23934	2.8541	0.00431588	0.297706	triggering receptor expressed on myeloid cells-like 1	ENSMUSG00000023993	71326	17
Placenta	Male	Ldb2	-1.39668	-0.482003	2.37067	-4.71517	-2.85216	0.00434233	0.297706	LIM domain binding 2	ENSMUSG00000039706	16826	5
Placenta	Male	Ifi203	-1.59732	-0.675651	1.06957	-4.49702	-2.8518	0.00434731	0.297706	interferon activated gene 203	ENSMUSG00000039997	15950	1
Placenta	Male	Ddx49	1.25987	0.333271	4.64578	4.63539	2.85039	0.00436657	0.297706	DEAD box helicase 49	ENSMUSG00000057788	234374	8
Placenta	Male	Prpf31	1.17407	0.231517	4.53827	4.56955	2.85036	0.004367	0.297706	pre-mRNA processing factor 31	ENSMUSG00000008373	68988	7
Placenta	Male	Mbnl1	-1.31265	-0.392485	4.87783	-5.04398	-2.84535	0.00443632	0.300912	muscleblind like splicing factor 1	ENSMUSG00000027763	56758	3
Placenta	Male	Igfbp5	-1.66868	-0.738711	3.04729	-3.22426	-2.84333	0.00446448	0.301308	insulin-like growth factor binding protein 5	ENSMUSG00000026185	16011	1
Placenta	Male	Spaca6	-1.66853	-0.73858	1.27405	-3.21687	-2.83804	0.00453914	0.303898	sperm acrosome associated 6	ENSMUSG00000080316	75202	17
Placenta	Male	Ptprc	-1.4493	-0.535355	1.69442	-3.21504	-2.83673	0.00455787	0.303898	protein tyrosine phosphatase, receptor type, C	ENSMUSG00000026395	19264	1
Placenta	Male	N4bp3	1.22137	0.288497	2.77638	3.21234	2.8348	0.00458551	0.303898	NEDD4 binding protein 3	ENSMUSG00000001053	212706	11
Placenta	Male	Zhx1	-1.3592	-0.442761	4.18083	-4.33547	-2.83328	0.00460731	0.303898	zinc fingers and homeoboxes 1	ENSMUSG00000022361	22770	15
Placenta	Male	Oas3	-1.74807	-0.805764	0.322896	-3.20599	-2.83024	0.00465128	0.303898	2'-5' oligoadenylate synthetase 3	ENSMUSG00000032661	246727	5
Placenta	Male	Naa30	-1.12068	-0.164377	5.13847	-3.20518	-2.82966	0.00465977	0.303898	N(alpha)-acetyltransferase 30, NatC catalytic subunit	ENSMUSG00000036282	70646	14
Placenta	Male	Stard3	1.2656	0.339824	5.29606	4.60605	2.8258	0.00471631	0.303898	START domain containing 3	ENSMUSG00000018167	59045	11
Placenta	Male	Mrps18b	1.20264	0.266201	4.94166	5.03295	2.82464	0.00473332	0.303898	mitochondrial ribosomal protein S18B	ENSMUSG00000024436	66973	17
Placenta	Male	Prss48	1.45648	0.542481	-0.699131	3.1958	2.82292	0.00475878	0.303898	protease, serine 48	ENSMUSG00000049013	368202	3
Placenta	Male	Myd88	1.12024	0.163814	5.03835	4.67793	2.82025	0.00479868	0.303898	myeloid differentiation primary response gene 88	ENSMUSG00000032508	17874	9
Placenta	Male	Irf3	1.1846	0.244405	4.80047	4.49402	2.81944	0.0048107	0.303898	interferon regulatory factor 3	ENSMUSG00000003184	54131	7
Placenta	Male	Stx5a	1.24818	0.319823	6.615	4.14318	2.8192	0.00481432	0.303898	syntaxin 5A	ENSMUSG00000010110	56389	19
Placenta	Male	Tpgs1	1.46547	0.551363	3.75461	4.754	2.81918	0.00481469	0.303898	tubulin polyglutamylase complex subunit 1	ENSMUSG00000020308	110012	10
Placenta	Male	Kif5b	-1.22554	-0.293414	6.67236	-4.59733	-2.81595	0.00486325	0.303898	kinesin family member 5B	ENSMUSG00000006740	16573	18
Placenta	Male	Cchcr1	-1.47334	-0.559094	-0.301388	-3.1834	-2.814	0.00489289	0.303898	coiled-coil alpha-helical rod protein 1	ENSMUSG00000040312	240084	17
Placenta	Male	Trp53i13	1.30828	0.387671	4.07365	4.76647	2.81356	0.00489969	0.303898	transformation related protein 53 inducible protein 13	ENSMUSG00000044328	216964	11
Placenta	Male	Pds5b	-1.15066	-0.202456	4.02115	-3.18192	-2.81294	0.00490908	0.303898	PDS5 cohesin associated factor B	ENSMUSG00000034021	100710	5
Placenta	Male	Cep290	-1.57748	-0.657624	3.07963	-4.14864	-2.81289	0.00490989	0.303898	centrosomal protein 290	ENSMUSG00000019971	216274	10
Placenta	Male	Arfgap2	1.17044	0.227053	5.85629	4.25322	2.81153	0.00493063	0.303898	ADP-ribosylation factor GTPase activating protein 2	ENSMUSG00000027255	77038	2
Placenta	Male	Cpxm1	1.31428	0.394278	6.51456	3.17609	2.80874	0.0049736	0.305153	carboxypeptidase X 1 (M14 family)	ENSMUSG00000027408	56264	2
Placenta	Male	Stam	-1.14617	-0.196823	4.40946	-3.15872	-2.7962	0.00517074	0.315813	signal transducing adaptor molecule (SH3 domain and ITAM motif) 1	ENSMUSG00000026718	20844	2
Placenta	Male	Cops7a	1.22982	0.298443	5.44434	4.25785	2.78981	0.00527392	0.319523	COP9 signalosome subunit 7A	ENSMUSG00000030127	26894	6
Placenta	Male	Snap47	1.26399	0.337989	5.23149	4.36337	2.78928	0.00528259	0.319523	synaptosomal-associated protein, 47	ENSMUSG00000009894	67826	11
Placenta	Male	Scand1	1.29849	0.376839	3.64451	4.78007	2.78806	0.00530251	0.319523	SCAN domain-containing 1	ENSMUSG00000046229	19018	2
Placenta	Male	Gtf2h4	1.2242	0.291844	3.54121	4.24234	2.78416	0.00536666	0.321952	general transcription factor II H, polypeptide 4	ENSMUSG00000001524	14885	17
Placenta	Male	Spag9	-1.31144	-0.391149	6.63969	-4.46846	-2.78024	0.00543184	0.322859	sperm associated antigen 9	ENSMUSG00000020859	70834	11
Placenta	Male	Rab27b	-1.37151	-0.455762	3.19386	-3.13524	-2.7792	0.00544929	0.322859	RAB27B, member RAS oncogene family	ENSMUSG00000024511	80718	18
Placenta	Male	Psd3	-1.55706	-0.638822	3.97001	-4.09807	-2.7773	0.00548117	0.322859	pleckstrin and Sec7 domain containing 3	ENSMUSG00000030465	234353	8
Placenta	Male	Dhrsx	1.43751	0.523576	3.43122	4.97229	2.77357	0.00554444	0.322859	dehydrogenase/reductase (SDR family) X chromosome		236082	4
Placenta	Male	Nop9	1.18012	0.238929	4.50268	4.39564	2.77347	0.00554611	0.322859	NOP9 nucleolar protein	ENSMUSG00000019297	67842	14
Placenta	Male	Dennd5b	-1.50328	-0.588119	3.44135	-4.55844	-2.77338	0.00554779	0.322859	DENN/MADD domain containing 5B	ENSMUSG00000030313	320560	6
Placenta	Male	Zfp511	1.16863	0.224817	2.69855	3.11912	2.76749	0.00564897	0.322859	zinc finger protein 511	ENSMUSG00000025470	69752	7
Placenta	Male	Pold1	1.30929	0.388781	3.01361	4.76395	2.76729	0.0056524	0.322859	polymerase (DNA directed), delta 1, catalytic subunit	ENSMUSG00000038644	18971	7
Placenta	Male	Bcap31	1.23184	0.30081	8.23825	5.53495	2.76464	0.00569863	0.322859	B cell receptor associated protein 31	ENSMUSG00000002015	27061	X
Placenta	Male	Cdc14b	-1.57807	-0.658165	2.69778	-4.94572	-2.76419	0.00570642	0.322859	CDC14 cell division cycle 14B	ENSMUSG00000033102	218294	13
Placenta	Male	Adpgk	1.12232	0.166487	4.80618	3.11092	2.76152	0.00575332	0.322859	ADP-dependent glucokinase	ENSMUSG00000025236	72141	9
Placenta	Male	Cnpy3	1.13026	0.176661	4.2891	3.11045	2.76118	0.00575929	0.322859	canopy FGF signaling regulator 3	ENSMUSG00000023973	72029	17
Placenta	Male	Pithd1	1.45058	0.536632	5.792	4.04	2.76051	0.00577116	0.322859	PITH (C-terminal proteasome-interacting domain of thioredoxin-like) domain containing 1	ENSMUSG00000028669	66193	4
Placenta	Male	Fpgs	1.19219	0.25361	2.94006	4.26158	2.76031	0.00577463	0.322859	folylpolyglutamyl synthetase	ENSMUSG00000009566	14287	2
Placenta	Male	Slc35e3	-1.2234	-0.290899	5.01932	-4.12027	-2.75569	0.00585678	0.322859	solute carrier family 35, member E3	ENSMUSG00000060181	215436	10
Placenta	Male	Exoc7	1.13669	0.184843	4.79174	4.21694	2.75457	0.00587695	0.322859	exocyst complex component 7	ENSMUSG00000020792	53413	11
Placenta	Male	Lrrc41	1.17439	0.231909	6.4777	4.17438	2.75423	0.00588296	0.322859	leucine rich repeat containing 41	ENSMUSG00000028703	230654	4
Placenta	Male	Atpaf2	1.1847	0.244521	3.5704	5.48042	2.75406	0.00588607	0.322859	ATP synthase mitochondrial F1 complex assembly factor 2	ENSMUSG00000042709	246782	11
Placenta	Male	Sgta	1.14796	0.199077	5.74567	4.28627	2.75349	0.00589631	0.322859	small glutamine-rich tetratricopeptide repeat (TPR)-containing, alpha	ENSMUSG00000004937	52551	10
Placenta	Male	Sqstm1	1.15267	0.204982	8.96733	4.76588	2.7517	0.0059287	0.322859	sequestosome 1	ENSMUSG00000015837	18412	11
Placenta	Male	Rsph1	1.34367	0.426181	-0.236296	3.09502	2.74992	0.00596091	0.322859	radial spoke head 1 homolog (Chlamydomonas)	ENSMUSG00000024033	22092	17
Placenta	Male	Edem2	1.23099	0.299818	7.72806	5.73163	2.74934	0.0059716	0.322859	ER degradation enhancer, mannosidase alpha-like 2	ENSMUSG00000038312	108687	2
Placenta	Male	Greb1	-1.51524	-0.599542	1.2304	-3.09165	-2.74746	0.00600581	0.322859	gene regulated by estrogen in breast cancer protein	ENSMUSG00000036523	268527	12
Placenta	Male	Mllt3	-1.28633	-0.363256	3.48842	-4.24303	-2.74684	0.0060173	0.322859	myeloid/lymphoid or mixed-lineage leukemia; translocated to, 3	ENSMUSG00000028496	70122	4
Placenta	Male	Avl9	-1.23355	-0.302816	5.34218	-4.27259	-2.74645	0.00602437	0.322859	AVL9 cell migration associated	ENSMUSG00000029787	78937	6
Placenta	Male	Ccdc71	1.15435	0.207081	5.19634	4.66876	2.74633	0.00602664	0.322859	coiled-coil domain containing 71	ENSMUSG00000049305	72454	9
Placenta	Male	Atp1a2	1.30101	0.379637	3.39436	3.09003	2.74628	0.0060276	0.322859	ATPase, Na+/K+ transporting, alpha 2 polypeptide	ENSMUSG00000007097	98660	1
Placenta	Male	Pmpca	1.09391	0.129493	6.34238	4.74368	2.73642	0.00621113	0.329097	peptidase (mitochondrial processing) alpha	ENSMUSG00000026926	66865	2
Placenta	Male	Ermp1	-1.15333	-0.205802	4.69732	-3.07635	-2.73627	0.00621401	0.329097	endoplasmic reticulum metallopeptidase 1	ENSMUSG00000046324	226090	19
Placenta	Male	Tubb5	1.2008	0.263992	7.92586	4.05376	2.73517	0.00623479	0.329097	tubulin, beta 5 class I	ENSMUSG00000001525	22154	17
Placenta	Male	Cd82	1.20071	0.263883	8.09031	4.11084	2.73481	0.00624158	0.329097	CD82 antigen	ENSMUSG00000027215	12521	2
Placenta	Male	Blcap	1.15167	0.203732	5.8675	5.26142	2.73032	0.0063273	0.331243	bladder cancer associated protein	ENSMUSG00000067787	53619	2
Placenta	Male	Prmt2	1.24741	0.318938	5.36939	4.12133	2.72915	0.0063497	0.331243	protein arginine N-methyltransferase 2	ENSMUSG00000020230	15468	10
Placenta	Male	Acot7	1.33642	0.418369	2.88954	4.26874	2.72883	0.00635591	0.331243	acyl-CoA thioesterase 7	ENSMUSG00000028937	70025	4
Placenta	Male	Pnkd	1.20178	0.265171	4.41283	3.82189	2.72265	0.0064761	0.3358	paroxysmal nonkinesiogenic dyskinesia	ENSMUSG00000026179	56695	1
Placenta	Male	Hif3a	-1.86468	-0.898924	2.97818	-4.105	-2.72178	0.0064931	0.3358	hypoxia inducible factor 3, alpha subunit	ENSMUSG00000004328	53417	7
Placenta	Male	Pex10	1.4367	0.522755	2.17332	3.84785	2.71835	0.00656091	0.336148	peroxisomal biogenesis factor 10	ENSMUSG00000029047	668173	4
Placenta	Male	Pef1	1.23069	0.299462	5.40934	4.37301	2.71819	0.00656398	0.336148	penta-EF hand domain containing 1	ENSMUSG00000028779	67898	4
Placenta	Male	Zfp182	-1.34764	-0.430431	2.58768	-4.22777	-2.71536	0.00662034	0.336148	zinc finger protein 182	ENSMUSG00000054737	319535	X
Placenta	Male	Gm16386	-1.34581	-0.428475	1.11768	-3.04766	-2.71521	0.00662331	0.336148	zinc finger protein 946 pseudogene		100042679	17
Placenta	Male	Atl3	-1.1766	-0.234623	6.54574	-4.07121	-2.71446	0.00663835	0.336148	atlastin GTPase 3	ENSMUSG00000024759	109168	19
Placenta	Male	2410022M11Rik	1.36298	0.446762	0.959434	3.0459	2.71392	0.00664925	0.336148	RIKEN cDNA 2410022M11 gene	ENSMUSG00000100017	100503842	14
Placenta	Male	Ccdc130	1.16263	0.217387	3.75177	3.04422	2.71268	0.00667416	0.336149	coiled-coil domain containing 130	ENSMUSG00000004994	67736	8
Placenta	Male	Bcl7b	1.14439	0.194573	4.54566	4.18156	2.70934	0.00674166	0.337303	B cell CLL/lymphoma 7B	ENSMUSG00000029681	12054	5
Placenta	Male	Col6a3	-1.62831	-0.703375	4.07105	-3.87025	-2.70908	0.00674706	0.337303	collagen, type VI, alpha 3	ENSMUSG00000048126	12835	1
Placenta	Male	Atp2c1	-1.07679	-0.106743	7.10311	-4.2227	-2.70576	0.00681479	0.338367	ATPase, Ca++-sequestering	ENSMUSG00000032570	235574	9
Placenta	Male	Zpr1	1.08637	0.119515	4.58087	3.03458	2.70558	0.00681847	0.338367	ZPR1 zinc finger	ENSMUSG00000032078	22687	9
Placenta	Male	Zik1	-1.32524	-0.406249	-0.0574417	-3.0306	-2.70265	0.00687901	0.338907	zinc finger protein interacting with K protein 1	ENSMUSG00000030393	22775	7
Placenta	Male	Ahr	-1.32893	-0.410261	1.56256	-3.02981	-2.70207	0.00689101	0.338907	aryl-hydrocarbon receptor	ENSMUSG00000019256	11622	12
Placenta	Male	Rhobtb3	-1.24723	-0.318723	1.52487	-3.02892	-2.70141	0.00690469	0.338907	Rho-related BTB domain containing 3	ENSMUSG00000021589	73296	13
Placenta	Male	Bop1	1.2884	0.365579	4.10866	4.38251	2.7001	0.00693195	0.339013	block of proliferation 1	ENSMUSG00000022557	12181	15
Placenta	Male	Slc46a1	1.25185	0.324062	4.2689	4.13815	2.69844	0.00696646	0.33947	solute carrier family 46, member 1	ENSMUSG00000020829	52466	11
Placenta	Male	Krt19	1.31496	0.395021	8.49603	4.28674	2.69618	0.00701403	0.340559	keratin 19	ENSMUSG00000020911	16669	11
Placenta	Male	Cyb5r1	1.13183	0.178658	4.61625	3.01963	2.69455	0.0070484	0.341001	cytochrome b5 reductase 1	ENSMUSG00000026456	72017	1
Placenta	Male	Smyd2	1.23403	0.30338	5.00647	3.84106	2.68929	0.00716042	0.345184	SET and MYND domain containing 2	ENSMUSG00000026603	226830	1
Placenta	Male	Rock1	-1.25311	-0.325509	5.91911	-4.34036	-2.68573	0.00723717	0.347249	Rho-associated coiled-coil containing protein kinase 1	ENSMUSG00000024290	19877	18
Placenta	Male	Ruvbl2	1.21121	0.27645	4.51708	3.77453	2.68492	0.00725472	0.347249	RuvB-like protein 2	ENSMUSG00000003868	20174	7
Placenta	Male	Slmap	-1.24385	-0.314813	5.8323	-3.87416	-2.68156	0.00732797	0.347973	sarcolemma associated protein	ENSMUSG00000021870	83997	14
Placenta	Male	Gpr180	1.35157	0.434635	5.20069	4.00596	2.68144	0.00733062	0.347973	G protein-coupled receptor 180	ENSMUSG00000022131	58245	14
Placenta	Male	Efna5	-1.4053	-0.490875	2.13979	-3.00002	-2.68004	0.00736138	0.347973	ephrin A5	ENSMUSG00000048915	13640	17
Placenta	Male	Epb41l3	-1.65211	-0.724309	4.08796	-3.85156	-2.67951	0.00737296	0.347973	erythrocyte membrane protein band 4.1 like 3	ENSMUSG00000024044	13823	17
Placenta	Male	Ttc14	-1.21125	-0.276495	4.55009	-3.88135	-2.6766	0.00743728	0.349467	tetratricopeptide repeat domain 14	ENSMUSG00000027677	67120	3
Placenta	Male	Dmxl1	-1.34037	-0.422633	5.17084	-4.05629	-2.67574	0.00745639	0.349467	Dmx-like 1	ENSMUSG00000037416	240283	18
Placenta	Male	Rrp7a	1.22303	0.290458	6.56609	4.68024	2.66991	0.00758726	0.35437	ribosomal RNA processing 7 homolog A	ENSMUSG00000018040	74778	15
Placenta	Male	Pikfyve	-1.31056	-0.390186	4.73258	-4.77724	-2.66661	0.00766198	0.356625	phosphoinositide kinase, FYVE type zinc finger containing	ENSMUSG00000025949	18711	1
Placenta	Male	Grwd1	1.2291	0.2976	2.96609	5.21994	2.66348	0.00773373	0.358311	glutamate-rich WD repeat containing 1	ENSMUSG00000053801	101612	7
Placenta	Male	Prkcsh	1.16262	0.217386	8.00189	2.97669	2.66272	0.00775129	0.358311	protein kinase C substrate 80K-H	ENSMUSG00000003402	19089	9
Placenta	Male	Zw10	1.21818	0.284724	4.01017	3.68914	2.65852	0.00784852	0.361128	zw10 kinetochore protein	ENSMUSG00000032264	26951	9
Placenta	Male	Socs6	-1.33284	-0.414505	4.43899	-3.93971	-2.65728	0.00787746	0.361128	suppressor of cytokine signaling 6	ENSMUSG00000056153	54607	18
Placenta	Male	Coq7	1.21335	0.279001	3.13883	3.85424	2.65432	0.00794674	0.361128	demethyl-Q 7	ENSMUSG00000030652	12850	7
Placenta	Male	Cdk10	1.11908	0.162317	3.35629	2.96422	2.65343	0.00796779	0.361128	cyclin-dependent kinase 10	ENSMUSG00000033862	234854	8
Placenta	Male	Otub1	1.17358	0.230922	5.40591	3.86996	2.6523	0.00799465	0.361128	OTU domain, ubiquitin aldehyde binding 1	ENSMUSG00000024767	107260	19
Placenta	Male	Nol12	1.3051	0.384158	4.15189	3.78489	2.65178	0.00800695	0.361128	nucleolar protein 12	ENSMUSG00000033099	97961	15
Placenta	Male	Ess2	1.17998	0.238766	3.47808	3.83436	2.65116	0.00802169	0.361128	ess-2 splicing factor	ENSMUSG00000003527	27886	16
Placenta	Male	Wdr18	1.31635	0.396543	4.11887	4.2603	2.6497	0.00805643	0.361128	WD repeat domain 18	ENSMUSG00000035754	216156	10
Placenta	Male	Vezf1	-1.37116	-0.4554	4.68657	-4.01765	-2.64812	0.00809399	0.361128	vascular endothelial zinc finger 1	ENSMUSG00000018377	22344	11
Placenta	Male	Xist	-3.17507	-1.66679	4.42645	-3.98681	-2.64776	0.00810267	0.361128	inactive X specific transcripts	ENSMUSG00000086503	213742	X
Placenta	Male	Sp100	-1.20235	-0.265855	2.16952	-2.95318	-2.64519	0.00816446	0.361128	nuclear antigen Sp100	ENSMUSG00000026222	20684	1
Placenta	Male	Tufm	1.17034	0.226927	4.59592	4.06086	2.64462	0.00817835	0.361128	Tu translation elongation factor, mitochondrial	ENSMUSG00000073838	233870	7
Placenta	Male	Gm9079	-1.50927	-0.59385	-0.937283	-2.95135	-2.64383	0.00819749	0.361128	transmembrane emp24 domain trafficking protein 2 pseudogene		668272	10
Placenta	Male	Snai1	1.29305	0.370775	4.8908	3.8543	2.64357	0.00820363	0.361128	snail family zinc finger 1	ENSMUSG00000042821	20613	2
Placenta	Male	Ubox5	1.19968	0.262645	3.5679	4.13689	2.64316	0.00821354	0.361128	U box domain containing 5	ENSMUSG00000027300	140629	2
Placenta	Male	Ptdss1	1.0562	0.0788861	5.84753	2.94209	2.63691	0.00836648	0.365501	phosphatidylserine synthase 1	ENSMUSG00000021518	19210	13
Placenta	Male	Slx1b	1.26036	0.333841	2.98231	3.60421	2.63683	0.00836837	0.365501	SLX1 structure-specific endonuclease subunit homolog B (S. cerevisiae)	ENSMUSG00000059772	75764	7
Placenta	Male	Tpst2	1.19135	0.252591	5.74352	3.73456	2.63579	0.00839423	0.365501	protein-tyrosine sulfotransferase 2	ENSMUSG00000029344	22022	5
Placenta	Male	Cdc37	1.19636	0.258658	6.33602	3.97445	2.63183	0.00849273	0.365862	cell division cycle 37	ENSMUSG00000019471	12539	9
Placenta	Male	Rab3ip	1.08149	0.113014	5.43757	2.93216	2.62947	0.00855171	0.365862	RAB3A interacting protein	ENSMUSG00000064181	216363	10
Placenta	Male	Surf4	1.20179	0.265189	8.67773	4.02335	2.6285	0.00857624	0.365862	surfeit gene 4	ENSMUSG00000014867	20932	2
Placenta	Male	Rps29	1.38271	0.467497	7.89557	3.77277	2.6277	0.00859633	0.365862	ribosomal protein S29	ENSMUSG00000034892	20090	12
Placenta	Male	Jazf1	-1.23327	-0.302486	4.01917	-2.92841	-2.62667	0.00862254	0.365862	JAZF zinc finger 1	ENSMUSG00000063568	231986	6
Placenta	Male	Ruvbl1	1.20343	0.267149	4.18986	3.92903	2.62649	0.00862703	0.365862	RuvB-like protein 1	ENSMUSG00000030079	56505	6
Placenta	Male	Ddx31	1.1834	0.242941	2.99738	3.79484	2.62631	0.00863162	0.365862	DEAD/H box helicase 31	ENSMUSG00000026806	227674	2
Placenta	Male	Ryr2	-1.86963	-0.902752	-0.408896	-2.92627	-2.62506	0.00866342	0.365862	ryanodine receptor 2, cardiac	ENSMUSG00000021313	20191	13
Placenta	Male	Eif3d	1.22929	0.297825	6.62535	3.79397	2.62459	0.00867531	0.365862	eukaryotic translation initiation factor 3, subunit D	ENSMUSG00000016554	55944	15
Placenta	Male	Dnhd1	-1.33703	-0.419035	0.878585	-2.92514	-2.62421	0.0086849	0.365862	dynein heavy chain domain 1	ENSMUSG00000030882	77505	7
Placenta	Male	Plppr2	-1.47319	-0.558945	-0.186184	-2.92386	-2.62325	0.00870948	0.365862	phospholipid phosphatase related 2	ENSMUSG00000040563	235044	9
Placenta	Male	Dbnl	1.22139	0.288528	6.9173	3.76105	2.62254	0.00872778	0.365862	drebrin-like	ENSMUSG00000020476	13169	11
Placenta	Male	Phactr2	-1.43761	-0.523671	4.06037	-3.74115	-2.61919	0.00881389	0.368328	phosphatase and actin regulator 2	ENSMUSG00000062866	215789	10
Placenta	Male	Abcf2	1.11049	0.151196	5.22943	4.90651	2.61707	0.00886885	0.369481	ATP-binding cassette, sub-family F (GCN20), member 2	ENSMUSG00000028953	27407	5
Placenta	Male	Ercc1	1.27775	0.353606	4.61718	3.69552	2.61584	0.00890086	0.369673	excision repair cross-complementing rodent repair deficiency, complementation group 1	ENSMUSG00000003549	13870	7
Placenta	Male	Pex11a	1.21885	0.285524	3.54155	4.45739	2.61213	0.00899798	0.371737	peroxisomal biogenesis factor 11 alpha	ENSMUSG00000030545	18631	7
Placenta	Male	Qars	1.17313	0.230361	5.95837	3.87508	2.61184	0.00900562	0.371737	glutaminyl-tRNA synthetase	ENSMUSG00000032604	97541	9
Placenta	Male	Tcf23	-1.59971	-0.677808	0.927112	-2.9061	-2.60992	0.0090564	0.372693	transcription factor 23	ENSMUSG00000006642	69852	5
Placenta	Male	Cdc42se1	1.23523	0.304784	7.0335	3.87648	2.60597	0.00916156	0.375874	CDC42 small effector 1	ENSMUSG00000046722	57912	3
Placenta	Male	Ccdc82	-1.39825	-0.483619	3.39357	-4.21816	-2.60452	0.00920043	0.376325	coiled-coil domain containing 82	ENSMUSG00000079084	66396	9
Placenta	Male	Pcx	1.15823	0.211916	5.49032	3.54271	2.60197	0.00926902	0.376739	pyruvate carboxylase	ENSMUSG00000024892	18563	19
Placenta	Male	Ctnnbl1	1.30075	0.379344	5.72134	4.18374	2.6018	0.00927349	0.376739	catenin, beta like 1	ENSMUSG00000027649	66642	2
Placenta	Male	Myo1f	-1.591	-0.669936	0.402273	-2.8943	-2.60104	0.00929428	0.376739	myosin IF	ENSMUSG00000024300	17916	17
Placenta	Male	Kif26b	-1.58618	-0.665552	-0.278064	-2.88951	-2.59742	0.00939266	0.378851	kinesin family member 26B	ENSMUSG00000026494	269152	1
Placenta	Male	Abcc9	-1.68638	-0.753933	0.586084	-3.68561	-2.597	0.00940419	0.378851	ATP-binding cassette, sub-family C (CFTR/MRP), member 9	ENSMUSG00000030249	20928	6
Placenta	Male	Helz2	-1.34435	-0.426905	3.40113	-2.88612	-2.59486	0.00946288	0.378851	helicase with zinc finger 2, transcriptional coactivator	ENSMUSG00000027580	229003	2
Placenta	Male	Efna3	1.30959	0.389116	-0.0557738	2.88555	2.59444	0.00947457	0.378851	ephrin A3	ENSMUSG00000028039	13638	3
Placenta	Male	Ppan	1.18573	0.245775	3.89126	3.91649	2.59119	0.00956448	0.378851	peter pan homolog	ENSMUSG00000004100	235036	9
Placenta	Male	Srsf9	1.2629	0.33674	5.11231	3.74519	2.59102	0.00956916	0.378851	serine and arginine-rich splicing factor 9	ENSMUSG00000029538	108014	5
Placenta	Male	Pacsin3	1.23647	0.306228	4.55906	3.68954	2.58739	0.0096705	0.378851	protein kinase C and casein kinase substrate in neurons 3	ENSMUSG00000027257	80708	2
Placenta	Male	Phip	-1.31317	-0.393051	4.46521	-3.99655	-2.58652	0.00969502	0.378851	pleckstrin homology domain interacting protein	ENSMUSG00000032253	83946	9
Placenta	Male	Ldhb	1.3728	0.457125	7.62749	3.95187	2.5857	0.00971823	0.378851	lactate dehydrogenase B	ENSMUSG00000030246	16832	6
Placenta	Male	Tmem82	1.43463	0.520682	2.03461	3.65799	2.58474	0.00974526	0.378851	transmembrane protein 82	ENSMUSG00000043085	213989	4
Placenta	Male	Mul1	1.18666	0.246908	4.58739	3.64138	2.58425	0.00975909	0.378851	mitochondrial ubiquitin ligase activator of NFKB 1	ENSMUSG00000041241	68350	4
Placenta	Male	Rrp8	1.11407	0.155835	4.44626	2.87198	2.58419	0.00976079	0.378851	ribosomal RNA processing 8	ENSMUSG00000030888	101867	7
Placenta	Male	Ubqln2	-1.34803	-0.430858	5.02138	-3.64597	-2.58271	0.00980269	0.378851	ubiquilin 2	ENSMUSG00000050148	54609	X
Placenta	Male	Snx17	1.20806	0.272686	6.03992	3.67139	2.58231	0.0098142	0.378851	sorting nexin 17	ENSMUSG00000029146	266781	5
Placenta	Male	Nelfcd	1.25152	0.323683	4.96103	4.02911	2.5788	0.00991449	0.378851	negative elongation factor complex member C/D, Th1l	ENSMUSG00000016253	57314	2
Placenta	Male	Cdk8	-1.18387	-0.243507	3.9663	-3.5225	-2.5786	0.00992026	0.378851	cyclin-dependent kinase 8	ENSMUSG00000029635	264064	5
Placenta	Male	Togaram1	-1.36276	-0.446526	4.45232	-3.75153	-2.57782	0.00994244	0.378851	TOG array regulator of axonemal microtubules 1	ENSMUSG00000035614	328108	12
Placenta	Male	Cpsf6	-1.17444	-0.231979	4.96019	-4.95604	-2.57628	0.00998692	0.378851	cleavage and polyadenylation specific factor 6	ENSMUSG00000055531	432508	10
Placenta	Male	Hmgn1	1.15327	0.205734	8.1801	3.54571	2.57565	0.0100053	0.378851	high mobility group nucleosomal binding domain 1	ENSMUSG00000040681	15312	16
Placenta	Male	Net1	-1.2322	-0.301236	7.00724	-4.4426	-2.57538	0.0100129	0.378851	neuroepithelial cell transforming gene 1	ENSMUSG00000021215	56349	13
Placenta	Male	Adat2	1.26822	0.34281	1.71048	2.85904	2.5744	0.0100415	0.378851	adenosine deaminase, tRNA-specific 2	ENSMUSG00000019808	66757	10
Placenta	Male	Castor1	1.2542	0.326763	5.25581	3.93774	2.57209	0.0101087	0.378851	cytosolic arginine sensor for mTORC1 subunit 1	ENSMUSG00000020424	71962	11
Placenta	Male	Nuggc	1.23985	0.310171	1.74132	2.85532	2.57157	0.0101237	0.378851	nuclear GTPase, germinal center associated	ENSMUSG00000061356	100503545	14
Placenta	Male	Nsfl1c	1.22555	0.293426	5.65991	3.6302	2.57134	0.0101306	0.378851	NSFL1 (p97) cofactor (p47)	ENSMUSG00000027455	386649	2
Placenta	Male	Il1a	-1.20114	-0.264408	2.24248	-2.85417	-2.5707	0.0101492	0.378851	interleukin 1 alpha	ENSMUSG00000027399	16175	2
Placenta	Male	Luc7l2	-1.27837	-0.354309	6.11163	-4.18419	-2.57053	0.0101542	0.378851	LUC7-like 2 (S. cerevisiae)	ENSMUSG00000029823	192196	6
Placenta	Male	Gnb2	1.21247	0.277948	7.17189	3.76895	2.5703	0.0101612	0.378851	guanine nucleotide binding protein (G protein), beta 2	ENSMUSG00000029713	14693	5
Placenta	Male	Ist1	1.08926	0.123344	6.86569	3.98364	2.56974	0.0101774	0.378851	increased sodium tolerance 1 homolog (yeast)	ENSMUSG00000031729	71955	8
Placenta	Male	Trim27	1.15147	0.203477	5.89855	4.02879	2.56955	0.0101829	0.378851	tripartite motif-containing 27	ENSMUSG00000021326	19720	13
Placenta	Male	Tmem179b	1.22948	0.298048	4.52804	3.89714	2.56859	0.0102113	0.378851	transmembrane protein 179B	ENSMUSG00000118346	67706	19
Placenta	Male	Fance	1.18943	0.250266	3.60214	2.85115	2.56842	0.0102165	0.378851	Fanconi anemia, complementation group E	ENSMUSG00000007570	72775	17
Placenta	Male	Faap24	1.16705	0.222861	2.65277	2.8482	2.56618	0.0102826	0.380258	Fanconi anemia core complex associated protein 24	ENSMUSG00000030493	101831	7
Placenta	Male	Krtcap2	1.37291	0.45724	5.99084	3.65009	2.56469	0.0103268	0.380852	keratinocyte associated protein 2	ENSMUSG00000042747	66059	3
Placenta	Male	Prpf19	1.17805	0.236398	5.90078	3.71355	2.56135	0.0104266	0.383483	pre-mRNA processing factor 19	ENSMUSG00000024735	28000	19
Placenta	Male	Tbl3	1.2323	0.301355	3.68568	3.63642	2.55988	0.010471	0.384068	transducin (beta)-like 3	ENSMUSG00000040688	213773	17
Placenta	Male	Tmbim4	1.21014	0.275171	5.50926	3.5701	2.55709	0.0105553	0.386114	transmembrane BAX inhibitor motif containing 4	ENSMUSG00000020225	68212	10
Placenta	Male	Sgtb	-1.27216	-0.34728	1.82659	-3.83433	-2.5527	0.010689	0.389923	small glutamine-rich tetratricopeptide repeat (TPR)-containing, beta	ENSMUSG00000042743	218544	13
Placenta	Male	Lin37	1.28907	0.366335	3.3363	3.69125	2.55154	0.0107247	0.389923	lin-37 homolog (C. elegans)	ENSMUSG00000036845	75660	7
Placenta	Male	Slc22a5	1.11483	0.156819	6.88245	2.82787	2.55072	0.01075	0.389923	solute carrier family 22 (organic cation transporter), member 5	ENSMUSG00000018900	20520	11
Placenta	Male	Col27a1	-1.51311	-0.597513	1.98221	-2.8268	-2.54991	0.010775	0.389923	collagen, type XXVII, alpha 1	ENSMUSG00000045672	373864	4
Placenta	Male	Elob	1.36873	0.452841	6.52416	3.63298	2.54659	0.010878	0.390726	elongin B	ENSMUSG00000055839	67673	17
Placenta	Male	Mtx3	-1.27755	-0.353381	2.18356	-2.8223	-2.54649	0.0108814	0.390726	metaxin 3	ENSMUSG00000021704	382793	13
Placenta	Male	Adrm1	1.16038	0.214602	5.81213	3.81498	2.5464	0.0108841	0.390726	adhesion regulating molecule 1	ENSMUSG00000039041	56436	2
Placenta	Male	Tbpl1	1.15079	0.202629	5.4221	3.37631	2.54445	0.010945	0.390865	TATA box binding protein-like 1	ENSMUSG00000071359	237336	10
Placenta	Male	Ube2g1	-1.11998	-0.163478	5.05845	-2.8196	-2.54442	0.0109458	0.390865	ubiquitin-conjugating enzyme E2G 1	ENSMUSG00000020794	67128	11
Placenta	Male	Mrps34	1.37145	0.455706	4.17551	4.7508	2.54001	0.0110849	0.394786	mitochondrial ribosomal protein S34	ENSMUSG00000038880	79044	17
Placenta	Male	Tet2	-1.45921	-0.545186	2.579	-3.62374	-2.5357	0.0112223	0.398626	tet methylcytosine dioxygenase 2	ENSMUSG00000040943	214133	3
Placenta	Male	Ston1	-1.57088	-0.651575	3.51136	-3.54356	-2.53325	0.0113009	0.400366	stonin 1	ENSMUSG00000033855	77057	17
Placenta	Male	Sgf29	1.2648	0.338906	2.89416	3.63882	2.5314	0.0113607	0.401431	SAGA complex associated factor 29	ENSMUSG00000030714	75565	7
Placenta	Male	Cops6	1.22955	0.298127	5.80965	3.61604	2.52556	0.0115513	0.407102	COP9 signalosome subunit 6	ENSMUSG00000019494	26893	5
Placenta	Male	Mtmr1	-1.14932	-0.200776	3.75068	-3.65741	-2.52388	0.0116067	0.407988	myotubularin related protein 1	ENSMUSG00000015214	53332	X
Placenta	Male	Tob1	-1.26586	-0.340123	4.55602	-3.80859	-2.52165	0.0116806	0.40942	transducer of ErbB-2.1	ENSMUSG00000037573	22057	11
Placenta	Male	Dapk3	1.24128	0.311823	4.65223	3.5101	2.51964	0.0117475	0.40942	death-associated protein kinase 3	ENSMUSG00000034974	13144	10
Placenta	Male	Cav1	-1.34366	-0.426168	5.6646	-3.48618	-2.51903	0.0117678	0.40942	caveolin 1, caveolae protein	ENSMUSG00000007655	12389	6
Placenta	Male	Lmo7	-1.47719	-0.562859	5.39701	-3.52312	-2.519	0.0117688	0.40942	LIM domain only 7	ENSMUSG00000033060	380928	14
Placenta	Male	Klf3	-1.44627	-0.53234	3.98354	-3.46555	-2.51803	0.0118012	0.409493	Kruppel-like factor 3 (basic)	ENSMUSG00000029178	16599	5
Placenta	Male	Adra2b	1.22002	0.286906	7.40483	3.50095	2.51393	0.0119393	0.409682	adrenergic receptor, alpha 2b	ENSMUSG00000058620	11552	2
Placenta	Male	Prpf4b	-1.12625	-0.171529	5.31924	-3.90263	-2.51386	0.0119417	0.409682	pre-mRNA processing factor 4B	ENSMUSG00000021413	19134	13
Placenta	Male	Elp3	1.14333	0.193244	6.03751	3.72131	2.51359	0.0119509	0.409682	elongator acetyltransferase complex subunit 3	ENSMUSG00000022031	74195	14
Placenta	Male	Spast	-1.0807	-0.111968	5.02534	-2.77911	-2.51347	0.0119549	0.409682	spastin	ENSMUSG00000024068	50850	17
Placenta	Male	Gle1	1.14392	0.193984	5.24573	3.91384	2.51337	0.0119584	0.409682	GLE1 RNA export mediator (yeast)	ENSMUSG00000019715	74412	2
Placenta	Male	Mmrn2	-1.14841	-0.199634	2.35807	-2.77512	-2.51041	0.0120591	0.411807	multimerin 2	ENSMUSG00000041445	105450	14
Placenta	Male	Nox4	-1.4719	-0.55768	3.37322	-2.77427	-2.50976	0.0120815	0.411807	NADPH oxidase 4	ENSMUSG00000030562	50490	7
Placenta	Male	Acss1	-1.45606	-0.542071	3.98432	-3.87822	-2.5071	0.0121725	0.413848	acyl-CoA synthetase short-chain family member 1	ENSMUSG00000027452	68738	2
Placenta	Male	Per2	-1.72753	-0.788708	1.6624	-3.45768	-2.50345	0.012299	0.413848	period circadian clock 2	ENSMUSG00000055866	18627	1
Placenta	Male	Lats1	-1.28004	-0.356186	5.18735	-3.52847	-2.50077	0.0123925	0.413848	large tumor suppressor	ENSMUSG00000040021	16798	10
Placenta	Male	Slc25a37	-1.4169	-0.502734	5.21589	-3.48849	-2.49997	0.0124205	0.413848	solute carrier family 25, member 37	ENSMUSG00000034248	67712	14
Placenta	Male	Bckdha	1.30853	0.387947	4.42458	4.20196	2.49898	0.0124551	0.413848	branched chain ketoacid dehydrogenase E1, alpha polypeptide	ENSMUSG00000060376	12039	7
Placenta	Male	Fbxw9	1.27686	0.352605	4.05613	3.54972	2.49875	0.0124633	0.413848	F-box and WD-40 domain protein 9	ENSMUSG00000008167	68628	8
Placenta	Male	1700001L05Rik	-1.45501	-0.541033	2.06784	-3.67015	-2.49843	0.0124746	0.413848	RIKEN cDNA 1700001L05 gene		69291	15
Placenta	Male	Ecd	1.16822	0.224316	4.52616	3.9378	2.49648	0.0125434	0.413848	ecdysoneless cell cycle regulator	ENSMUSG00000021810	70601	14
Placenta	Male	Tubb3	1.48126	0.566826	6.22522	3.54381	2.49585	0.0125654	0.413848	tubulin, beta 3 class III	ENSMUSG00000062380	22152	8
Placenta	Male	Dock10	-1.56057	-0.642072	0.326487	-3.9009	-2.49508	0.0125927	0.413848	dedicator of cytokinesis 10	ENSMUSG00000038608	210293	1
Placenta	Male	Ddx56	1.24235	0.313068	4.74758	3.52183	2.49429	0.0126211	0.413848	DEAD box helicase 56	ENSMUSG00000004393	52513	11
Placenta	Male	Ptpn6	1.25824	0.331408	4.31895	3.56933	2.49399	0.0126317	0.413848	protein tyrosine phosphatase, non-receptor type 6	ENSMUSG00000004266	15170	6
Placenta	Male	Rab4b	1.17067	0.22734	3.70237	4.03567	2.49268	0.0126784	0.413848	RAB4B, member RAS oncogene family	ENSMUSG00000053291	19342	7
Placenta	Male	Igip	-1.45394	-0.539969	2.41963	-5.58409	-2.49257	0.0126822	0.413848	IgA inducing protein	ENSMUSG00000110185	109169	18
Placenta	Male	Zmynd12	1.2845	0.361209	0.463411	2.75111	2.49195	0.0127043	0.413848	zinc finger, MYND domain containing 12	ENSMUSG00000070806	332934	4
Placenta	Male	Rbm42	1.30195	0.380674	5.22804	4.36821	2.48975	0.0127833	0.413848	RNA binding motif protein 42	ENSMUSG00000036733	68035	7
Placenta	Male	Casp2	-1.20127	-0.264556	3.82308	-3.52785	-2.48946	0.0127937	0.413848	caspase 2	ENSMUSG00000029863	12366	6
Placenta	Male	Phb2	1.28092	0.357176	6.27966	3.37522	2.48839	0.0128324	0.413848	prohibitin 2	ENSMUSG00000004264	12034	6
Placenta	Male	Bri3bp	1.20272	0.266298	4.81188	3.49312	2.48824	0.0128377	0.413848	Bri3 binding protein	ENSMUSG00000037905	76809	5
Placenta	Male	Ndufa11	1.53241	0.615806	4.69991	3.44443	2.48711	0.0128785	0.413848	NADH:ubiquinone oxidoreductase subunit A11	ENSMUSG00000002379	69875	17
Placenta	Male	Cstf1	1.19672	0.259081	3.90675	4.73824	2.48674	0.0128921	0.413848	cleavage stimulation factor, 3' pre-RNA, subunit 1	ENSMUSG00000027498	67337	2
Placenta	Male	Cog2	1.14204	0.191612	4.66586	3.88537	2.48624	0.01291	0.413848	component of oligomeric golgi complex 2	ENSMUSG00000031979	76332	8
Placenta	Male	Tbc1d7	1.11474	0.156706	3.70431	2.73966	2.48312	0.0130236	0.413848	TBC1 domain family, member 7	ENSMUSG00000021368	67046	13
Placenta	Male	Zeb2	-1.88402	-0.913816	3.67597	-3.61777	-2.48306	0.0130258	0.413848	zinc finger E-box binding homeobox 2	ENSMUSG00000026872	24136	2
Placenta	Male	Mettl26	1.36126	0.444942	4.11215	3.49562	2.48249	0.0130467	0.413848	methyltransferase like 26	ENSMUSG00000025731	68347	17
Placenta	Male	Pop7	1.33843	0.420539	3.32032	3.66048	2.47983	0.0131444	0.413848	processing of precursor 7, ribonuclease P family, (S. cerevisiae)	ENSMUSG00000029715	74097	5
Placenta	Male	Gpc6	-1.58524	-0.664701	3.00149	-3.35702	-2.47872	0.0131854	0.413848	glypican 6	ENSMUSG00000058571	23888	14
Placenta	Male	Enho	1.60576	0.683254	4.02636	3.49044	2.47848	0.0131943	0.413848	energy homeostasis associated	ENSMUSG00000028445	69638	4
Placenta	Male	Fnbp1l	-1.28917	-0.366445	5.22966	-3.65547	-2.47809	0.0132088	0.413848	formin binding protein 1-like	ENSMUSG00000039735	214459	3
Placenta	Male	Gps1	1.24882	0.320571	5.38929	3.63622	2.47791	0.0132154	0.413848	G protein pathway suppressor 1	ENSMUSG00000025156	209318	11
Placenta	Male	Zfr	-1.14805	-0.199191	5.91222	-3.67882	-2.47783	0.0132184	0.413848	zinc finger RNA binding protein	ENSMUSG00000022201	22763	15
Placenta	Male	Tmem106b	-1.25967	-0.333045	6.59477	-3.43108	-2.47777	0.0132208	0.413848	transmembrane protein 106B	ENSMUSG00000029571	71900	6
Placenta	Male	Prorp	1.10439	0.143247	2.92886	2.73073	2.47623	0.0132778	0.413848	protein only RNase P catalytic subunit	ENSMUSG00000021023	66132	12
Placenta	Male	Cox8a	1.44066	0.526731	6.47965	3.53051	2.47585	0.0132918	0.413848	cytochrome c oxidase subunit 8A	ENSMUSG00000035885	12868	19
Placenta	Male	Map2k1	1.10416	0.142948	6.9527	3.5508	2.47544	0.0133074	0.413848	mitogen-activated protein kinase kinase 1	ENSMUSG00000004936	26395	9
Placenta	Male	Wdr77	1.07819	0.10861	5.703	2.72842	2.47444	0.0133444	0.413848	WD repeat domain 77	ENSMUSG00000000561	70465	3
Placenta	Male	Tmem37	1.493	0.578218	8.29856	3.4759	2.47361	0.0133757	0.413848	transmembrane protein 37	ENSMUSG00000050777	170706	1
Placenta	Male	Trp53inp1	-1.39226	-0.47743	5.48533	-3.53066	-2.47308	0.0133954	0.413848	transformation related protein 53 inducible nuclear protein 1	ENSMUSG00000028211	60599	4
Placenta	Male	Thap2	-1.26155	-0.335196	3.57914	-3.49282	-2.47168	0.0134479	0.413848	THAP domain containing, apoptosis associated protein 2	ENSMUSG00000020137	66816	10
Placenta	Male	C920006O11Rik	1.28611	0.363015	0.708953	2.72436	2.47131	0.0134621	0.413848	RIKEN cDNA C920006O11 gene	ENSMUSG00000097574	320295	9
Placenta	Male	Marchf2	1.13031	0.176717	5.80543	3.76124	2.4713	0.0134623	0.413848	membrane associated ring-CH-type finger 2	ENSMUSG00000079557	224703	17
Placenta	Male	Gmppa	1.18333	0.242853	5.46361	3.5576	2.47129	0.0134628	0.413848	GDP-mannose pyrophosphorylase A	ENSMUSG00000033021	69080	1
Placenta	Male	Exoc4	-1.09621	-0.132518	4.56212	-2.72328	-2.47047	0.0134934	0.413848	exocyst complex component 4	ENSMUSG00000029763	20336	6
Placenta	Male	Camk4	-1.38698	-0.471949	-0.614704	-2.72243	-2.46982	0.0135182	0.413848	calcium/calmodulin-dependent protein kinase IV	ENSMUSG00000038128	12326	18
Placenta	Male	Dipk2a	-1.37816	-0.462747	3.92321	-3.69044	-2.46974	0.013521	0.413848	divergent protein kinase domain 2A	ENSMUSG00000045414	68861	9
Placenta	Male	Mst1r	-1.61548	-0.691964	1.24728	-4.21491	-2.46805	0.013585	0.414728	macrophage stimulating 1 receptor (c-met-related tyrosine kinase)	ENSMUSG00000032584	19882	9
Placenta	Male	Ankmy2	1.10026	0.137843	3.80373	2.71926	2.46736	0.0136113	0.414728	ankyrin repeat and MYND domain containing 2	ENSMUSG00000036188	217473	12
Placenta	Male	Ahnak	-1.78742	-0.837875	8.88119	-3.87421	-2.46638	0.0136485	0.414927	AHNAK nucleoprotein (desmoyokin)	ENSMUSG00000069833	66395	19
Placenta	Male	Higd2a	1.30307	0.381919	4.81663	3.39906	2.4647	0.0137129	0.415565	HIG1 domain family, member 2A	ENSMUSG00000025868	67044	13
Placenta	Male	Plce1	-1.51993	-0.604007	0.799673	-3.78351	-2.46415	0.013734	0.415565	phospholipase C, epsilon 1	ENSMUSG00000024998	74055	19
Placenta	Male	Dusp11	-1.1875	-0.247932	5.53201	-3.85918	-2.46342	0.0137618	0.415565	dual specificity phosphatase 11 (RNA/RNP complex 1-interacting)	ENSMUSG00000030002	72102	6
Placenta	Male	Snx24	-1.08668	-0.119927	4.26503	-2.71291	-2.46245	0.0137992	0.415763	sorting nexing 24	ENSMUSG00000024535	69226	18
Placenta	Male	Egln2	1.07129	0.0993465	4.77713	2.70997	2.46017	0.0138872	0.41624	egl-9 family hypoxia-inducible factor 2	ENSMUSG00000058709	112406	7
Placenta	Male	Ndufv3	1.28504	0.361816	5.23282	3.40333	2.45852	0.0139511	0.41624	NADH:ubiquinone oxidoreductase core subunit V3	ENSMUSG00000024038	78330	17
Placenta	Male	Samm50	1.2315	0.300411	6.11553	3.73885	2.4579	0.0139754	0.41624	SAMM50 sorting and assembly machinery component	ENSMUSG00000022437	68653	15
Placenta	Male	Tut1	1.12581	0.170966	3.87638	2.70648	2.45747	0.0139921	0.41624	terminal uridylyl transferase 1, U6 snRNA-specific	ENSMUSG00000071645	70044	19
Placenta	Male	Arf1	1.13681	0.184996	8.42127	3.44664	2.45718	0.0140033	0.41624	ADP-ribosylation factor 1	ENSMUSG00000048076	11840	11
Placenta	Male	Fam210a	-1.07802	-0.108388	4.93271	-2.70573	-2.45688	0.014015	0.41624	family with sequence similarity 210, member A	ENSMUSG00000038121	108654	18
Placenta	Male	Ltbr	1.18305	0.242516	5.88367	4.0539	2.45611	0.0140449	0.41624	lymphotoxin B receptor	ENSMUSG00000030339	17000	6
Placenta	Male	Zscan18	-1.51143	-0.595913	0.473949	-2.7037	-2.45531	0.0140764	0.41624	zinc finger and SCAN domain containing 18	ENSMUSG00000070822	232875	7
Placenta	Male	Myl6b	1.23068	0.299461	0.84915	2.70317	2.45489	0.0140926	0.41624	myosin, light polypeptide 6B	ENSMUSG00000039824	216459	10
Placenta	Male	Gucy1a2	-1.33719	-0.419204	0.300608	-3.48561	-2.4533	0.0141553	0.41718	guanylate cyclase 1, soluble, alpha 2	ENSMUSG00000041624	234889	9
Placenta	Male	Pgls	1.29795	0.376237	3.70593	4.01212	2.44966	0.0142993	0.417653	6-phosphogluconolactonase	ENSMUSG00000031807	66171	8
Placenta	Male	Abcc5	-1.6284	-0.703457	5.13249	-3.97052	-2.44862	0.0143407	0.417653	ATP-binding cassette, sub-family C (CFTR/MRP), member 5	ENSMUSG00000022822	27416	16
Placenta	Male	Kcnj2	-1.68732	-0.754729	-0.0651774	-3.37464	-2.44853	0.014344	0.417653	potassium inwardly-rectifying channel, subfamily J, member 2	ENSMUSG00000041695	16518	11
Placenta	Male	Plek	-1.32835	-0.409636	2.51656	-2.69486	-2.44845	0.0143474	0.417653	pleckstrin	ENSMUSG00000020120	56193	11
Placenta	Male	Fam13a	-1.40989	-0.49558	0.207912	-3.41728	-2.44838	0.0143502	0.417653	family with sequence similarity 13, member A	ENSMUSG00000037709	58909	6
Placenta	Male	Edrf1	1.10586	0.145173	4.52989	2.69302	2.44702	0.0144043	0.417653	erythroid differentiation regulatory factor 1	ENSMUSG00000039990	214764	7
Placenta	Male	Pmm2	1.15093	0.202801	5.02572	3.48995	2.44696	0.0144066	0.417653	phosphomannomutase 2	ENSMUSG00000022711	54128	16
Placenta	Male	Pde9a	1.13521	0.182954	3.80092	2.69242	2.44655	0.0144231	0.417653	phosphodiesterase 9A	ENSMUSG00000041119	18585	17
Placenta	Male	Tmem120b	1.23825	0.308306	3.93767	3.50503	2.44588	0.0144498	0.417653	transmembrane protein 120B	ENSMUSG00000054434	330189	5
Placenta	Male	Agpat2	1.29812	0.376429	5.28164	3.44545	2.43996	0.0146888	0.421377	1-acylglycerol-3-phosphate O-acyltransferase 2 (lysophosphatidic acid acyltransferase, beta)	ENSMUSG00000026922	67512	2
Placenta	Male	Tcp11l1	-1.36236	-0.446113	1.53443	-3.30767	-2.4398	0.0146953	0.421377	t-complex 11 like 1	ENSMUSG00000027175	320554	2
Placenta	Male	Sptbn1	-1.53724	-0.620343	7.67031	-3.31596	-2.43873	0.0147391	0.421377	spectrin beta, non-erythrocytic 1	ENSMUSG00000020315	20742	11
Placenta	Male	Kdf1	1.24271	0.313495	3.1423	3.19823	2.43746	0.0147908	0.421377	keratinocyte differentiation factor 1	ENSMUSG00000037600	69073	4
Placenta	Male	Apba3	1.20983	0.274804	4.60348	3.39305	2.43724	0.0147997	0.421377	amyloid beta (A4) precursor protein-binding, family A, member 3	ENSMUSG00000004931	57267	10
Placenta	Male	Sac3d1	1.36676	0.45076	2.80925	3.42412	2.43708	0.0148064	0.421377	SAC3 domain containing 1	ENSMUSG00000024790	66406	19
Placenta	Male	Tmem41a	1.22846	0.296846	3.80472	3.64215	2.43703	0.0148086	0.421377	transmembrane protein 41a	ENSMUSG00000022856	66664	16
Placenta	Male	Pctp	1.13976	0.188736	3.391	2.67955	2.43654	0.0148284	0.421377	phosphatidylcholine transfer protein	ENSMUSG00000020553	18559	11
Placenta	Male	Zfp971	-1.41527	-0.501075	2.28293	-3.30136	-2.43295	0.0149763	0.424684	zinc finger protein 971	ENSMUSG00000074519	626848	2
Placenta	Male	Manbal	1.20052	0.263654	5.05225	3.38446	2.43146	0.0150379	0.425484	mannosidase, beta A, lysosomal-like	ENSMUSG00000063019	69161	2
Placenta	Male	Tmem47	-1.31019	-0.389781	1.48513	-2.67197	-2.43063	0.0150724	0.425484	transmembrane protein 47	ENSMUSG00000025666	192216	X
Placenta	Male	Atp13a3	-1.26091	-0.334464	7.18947	-3.4731	-2.42785	0.0151887	0.425484	ATPase type 13A3	ENSMUSG00000022533	224088	16
Placenta	Male	Bckdk	1.16055	0.214809	5.1782	3.61432	2.42713	0.0152188	0.425484	branched chain ketoacid dehydrogenase kinase	ENSMUSG00000030802	12041	7
Placenta	Male	Mtpap	-1.102	-0.140121	4.3773	-2.66687	-2.42666	0.0152386	0.425484	mitochondrial poly(A) polymerase	ENSMUSG00000024234	67440	18
Placenta	Male	Gm3414	-1.58797	-0.667188	-0.279027	-2.66658	-2.42643	0.0152482	0.425484	predicted gene 3414	ENSMUSG00000015882	100041576	5
Placenta	Male	Unc119b	1.14951	0.201013	6.00351	3.47228	2.42578	0.0152753	0.425484	unc-119 lipid binding chaperone B	ENSMUSG00000046562	106840	5
Placenta	Male	Atp6v0d1	1.19153	0.252814	6.56144	5.19822	2.42498	0.0153091	0.425484	ATPase, H+ transporting, lysosomal V0 subunit D1	ENSMUSG00000013160	11972	8
Placenta	Male	Aldh3a2	-1.18336	-0.242886	5.93975	-3.33656	-2.42493	0.0153112	0.425484	aldehyde dehydrogenase family 3, subfamily A2	ENSMUSG00000010025	11671	11
Placenta	Male	Zfp367	-1.29778	-0.376047	1.26605	-2.66376	-2.42423	0.0153407	0.425484	zinc finger protein 367	ENSMUSG00000044934	238673	13
Placenta	Male	Polr2e	1.39807	0.483433	5.35657	3.34956	2.42338	0.015377	0.425484	polymerase (RNA) II (DNA directed) polypeptide E	ENSMUSG00000004667	66420	10
Placenta	Male	Acaca	-1.45561	-0.541623	3.42068	-3.23161	-2.42324	0.0153827	0.425484	acetyl-Coenzyme A carboxylase alpha	ENSMUSG00000020532	107476	11
Placenta	Male	Ikzf1	-1.74785	-0.805578	-0.249799	-3.75652	-2.42146	0.0154584	0.426703	IKAROS family zinc finger 1	ENSMUSG00000018654	22778	11
Placenta	Male	Sf3a3	1.1128	0.154195	4.87679	3.23749	2.41901	0.015563	0.428534	splicing factor 3a, subunit 3	ENSMUSG00000028902	75062	4
Placenta	Male	Rcl1	1.38596	0.47089	4.17787	3.18016	2.41842	0.0155882	0.428534	RNA terminal phosphate cyclase-like 1	ENSMUSG00000024785	59028	19
Placenta	Male	Snrpb	1.29041	0.367826	5.72699	3.44	2.41627	0.0156804	0.430191	small nuclear ribonucleoprotein B	ENSMUSG00000027404	20638	2
Placenta	Male	Umps	1.16208	0.216709	4.40856	3.67731	2.41537	0.0157193	0.430383	uridine monophosphate synthetase	ENSMUSG00000022814	22247	16
Placenta	Male	2700054A10Rik	-1.45859	-0.544571	-0.769224	-2.64898	-2.41268	0.0158356	0.432691	RIKEN cDNA 2700054A10 gene	ENSMUSG00000117042	72578	17
Placenta	Male	Gm527	-1.14288	-0.192678	1.13314	-2.6473	-2.41137	0.0158926	0.432804	predicted gene 527	ENSMUSG00000047227	217648	12
Placenta	Male	Taok3	-1.48541	-0.570865	3.71344	-3.30158	-2.41049	0.0159312	0.432804	TAO kinase 3	ENSMUSG00000061288	330177	5
Placenta	Male	Capn2	-1.15187	-0.203979	6.38735	-3.21286	-2.41032	0.0159383	0.432804	calpain 2	ENSMUSG00000026509	12334	1
Placenta	Male	Gja4	1.25446	0.32707	4.8217	3.73032	2.40954	0.0159729	0.432804	gap junction protein, alpha 4	ENSMUSG00000050234	14612	4
Placenta	Male	Nutf2	1.22543	0.293294	4.56409	3.24223	2.40891	0.0160001	0.432804	nuclear transport factor 2	ENSMUSG00000008450	68051	8
Placenta	Male	Dennd11	-1.62857	-0.703602	1.06784	-3.33961	-2.40788	0.0160454	0.433162	DENN domain containing 11	ENSMUSG00000037172	243780	6
Placenta	Male	Cox5b	1.37285	0.45717	5.90043	3.27567	2.40595	0.0161303	0.434585	cytochrome c oxidase subunit 5B	ENSMUSG00000061518	12859	1
Placenta	Male	Snx21	1.19314	0.254759	4.36123	3.48734	2.40521	0.0161633	0.434606	sorting nexin family member 21	ENSMUSG00000050373	101113	2
Placenta	Male	Cemip	-1.27175	-0.346813	3.17235	-2.63594	-2.40247	0.0162846	0.435211	cell migration inducing protein, hyaluronan binding	ENSMUSG00000052353	80982	7
Placenta	Male	Acaa1a	1.39486	0.480117	5.85237	3.36855	2.40143	0.0163314	0.435211	acetyl-Coenzyme A acyltransferase 1A	ENSMUSG00000036138	113868	9
Placenta	Male	Ctnnbip1	1.30277	0.381577	6.03415	3.18197	2.40141	0.0163319	0.435211	catenin beta interacting protein 1	ENSMUSG00000028988	67087	4
Placenta	Male	Eef1d	1.33476	0.41658	6.39541	3.36512	2.40101	0.0163501	0.435211	eukaryotic translation elongation factor 1 delta (guanine nucleotide exchange protein)	ENSMUSG00000055762	66656	15
Placenta	Male	Gna11	1.13329	0.180522	6.70558	3.31524	2.40036	0.0163788	0.435211	guanine nucleotide binding protein, alpha 11	ENSMUSG00000034781	14672	10
Placenta	Male	Tmem181b-ps	-1.41317	-0.498933	0.944509	-3.51201	-2.39911	0.0164349	0.435211	transmembrane protein 181B, pseudogene		547127	17
Placenta	Male	Tmem203	1.25857	0.331791	3.06379	3.38585	2.39847	0.0164639	0.435211	transmembrane protein 203	ENSMUSG00000078201	227615	2
Placenta	Male	Wdr48	-1.04781	-0.0673732	5.4883	-2.62991	-2.39775	0.0164963	0.435211	WD repeat domain 48	ENSMUSG00000032512	67561	9
Placenta	Male	Fnbp4	-1.27347	-0.348766	4.22104	-3.29395	-2.39771	0.0164981	0.435211	formin binding protein 4	ENSMUSG00000008200	55935	2
Placenta	Male	Tmem79	1.23823	0.308274	3.7188	3.49582	2.39684	0.0165373	0.435211	transmembrane protein 79	ENSMUSG00000001420	71913	3
Placenta	Male	Psmb2	1.30301	0.381853	5.80906	3.36639	2.39677	0.0165405	0.435211	proteasome (prosome, macropain) subunit, beta type 2	ENSMUSG00000028837	26445	4
Placenta	Male	Samhd1	-1.5749	-0.655263	5.1222	-3.2978	-2.39009	0.016844	0.442336	SAM domain and HD domain, 1	ENSMUSG00000027639	56045	2
Placenta	Male	Hrct1	1.28091	0.357165	3.27648	3.11162	2.38882	0.0169027	0.443014	histidine rich carboxyl terminus 1	ENSMUSG00000071001	100039781	4
Placenta	Male	Rc3h2	-1.29122	-0.368739	5.28681	-3.35543	-2.38713	0.0169807	0.443658	ring finger and CCCH-type zinc finger domains 2	ENSMUSG00000075376	319817	2
Placenta	Male	Tssc4	1.3687	0.452811	3.88076	3.18835	2.38686	0.016993	0.443658	tumor-suppressing subchromosomal transferable fragment 4	ENSMUSG00000045752	56844	7
Placenta	Male	Kctd3	1.10442	0.143286	5.79852	3.30736	2.38527	0.0170665	0.444048	potassium channel tetramerisation domain containing 3	ENSMUSG00000026608	226823	1
Placenta	Male	Slc27a4	1.10543	0.144605	5.14576	2.61338	2.38477	0.0170898	0.444048	solute carrier family 27 (fatty acid transporter), member 4	ENSMUSG00000059316	26569	2
Placenta	Male	Ptk2b	-1.18235	-0.241659	2.98195	-2.61289	-2.38439	0.0171077	0.444048	PTK2 protein tyrosine kinase 2 beta	ENSMUSG00000059456	19229	14
Placenta	Male	Fam178b	1.39798	0.48334	0.137209	2.61202	2.3837	0.0171395	0.444048	family with sequence similarity 178, member B	ENSMUSG00000046337	381337	1
Placenta	Male	Lysmd1	1.24101	0.31151	2.44624	3.28911	2.38238	0.0172011	0.444367	LysM, putative peptidoglycan-binding, domain containing 1	ENSMUSG00000053769	217779	3
Placenta	Male	Manea	-1.23695	-0.306782	4.13623	-3.22289	-2.38154	0.0172404	0.444367	mannosidase, endo-alpha	ENSMUSG00000040520	242362	4
Placenta	Male	Zfp942	-1.24192	-0.312574	3.08012	-3.23734	-2.38131	0.017251	0.444367	zinc finger protein 942	ENSMUSG00000071267	73233	17
Placenta	Male	Ddx18	1.12561	0.170706	5.00799	3.30355	2.38062	0.0172835	0.444367	DEAD box helicase 18	ENSMUSG00000001674	66942	1
Placenta	Male	Nt5dc2	1.34908	0.431975	4.30214	3.28163	2.37979	0.0173224	0.444519	5'-nucleotidase domain containing 2	ENSMUSG00000071547	70021	14
Placenta	Male	Pdgfc	-1.27408	-0.349458	2.57249	-2.60301	-2.37661	0.0174726	0.446175	platelet-derived growth factor, C polypeptide	ENSMUSG00000028019	54635	3
Placenta	Male	Mpp5	-1.20807	-0.272699	5.99955	-3.20752	-2.37626	0.0174893	0.446175	membrane protein, palmitoylated 5 (MAGUK p55 subfamily member 5)	ENSMUSG00000021112	56217	12
Placenta	Male	Wdr26	-1.22515	-0.292955	7.17815	-3.71875	-2.37574	0.017514	0.446175	WD repeat domain 26	ENSMUSG00000038733	226757	1
Placenta	Male	Glb1l	-1.37454	-0.458951	2.11701	-3.85121	-2.37526	0.0175368	0.446175	galactosidase, beta 1-like	ENSMUSG00000026200	74577	1
Placenta	Male	Nfia	-1.36493	-0.448828	2.34758	-3.21986	-2.37473	0.0175618	0.446175	nuclear factor I/A	ENSMUSG00000028565	18027	4
Placenta	Male	Mindy2	-1.41265	-0.498409	4.38929	-3.50779	-2.37424	0.0175852	0.446175	MINDY lysine 48 deubiquitinase 2	ENSMUSG00000042444	235461	9
Placenta	Male	Rnf215	1.16233	0.217016	4.76625	3.40258	2.37305	0.0176418	0.44677	ring finger protein 215	ENSMUSG00000003581	71673	11
Placenta	Male	Bora	1.16219	0.216844	1.38653	2.59231	2.36817	0.0178762	0.450667	bora, aurora kinase A activator	ENSMUSG00000022070	77744	14
Placenta	Male	Ykt6	1.14275	0.19251	6.59677	3.19018	2.36469	0.0180451	0.450667	YKT6 v-SNARE homolog (S. cerevisiae)	ENSMUSG00000002741	56418	11
Placenta	Male	Slc12a6	-1.38402	-0.468865	4.5767	-3.27999	-2.36406	0.0180757	0.450667	solute carrier family 12, member 6	ENSMUSG00000027130	107723	2
Placenta	Male	Cpne3	-1.16927	-0.225603	5.24406	-3.19709	-2.36393	0.0180823	0.450667	copine III	ENSMUSG00000028228	70568	4
Placenta	Male	Nucb2	1.18029	0.239142	7.23935	2.58637	2.36349	0.0181037	0.450667	nucleobindin 2	ENSMUSG00000030659	53322	7
Placenta	Male	Angpt1	-1.31956	-0.400057	0.595468	-3.58245	-2.36287	0.0181342	0.450667	angiopoietin 1	ENSMUSG00000022309	11600	15
Placenta	Male	Tlcd2	1.21447	0.280329	2.09113	3.43814	2.36273	0.018141	0.450667	TLC domain containing 2	ENSMUSG00000038217	380712	11
Placenta	Male	Gmds	1.24019	0.310563	4.42399	3.23117	2.36212	0.0181707	0.450667	GDP-mannose 4, 6-dehydratase	ENSMUSG00000038372	218138	13
Placenta	Male	Capn7	-1.1446	-0.194839	5.15649	-3.15817	-2.3616	0.0181962	0.450667	calpain 7	ENSMUSG00000021893	12339	14
Placenta	Male	Dus4l	1.21109	0.276304	1.71309	3.30111	2.36083	0.018234	0.450667	dihydrouridine synthase 4-like (S. cerevisiae)	ENSMUSG00000020648	71916	12
Placenta	Male	C330020E22Rik	-1.32276	-0.403552	1.80446	-2.58234	-2.36031	0.0182597	0.450667	RIKEN cDNA C330020E22 gene		320896	4
Placenta	Male	Pnma5	-1.34258	-0.425009	1.5974	-2.58224	-2.36023	0.0182638	0.450667	paraneoplastic antigen family 5	ENSMUSG00000050424	385377	X
Placenta	Male	Rassf4	-1.26554	-0.339755	4.43096	-2.58213	-2.36014	0.0182679	0.450667	Ras association (RalGDS/AF-6) domain family member 4	ENSMUSG00000042129	213391	6
Placenta	Male	Fam104a	1.27389	0.349243	5.67511	3.20009	2.35933	0.0183077	0.450667	family with sequence similarity 104, member A	ENSMUSG00000041629	28081	11
Placenta	Male	Pex11g	1.3798	0.464454	3.16695	3.27477	2.35929	0.01831	0.450667	peroxisomal biogenesis factor 11 gamma	ENSMUSG00000069633	69129	8
Placenta	Male	Fam207a	1.20725	0.271727	4.80538	3.16924	2.35808	0.0183698	0.450667	family with sequence similarity 207, member A	ENSMUSG00000032977	108707	10
Placenta	Male	Kras	-1.1455	-0.195983	5.96387	-4.36247	-2.35791	0.0183779	0.450667	Kirsten rat sarcoma viral oncogene homolog	ENSMUSG00000030265	16653	6
Placenta	Male	Bysl	1.17905	0.237619	3.75218	3.56874	2.35591	0.0184774	0.450667	bystin-like	ENSMUSG00000023988	53414	17
Placenta	Male	Tgfa	-1.64435	-0.71752	3.28962	-3.26983	-2.35544	0.0185007	0.450667	transforming growth factor alpha	ENSMUSG00000029999	21802	6
Placenta	Male	Dohh	1.31063	0.39026	3.98294	3.27343	2.35504	0.0185206	0.450667	deoxyhypusine hydroxylase/monooxygenase	ENSMUSG00000078440	102115	10
Placenta	Male	Tmem138	1.20683	0.271227	3.23439	3.12812	2.35502	0.0185217	0.450667	transmembrane protein 138	ENSMUSG00000024666	72982	19
Placenta	Male	Tmem184c	-1.13141	-0.178124	4.02917	-2.57544	-2.35485	0.0185302	0.450667	transmembrane protein 184C	ENSMUSG00000031617	234463	8
Placenta	Male	Ptp4a3	1.28464	0.361366	5.88441	3.22385	2.35288	0.0186288	0.451841	protein tyrosine phosphatase 4a3	ENSMUSG00000059895	19245	15
Placenta	Male	Amt	1.39808	0.483451	3.85556	3.40367	2.35201	0.0186724	0.451841	aminomethyltransferase	ENSMUSG00000032607	434437	9
Placenta	Male	H2ax	1.40494	0.490513	4.90477	3.42198	2.35188	0.0186788	0.451841	H2A.X variant histone	ENSMUSG00000049932	15270	9
Placenta	Male	Chmp1a	1.20447	0.268403	6.42358	3.18936	2.34778	0.0188856	0.455274	charged multivesicular body protein 1A	ENSMUSG00000000743	234852	8
Placenta	Male	Nr3c1	-1.20251	-0.266046	5.96352	-3.26743	-2.34773	0.0188882	0.455274	nuclear receptor subfamily 3, group C, member 1	ENSMUSG00000024431	14815	18
Placenta	Male	Krt18	1.20272	0.266297	10.1287	3.11889	2.34634	0.0189587	0.455405	keratin 18	ENSMUSG00000023043	16668	15
Placenta	Male	Smarcb1	1.17996	0.238743	5.45908	3.2099	2.34629	0.0189612	0.455405	SWI/SNF related, matrix associated, actin dependent regulator of chromatin, subfamily b, member 1	ENSMUSG00000000902	20587	10
Placenta	Male	Cmah	-1.46901	-0.554842	0.235701	-2.56366	-2.34553	0.0189999	0.455525	cytidine monophospho-N-acetylneuraminic acid hydroxylase	ENSMUSG00000016756	12763	13
Placenta	Male	Atp5g2	1.3399	0.422128	5.22749	3.36995	2.34374	0.0190915	0.455769	ATP synthase, H+ transporting, mitochondrial F0 complex, subunit C2 (subunit 9)	ENSMUSG00000062683	67942	15
Placenta	Male	Psmd3	1.13075	0.177278	5.87515	3.2789	2.34304	0.0191273	0.455769	proteasome (prosome, macropain) 26S subunit, non-ATPase, 3	ENSMUSG00000017221	22123	11
Placenta	Male	Ap5s1	1.21962	0.286428	2.73033	3.25276	2.34274	0.0191425	0.455769	adaptor-related protein 5 complex, sigma 1 subunit	ENSMUSG00000068264	69596	2
Placenta	Male	Kcnq5	-1.59295	-0.671702	0.194938	-3.12273	-2.34269	0.0191452	0.455769	potassium voltage-gated channel, subfamily Q, member 5	ENSMUSG00000028033	226922	1
Placenta	Male	Tnfaip8l1	1.45002	0.536069	3.20359	3.29488	2.33935	0.0193171	0.459054	tumor necrosis factor, alpha-induced protein 8-like 1	ENSMUSG00000044469	66443	17
Placenta	Male	E130309D02Rik	1.2284	0.296783	5.05476	3.21199	2.33836	0.0193684	0.459284	RIKEN cDNA E130309D02 gene	ENSMUSG00000039244	231868	5
Placenta	Male	Dhdh	-1.25775	-0.330845	0.582121	-2.55393	-2.33782	0.0193967	0.459284	dihydrodiol dehydrogenase (dimeric)	ENSMUSG00000011382	71755	7
Placenta	Male	Spindoc	1.27839	0.354332	5.28231	3.12871	2.3372	0.0194289	0.459284	spindlin interactor and repressor of chromatin binding	ENSMUSG00000024970	68229	19
Placenta	Male	Akap8l	1.18315	0.242628	3.72903	3.05209	2.33593	0.0194951	0.460042	A kinase (PRKA) anchor protein 8-like	ENSMUSG00000002625	54194	17
Placenta	Male	Aaas	1.12864	0.174581	3.79014	3.58993	2.33507	0.0195395	0.460072	achalasia, adrenocortical insufficiency, alacrimia	ENSMUSG00000036678	223921	15
Placenta	Male	Mrps12	1.38411	0.468955	4.12806	3.24785	2.33418	0.0195861	0.460072	mitochondrial ribosomal protein S12	ENSMUSG00000045948	24030	7
Placenta	Male	Sdr39u1	1.20581	0.270007	3.94467	3.65285	2.33298	0.0196492	0.460072	short chain dehydrogenase/reductase family 39U, member 1	ENSMUSG00000022223	654795	14
Placenta	Male	Mfsd3	1.35314	0.436306	1.25294	3.04701	2.33205	0.019698	0.460072	major facilitator superfamily domain containing 3	ENSMUSG00000019080	69572	15
Placenta	Male	Vrk1	1.1161	0.15846	3.52351	2.54618	2.33167	0.019718	0.460072	vaccinia related kinase 1	ENSMUSG00000021115	22367	12
Placenta	Male	Qrsl1	1.19516	0.257201	2.19134	3.63235	2.3316	0.0197219	0.460072	glutaminyl-tRNA synthase (glutamine-hydrolyzing)-like 1	ENSMUSG00000019863	76563	10
Placenta	Male	Chuk	-1.13089	-0.17746	5.01964	-3.14887	-2.33135	0.0197349	0.460072	conserved helix-loop-helix ubiquitous kinase	ENSMUSG00000025199	12675	19
Placenta	Male	Pgam5	1.1295	0.17569	5.58341	3.45809	2.3303	0.0197903	0.460343	phosphoglycerate mutase family member 5	ENSMUSG00000029500	72542	5
Placenta	Male	Ubiad1	1.13724	0.185543	3.62368	2.54344	2.32949	0.0198329	0.460343	UbiA prenyltransferase domain containing 1	ENSMUSG00000047719	71707	4
Placenta	Male	Ptrh1	1.29281	0.37051	2.92963	3.18029	2.32711	0.0199592	0.460343	peptidyl-tRNA hydrolase 1 homolog	ENSMUSG00000053746	329384	2
Placenta	Male	Evi5	-1.12408	-0.168747	5.85307	-2.53943	-2.32631	0.0200022	0.460343	ecotropic viral integration site 5	ENSMUSG00000011831	14020	5
Placenta	Male	Adamts9	-1.29605	-0.374123	5.25034	-2.53883	-2.32583	0.0200277	0.460343	a disintegrin-like and metallopeptidase (reprolysin type) with thrombospondin type 1 motif, 9	ENSMUSG00000030022	101401	6
Placenta	Male	Alkbh4	1.29026	0.367663	2.74353	3.59124	2.32582	0.0200279	0.460343	alkB homolog 4, lysine demethylase	ENSMUSG00000039754	72041	5
Placenta	Male	Rabl6	1.08808	0.121782	5.57524	3.47178	2.32496	0.0200739	0.460343	RAB, member RAS oncogene family-like 6	ENSMUSG00000015087	227624	2
Placenta	Male	Kdm1a	1.10809	0.148073	6.59491	3.24973	2.3249	0.0200772	0.460343	lysine (K)-specific demethylase 1A	ENSMUSG00000036940	99982	4
Placenta	Male	Rce1	1.34031	0.422568	4.74923	3.19301	2.32407	0.020122	0.460343	Ras converting CAAX endopeptidase 1	ENSMUSG00000024889	19671	19
Placenta	Male	Tmem147	1.41563	0.501445	5.37885	3.15731	2.324	0.0201254	0.460343	transmembrane protein 147	ENSMUSG00000006315	69804	7
Placenta	Male	Arhgap9	1.24746	0.318988	3.87491	3.06589	2.32389	0.0201316	0.460343	Rho GTPase activating protein 9	ENSMUSG00000040345	216445	10
Placenta	Male	Slc25a28	1.12886	0.174866	3.53825	2.53558	2.32324	0.0201662	0.460343	solute carrier family 25, member 28	ENSMUSG00000040414	246696	19
Placenta	Male	Chml	-1.88997	-0.918364	2.87233	-3.0739	-2.32228	0.020218	0.460343	choroideremia-like	ENSMUSG00000078185	12663	1
Placenta	Male	Ankrd13d	1.30264	0.381443	1.76729	3.25298	2.32151	0.0202594	0.460343	ankyrin repeat domain 13 family, member D	ENSMUSG00000005986	68423	19
Placenta	Male	Lipt1	1.21647	0.282702	1.97541	3.13422	2.32064	0.0203064	0.460343	lipoyltransferase 1	ENSMUSG00000037216	623661	1
Placenta	Male	Btbd3	-1.3109	-0.390559	7.20937	-2.53176	-2.32021	0.0203298	0.460343	BTB (POZ) domain containing 3	ENSMUSG00000062098	228662	2
Placenta	Male	Noa1	1.1953	0.25737	3.0401	3.18779	2.31982	0.0203506	0.460343	nitric oxide associated 1	ENSMUSG00000036285	56412	5
Placenta	Male	Asxl2	-1.41015	-0.495853	4.38433	-3.21013	-2.31892	0.0203992	0.460343	ASXL transcriptional regulator 2	ENSMUSG00000037486	75302	12
Placenta	Male	Gabpa	-1.21321	-0.27883	4.8374	-3.19559	-2.31852	0.0204208	0.460343	GA repeat binding protein, alpha	ENSMUSG00000008976	14390	16
Placenta	Male	Washc2	-1.23771	-0.307668	5.28516	-3.04932	-2.31838	0.0204286	0.460343	WASH complex subunit 2`	ENSMUSG00000024104	28006	6
Placenta	Male	Cdk5rap3	1.15456	0.207339	4.93217	3.11631	2.31743	0.0204804	0.46074	CDK5 regulatory subunit associated protein 3	ENSMUSG00000018669	80280	11
Placenta	Male	Lamtor2	1.20693	0.271344	4.69612	3.09738	2.31675	0.0205176	0.460809	late endosomal/lysosomal adaptor, MAPK and MTOR activator 2	ENSMUSG00000028062	83409	3
Placenta	Male	Washc4	-1.16631	-0.221947	5.25956	-3.27584	-2.31608	0.0205536	0.460852	WASH complex subunit 4	ENSMUSG00000034560	319277	10
Placenta	Male	Tbc1d2b	-1.6459	-0.718878	3.07943	-3.13297	-2.31531	0.0205959	0.460862	TBC1 domain family, member 2B	ENSMUSG00000037410	67016	9
Placenta	Male	Dnase2a	1.31693	0.397184	5.176	3.0001	2.31463	0.020633	0.460862	deoxyribonuclease II alpha	ENSMUSG00000003812	13423	8
Placenta	Male	Fam126b	-1.26904	-0.343735	4.43332	-3.34659	-2.3142	0.0206565	0.460862	family with sequence similarity 126, member B	ENSMUSG00000038174	213056	1
Placenta	Male	Slc30a5	1.07288	0.101495	6.13558	2.52162	2.31213	0.0207705	0.460938	solute carrier family 30 (zinc transporter), member 5	ENSMUSG00000021629	69048	13
Placenta	Male	Znrd2	1.41678	0.502612	2.12424	3.69179	2.31162	0.0207985	0.460938	zinc ribbon domain containing 2	ENSMUSG00000079478	56390	19
Placenta	Male	Keap1	1.10173	0.139772	5.38521	3.40813	2.31136	0.020813	0.460938	kelch-like ECH-associated protein 1	ENSMUSG00000003308	50868	9
Placenta	Male	Capzb	1.11816	0.161121	7.93915	3.05693	2.31092	0.020837	0.460938	capping protein (actin filament) muscle Z-line, beta	ENSMUSG00000028745	12345	4
Placenta	Male	Pnn	-1.19929	-0.262177	4.48677	-3.23408	-2.30958	0.0209115	0.460938	pinin	ENSMUSG00000020994	18949	12
Placenta	Male	Orai2	-1.44239	-0.528458	0.554547	-3.4787	-2.30943	0.0209199	0.460938	ORAI calcium release-activated calcium modulator 2	ENSMUSG00000039747	269717	5
Placenta	Male	Tchh	-2.04705	-1.03355	4.21572	-4.25269	-2.30849	0.0209717	0.460938	trichohyalin	ENSMUSG00000052415	99681	3
Placenta	Male	1110038F14Rik	1.24197	0.312627	3.72137	3.22693	2.30744	0.0210304	0.460938	RIKEN cDNA 1110038F14 gene	ENSMUSG00000063236	117171	15
Placenta	Male	Ndufa3	1.3729	0.457225	4.96201	3.12936	2.30742	0.0210312	0.460938	NADH:ubiquinone oxidoreductase subunit A3	ENSMUSG00000035674	66091	7
Placenta	Male	Ndufs7	1.36628	0.450253	4.69444	3.23197	2.30552	0.0211375	0.460938	NADH:ubiquinone oxidoreductase core subunit S7	ENSMUSG00000020153	75406	10
Placenta	Male	Tpst1	1.25216	0.32442	3.83813	3.01028	2.30548	0.0211395	0.460938	protein-tyrosine sulfotransferase 1	ENSMUSG00000034118	22021	5
Placenta	Male	Galnt1	-1.11605	-0.158398	6.98348	-2.5131	-2.30533	0.021148	0.460938	polypeptide N-acetylgalactosaminyltransferase 1	ENSMUSG00000000420	14423	18
Placenta	Male	Naxe	1.33712	0.419129	5.39086	3.01705	2.30513	0.0211591	0.460938	NAD(P)HX epimerase	ENSMUSG00000028070	246703	3
Placenta	Male	Dnlz	1.24348	0.314383	3.86158	3.00581	2.30336	0.0212584	0.460938	DNL-type zinc finger	ENSMUSG00000075467	52838	2
Placenta	Male	Thap11	1.1831	0.242575	4.68333	3.27616	2.30312	0.0212722	0.460938	THAP domain containing 11	ENSMUSG00000036442	59016	8
Placenta	Male	Cacna2d1	-1.60299	-0.680769	0.875446	-3.57923	-2.30273	0.0212942	0.460938	calcium channel, voltage-dependent, alpha2/delta subunit 1	ENSMUSG00000040118	12293	5
Placenta	Male	Gprasp1	-1.16703	-0.222841	2.90176	-2.50975	-2.30266	0.0212978	0.460938	G protein-coupled receptor associated sorting protein 1	ENSMUSG00000043384	67298	X
Placenta	Male	Mfap2	1.28235	0.358793	1.46706	2.50945	2.30242	0.0213113	0.460938	microfibrillar-associated protein 2	ENSMUSG00000060572	17150	4
Placenta	Male	Afg3l1	1.1124	0.153678	5.96759	6.1118	2.30232	0.0213169	0.460938	AFG3-like AAA ATPase 1	ENSMUSG00000031967	114896	8
Placenta	Male	Eif4ebp1	1.23371	0.303007	6.58765	3.22461	2.29959	0.0214717	0.460938	eukaryotic translation initiation factor 4E binding protein 1	ENSMUSG00000031490	13685	8
Placenta	Male	Nup85	1.27037	0.345252	4.25894	3.12112	2.29948	0.0214779	0.460938	nucleoporin 85	ENSMUSG00000020739	445007	11
Placenta	Male	Pdlim4	1.4278	0.513792	4.05112	3.25289	2.29936	0.0214846	0.460938	PDZ and LIM domain 4	ENSMUSG00000020388	30794	11
Placenta	Male	Cdc42se2	1.12068	0.164377	7.4236	3.0801	2.29924	0.0214911	0.460938	CDC42 small effector 2	ENSMUSG00000052298	72729	11
Placenta	Male	Irf9	1.11283	0.154236	5.56767	3.25088	2.29826	0.0215472	0.460938	interferon regulatory factor 9	ENSMUSG00000002325	16391	14
Placenta	Male	Gm13375	1.18764	0.248093	1.89784	2.504	2.29807	0.0215577	0.460938	predicted gene 13375		433408	2
Placenta	Male	Tmem216	1.27039	0.345268	3.73801	3.08103	2.29785	0.0215702	0.460938	transmembrane protein 216	ENSMUSG00000024667	68642	19
Placenta	Male	Dlg1	-1.13268	-0.17974	6.07449	-3.26206	-2.29765	0.0215819	0.460938	discs large MAGUK scaffold protein 1	ENSMUSG00000022770	13383	16
Placenta	Male	Dus3l	1.16181	0.216368	3.54738	2.50157	2.29613	0.0216687	0.461262	dihydrouridine synthase 3-like (S. cerevisiae)	ENSMUSG00000007603	224907	17
Placenta	Male	Pcmtd2	-1.18638	-0.246571	4.26734	-3.21346	-2.29574	0.021691	0.461262	protein-L-isoaspartate (D-aspartate) O-methyltransferase domain containing 2	ENSMUSG00000027589	245867	2
Placenta	Male	Pcmtd1	-1.29459	-0.372499	4.37414	-3.21416	-2.29559	0.0216996	0.461262	protein-L-isoaspartate (D-aspartate) O-methyltransferase domain containing 1	ENSMUSG00000051285	319263	1
Placenta	Male	Map3k20	-1.25684	-0.329795	3.01928	-3.1963	-2.29357	0.021815	0.461876	mitogen-activated protein kinase kinase kinase 20	ENSMUSG00000004085	65964	2
Placenta	Male	Zgpat	1.10652	0.146032	3.48572	2.49796	2.29324	0.021834	0.461876	zinc finger, CCCH-type with G patch domain	ENSMUSG00000027582	229007	2
Placenta	Male	Stxbp3	-1.11108	-0.151964	5.35089	-2.49721	-2.29264	0.0218687	0.461876	syntaxin binding protein 3	ENSMUSG00000027882	20912	3
Placenta	Male	Marcks	-1.31863	-0.399041	6.45388	-3.67316	-2.29198	0.0219068	0.461876	myristoylated alanine rich protein kinase C substrate	ENSMUSG00000069662	17118	10
Placenta	Male	Cipc	-1.19002	-0.250985	3.74996	-2.99258	-2.29166	0.0219251	0.461876	CLOCK interacting protein, circadian	ENSMUSG00000034157	217732	12
Placenta	Male	Ralgapa2	-1.45729	-0.543291	3.58566	-3.07586	-2.29125	0.021949	0.461876	Ral GTPase activating protein, alpha subunit 2 (catalytic)	ENSMUSG00000037110	241694	2
Placenta	Male	Hspa8	1.25153	0.323693	10.0449	3.00534	2.29092	0.021968	0.461876	heat shock protein 8	ENSMUSG00000015656	15481	9
Placenta	Male	Tfdp2	-1.17705	-0.23518	4.77676	-3.36856	-2.28813	0.0221299	0.46405	transcription factor Dp 2	ENSMUSG00000032411	211586	9
Placenta	Male	Zscan29	-1.18052	-0.239424	3.44104	-3.13528	-2.28673	0.0222114	0.46405	zinc finger SCAN domains 29	ENSMUSG00000050619	99334	2
Placenta	Male	Nop58	1.14471	0.194985	5.41842	3.36269	2.28667	0.022215	0.46405	NOP58 ribonucleoprotein	ENSMUSG00000026020	55989	1
Placenta	Male	1700086O06Rik	1.35759	0.441052	0.958394	3.43922	2.28635	0.022234	0.46405	RIKEN cDNA 1700086O06 gene	ENSMUSG00000097080	73516	18
Placenta	Male	Abhd11	1.21195	0.277326	3.73571	3.50486	2.28619	0.0222433	0.46405	abhydrolase domain containing 11	ENSMUSG00000040532	68758	5
Placenta	Male	Pdap1	1.13543	0.183242	5.64322	3.04555	2.28534	0.0222931	0.464371	PDGFA associated protein 1	ENSMUSG00000029623	231887	5
Placenta	Male	Ciao3	1.3216	0.402287	3.8144	3.04864	2.28457	0.0223381	0.464384	cytosolic iron-sulfur assembly component 3	ENSMUSG00000002280	67563	17
Placenta	Male	Kank2	-1.43132	-0.517351	4.89397	-3.12128	-2.28415	0.0223625	0.464384	KN motif and ankyrin repeat domains 2	ENSMUSG00000032194	235041	9
Placenta	Male	Atm	-1.35836	-0.441867	2.75457	-3.01571	-2.28333	0.0224111	0.464677	ataxia telangiectasia mutated	ENSMUSG00000034218	11920	9
Placenta	Male	Eif4e3	1.15058	0.202367	4.51179	3.20242	2.282	0.0224894	0.465179	eukaryotic translation initiation factor 4E member 3	ENSMUSG00000093661	66892	6
Placenta	Male	Slc37a2	-1.21006	-0.275083	1.0743	-2.4836	-2.28175	0.0225042	0.465179	solute carrier family 37 (glycerol-3-phosphate transporter), member 2	ENSMUSG00000032122	56857	9
Placenta	Male	Derl3	1.77057	0.824216	6.30415	3.00538	2.28036	0.0225866	0.466167	Der1-like domain family, member 3	ENSMUSG00000009092	70377	10
Placenta	Male	Znhit1	1.32293	0.403742	3.92427	3.13393	2.27942	0.0226419	0.466172	zinc finger, HIT domain containing 1	ENSMUSG00000059518	70103	5
Placenta	Male	Borcs8	1.14447	0.194676	3.83143	2.97183	2.27919	0.0226559	0.466172	BLOC-1 related complex subunit 8	ENSMUSG00000002345	72368	8
Placenta	Male	Armcx5	-1.30444	-0.383432	1.34392	-3.09518	-2.2777	0.0227445	0.466858	armadillo repeat containing, X-linked 5	ENSMUSG00000072969	494468	X
Placenta	Male	Ppp4r3b	-1.10233	-0.140552	5.87167	-2.92486	-2.27697	0.0227881	0.466858	protein phosphatase 4 regulatory subunit 3B	ENSMUSG00000020463	104570	11
Placenta	Male	Prpsap1	1.1075	0.147308	4.39473	2.99943	2.27689	0.022793	0.466858	phosphoribosyl pyrophosphate synthetase-associated protein 1	ENSMUSG00000015869	67763	11
Placenta	Male	Atp9a	1.1928	0.254348	6.01575	3.10483	2.27615	0.0228368	0.467047	ATPase, class II, type 9A	ENSMUSG00000027546	11981	2
Placenta	Male	Pex11b	1.21356	0.279245	4.19387	3.09144	2.27477	0.0229194	0.467363	peroxisomal biogenesis factor 11 beta	ENSMUSG00000028102	18632	3
Placenta	Male	Maf1	1.21212	0.277531	5.75812	3.07723	2.27474	0.0229215	0.467363	MAF1 homolog, negative regulator of RNA polymerase III	ENSMUSG00000022553	68877	15
Placenta	Male	Pqbp1	1.21935	0.286116	4.08591	3.13646	2.27272	0.0230431	0.469133	polyglutamine binding protein 1	ENSMUSG00000031157	54633	X
Placenta	Male	Snx13	-1.18451	-0.244294	5.10592	-3.05186	-2.2706	0.023171	0.470012	sorting nexin 13	ENSMUSG00000020590	217463	12
Placenta	Male	Mgat3	-1.80823	-0.854582	3.99115	-2.92753	-2.26997	0.0232092	0.470012	mannoside acetylglucosaminyltransferase 3	ENSMUSG00000042428	17309	15
Placenta	Male	Anxa2	1.26368	0.337632	9.43245	2.97462	2.26844	0.0233021	0.470012	annexin A2	ENSMUSG00000032231	12306	9
Placenta	Male	Rpp21	1.36459	0.448463	3.16332	2.96777	2.26827	0.0233128	0.470012	ribonuclease P 21 subunit	ENSMUSG00000024446	67676	17
Placenta	Male	Maged2	1.27723	0.353014	8.02435	3.10245	2.26824	0.0233149	0.470012	MAGE family member D2	ENSMUSG00000025268	80884	X
Placenta	Male	Fcho2	-1.21206	-0.277462	5.84479	-3.11841	-2.26781	0.0233406	0.470012	FCH domain only 2	ENSMUSG00000041685	218503	13
Placenta	Male	Plekhn1	-1.54364	-0.626333	-0.300945	-3.01506	-2.26725	0.0233747	0.470012	pleckstrin homology domain containing, family N member 1	ENSMUSG00000078485	231002	4
Placenta	Male	Zfyve19	1.2622	0.335935	3.97285	2.96273	2.26501	0.023512	0.470012	zinc finger, FYVE domain containing 19	ENSMUSG00000068580	72008	2
Placenta	Male	Timm17a	1.21743	0.28384	5.51214	3.06835	2.26394	0.0235779	0.470012	translocase of inner mitochondrial membrane 17a	ENSMUSG00000062580	21854	1
Placenta	Male	Samd8	-1.37269	-0.457005	6.09602	-3.02541	-2.26393	0.0235782	0.470012	sterile alpha motif domain containing 8	ENSMUSG00000021770	67630	14
Placenta	Male	Srprb	1.26206	0.335777	6.70419	3.06262	2.26378	0.0235873	0.470012	signal recognition particle receptor, B subunit	ENSMUSG00000032553	20818	9
Placenta	Male	Agtpbp1	-1.35765	-0.441111	3.40952	-3.02971	-2.26284	0.0236456	0.470012	ATP/GTP binding protein 1	ENSMUSG00000021557	67269	13
Placenta	Male	Fmnl2	-1.57968	-0.659634	4.19952	-3.10704	-2.26276	0.0236506	0.470012	formin-like 2	ENSMUSG00000036053	71409	2
Placenta	Male	Bcdin3d	1.24569	0.316947	2.12073	3.00331	2.26032	0.0238015	0.470012	BCDIN3 domain containing	ENSMUSG00000037525	75284	15
Placenta	Male	Kars	1.16599	0.221559	5.64667	3.67371	2.25942	0.0238573	0.470012	lysyl-tRNA synthetase	ENSMUSG00000031948	85305	8
Placenta	Male	Rnf41	1.15811	0.211778	5.34301	2.99383	2.25892	0.0238882	0.470012	ring finger protein 41	ENSMUSG00000025373	67588	10
Placenta	Male	Steap2	-1.55266	-0.634744	2.84644	-3.3095	-2.25796	0.0239479	0.470012	six transmembrane epithelial antigen of prostate 2	ENSMUSG00000015653	74051	5
Placenta	Male	Rabif	1.10397	0.142701	4.81793	2.89497	2.25774	0.0239619	0.470012	RAB interacting factor	ENSMUSG00000042229	98710	1
Placenta	Male	Rbms3	-1.52666	-0.610381	2.01064	-3.11378	-2.25763	0.0239687	0.470012	RNA binding motif, single stranded interacting protein	ENSMUSG00000039607	207181	9
Placenta	Male	Cfap97	-1.08384	-0.116158	4.18216	-2.45294	-2.25712	0.0240006	0.470012	cilia and flagella associated protein 97	ENSMUSG00000031631	66756	8
Placenta	Male	Rgl2	1.11557	0.157785	4.96401	2.45245	2.25672	0.0240254	0.470012	ral guanine nucleotide dissociation stimulator-like 2	ENSMUSG00000041354	19732	17
Placenta	Male	Cct7	1.29855	0.376903	6.9597	2.96268	2.25662	0.024032	0.470012	chaperonin containing Tcp1, subunit 7 (eta)	ENSMUSG00000030007	12468	6
Placenta	Male	Nxt2	-1.20504	-0.269079	2.1719	-2.45217	-2.2565	0.0240394	0.470012	nuclear transport factor 2-like export factor 2	ENSMUSG00000042271	237082	X
Placenta	Male	Coro1b	1.3126	0.392426	7.02308	2.96158	2.25611	0.0240639	0.470012	coronin, actin binding protein 1B	ENSMUSG00000024835	23789	19
Placenta	Male	Snai2	-1.27131	-0.346318	0.643737	-2.45086	-2.25545	0.0241053	0.470012	snail family zinc finger 2	ENSMUSG00000022676	20583	16
Placenta	Male	Ipmk	-1.31534	-0.395431	5.66924	-3.06553	-2.25532	0.0241133	0.470012	inositol polyphosphate multikinase	ENSMUSG00000060733	69718	10
Placenta	Male	Lmf1	1.39328	0.47848	3.76806	4.51395	2.25527	0.0241161	0.470012	lipase maturation factor 1	ENSMUSG00000002279	76483	17
Placenta	Male	Zfp644	-1.19925	-0.262137	4.55244	-3.15007	-2.25487	0.0241413	0.470012	zinc finger protein 644	ENSMUSG00000049606	52397	5
Placenta	Male	Snrpa	1.21295	0.278517	4.82265	3.03862	2.25452	0.0241636	0.470012	small nuclear ribonucleoprotein polypeptide A	ENSMUSG00000061479	53607	7
Placenta	Male	Deptor	-1.63602	-0.710192	2.12667	-3.03521	-2.25426	0.0241801	0.470012	DEP domain containing MTOR-interacting protein	ENSMUSG00000022419	97998	15
Placenta	Male	Acvrl1	1.21537	0.2814	6.92855	3.15531	2.25396	0.0241987	0.470012	activin A receptor, type II-like 1	ENSMUSG00000000530	11482	15
Placenta	Male	Gas7	-2.06223	-1.04421	4.041	-3.13578	-2.25393	0.0242005	0.470012	growth arrest specific 7	ENSMUSG00000033066	14457	11
Placenta	Male	Snx18	-1.1803	-0.239154	5.2679	-3.2624	-2.25325	0.0242432	0.470163	sorting nexin 18	ENSMUSG00000042364	170625	13
Placenta	Male	Aldh16a1	1.23216	0.301186	3.6691	2.98691	2.2527	0.024278	0.470163	aldehyde dehydrogenase 16 family, member A1	ENSMUSG00000007833	69748	7
Placenta	Male	Plpp2	1.23921	0.309426	4.98653	3.23081	2.25183	0.0243331	0.470556	phospholipid phosphatase 2	ENSMUSG00000052151	50784	10
Placenta	Male	Ddit4	1.32329	0.404126	5.3527	2.9177	2.25012	0.0244414	0.470654	DNA-damage-inducible transcript 4	ENSMUSG00000020108	74747	10
Placenta	Male	Itpr2	-1.43629	-0.522348	4.28846	-2.94586	-2.24992	0.0244543	0.470654	inositol 1,4,5-triphosphate receptor 2	ENSMUSG00000030287	16439	6
Placenta	Male	Kcnq1ot1	-2.07882	-1.05576	3.93756	-3.65778	-2.24978	0.024463	0.470654	KCNQ1 overlapping transcript 1	ENSMUSG00000101609	63830	7
Placenta	Male	Thbd	-1.10636	-0.145824	6.92494	-2.90175	-2.24915	0.0245029	0.470654	thrombomodulin	ENSMUSG00000074743	21824	2
Placenta	Male	Phc2	1.14482	0.195119	6.28781	3.19122	2.249	0.0245125	0.470654	polyhomeotic 2	ENSMUSG00000028796	54383	4
Placenta	Male	Ftsj1	1.26228	0.336031	3.13713	3.43825	2.24484	0.0247784	0.474202	FtsJ RNA methyltransferase homolog 1 (E. coli)	ENSMUSG00000031171	54632	X
Placenta	Male	Usp5	1.16672	0.222457	6.0427	3.14731	2.24415	0.0248225	0.474202	ubiquitin specific peptidase 5 (isopeptidase T)	ENSMUSG00000038429	22225	6
Placenta	Male	Ube3a	-1.14794	-0.199046	6.1046	-3.03831	-2.24399	0.0248331	0.474202	ubiquitin protein ligase E3A	ENSMUSG00000025326	22215	7
Placenta	Male	Pcf11	-1.20507	-0.269119	4.8242	-3.02982	-2.2433	0.0248772	0.474202	PCF11 cleavage and polyadenylation factor subunit	ENSMUSG00000041328	74737	7
Placenta	Male	Siglecg	-1.5882	-0.667396	0.509019	-2.43485	-2.24254	0.0249263	0.474202	sialic acid binding Ig-like lectin G	ENSMUSG00000030468	243958	7
Placenta	Male	Alg1	1.2091	0.273939	4.17948	3.41217	2.24249	0.0249295	0.474202	asparagine-linked glycosylation 1 (beta-1,4-mannosyltransferase)	ENSMUSG00000039427	208211	16
Placenta	Male	Usf1	1.30691	0.386156	5.11777	2.89158	2.24228	0.0249432	0.474202	upstream transcription factor 1	ENSMUSG00000026641	22278	1
Placenta	Male	Maf	-1.59044	-0.669427	3.90126	-3.00527	-2.2406	0.025052	0.474543	avian musculoaponeurotic fibrosarcoma oncogene homolog	ENSMUSG00000055435	17132	8
Placenta	Male	Pabpc1	-1.27779	-0.353646	8.58297	-2.85537	-2.2402	0.0250779	0.474543	poly(A) binding protein, cytoplasmic 1	ENSMUSG00000022283	18458	15
Placenta	Male	Sec61a1	1.10721	0.146933	7.97302	3.61256	2.23944	0.025127	0.474543	Sec61 alpha 1 subunit (S. cerevisiae)	ENSMUSG00000030082	53421	6
Placenta	Male	Cpeb2	-1.49368	-0.578876	3.98716	-3.06224	-2.23935	0.0251329	0.474543	cytoplasmic polyadenylation element binding protein 2	ENSMUSG00000039782	231207	5
Placenta	Male	Resf1	-1.22669	-0.29477	5.2103	-3.04043	-2.23866	0.0251782	0.474543	retroelement silencing factor 1	ENSMUSG00000032712	67246	6
Placenta	Male	Insr	-1.40082	-0.48627	5.4748	-2.88188	-2.23831	0.0252006	0.474543	insulin receptor	ENSMUSG00000005534	16337	8
Placenta	Male	Tbcd	1.09759	0.134336	4.98986	2.42933	2.23808	0.0252155	0.474543	tubulin-specific chaperone d	ENSMUSG00000039230	108903	11
Placenta	Male	Cep295	-1.38947	-0.474534	2.54425	-2.97249	-2.23767	0.0252424	0.474543	centrosomal protein 295	ENSMUSG00000046111	319675	9
Placenta	Male	Trmt1	1.08697	0.120316	4.47749	2.42748	2.23659	0.0253133	0.475213	tRNA methyltransferase 1	ENSMUSG00000001909	212528	8
Placenta	Male	Myl12a	1.15074	0.202556	8.87091	2.93169	2.23552	0.0253833	0.475866	myosin, light chain 12A, regulatory, non-sarcomeric	ENSMUSG00000024048	67268	17
Placenta	Male	Stk19	1.40732	0.492949	2.98953	3.09202	2.23412	0.0254751	0.476925	serine/threonine kinase 19	ENSMUSG00000061207	54402	17
Placenta	Male	Adck2	1.16045	0.214679	4.30289	4.39461	2.23352	0.025515	0.47701	aarF domain containing kinase 2	ENSMUSG00000046947	57869	6
Placenta	Male	Cbl	-1.74822	-0.805884	2.89601	-2.93522	-2.23182	0.0256266	0.477416	Casitas B-lineage lymphoma	ENSMUSG00000034342	12402	9
Placenta	Male	Sfmbt1	-1.27699	-0.352743	4.1044	-2.89357	-2.23148	0.0256495	0.477416	Scm-like with four mbt domains 1	ENSMUSG00000006527	54650	14
Placenta	Male	Barx1	1.2794	0.355473	-0.418131	2.4208	2.23119	0.0256683	0.477416	BarH-like homeobox 1	ENSMUSG00000021381	12022	13
Placenta	Male	Mvk	1.23627	0.305991	2.92233	3.00175	2.23104	0.0256781	0.477416	mevalonate kinase	ENSMUSG00000041939	17855	5
Placenta	Male	Kctd5	1.08088	0.112208	4.76256	2.41981	2.23039	0.0257217	0.477567	potassium channel tetramerisation domain containing 5	ENSMUSG00000016946	69259	17
Placenta	Male	Prkg1	-1.70295	-0.76804	1.65376	-2.97811	-2.22945	0.025784	0.478067	protein kinase, cGMP-dependent, type I	ENSMUSG00000052920	19091	19
Placenta	Male	Cpeb4	-1.55316	-0.635206	5.41596	-2.91789	-2.22812	0.0258722	0.47854	cytoplasmic polyadenylation element binding protein 4	ENSMUSG00000020300	67579	11
Placenta	Male	Tbrg1	1.36086	0.444517	8.18647	2.92271	2.22766	0.0259033	0.47854	transforming growth factor beta regulated gene 1	ENSMUSG00000011114	21376	9
Placenta	Male	Mzt2	1.32939	0.410761	2.10795	3.33664	2.22706	0.025943	0.47854	mitotic spindle organizing protein 2	ENSMUSG00000022671	72083	16
Placenta	Male	P2rx7	-1.54321	-0.625936	-0.0169912	-2.92217	-2.22694	0.0259514	0.47854	purinergic receptor P2X, ligand-gated ion channel, 7	ENSMUSG00000029468	18439	5
Placenta	Male	Dgat1	1.22432	0.29198	4.88218	3.13367	2.22634	0.0259916	0.478629	diacylglycerol O-acyltransferase 1	ENSMUSG00000022555	13350	15
Placenta	Male	Gnptab	-1.22785	-0.296134	3.56659	-2.9138	-2.22455	0.0261118	0.479438	N-acetylglucosamine-1-phosphate transferase, alpha and beta subunits	ENSMUSG00000035311	432486	10
Placenta	Male	Sirt4	1.15998	0.214097	2.24728	2.79366	2.22437	0.0261233	0.479438	sirtuin 4	ENSMUSG00000029524	75387	5
Placenta	Male	Bmt2	-1.13356	-0.18086	4.19498	-2.41197	-2.22405	0.0261453	0.479438	base methyltransferase of 25S rRNA 2	ENSMUSG00000042742	101148	6
Placenta	Male	Zfp398	-1.56325	-0.644545	0.962357	-2.8574	-2.22268	0.0262375	0.479438	zinc finger protein 398	ENSMUSG00000062519	272347	6
Placenta	Male	Eif4a3	1.22386	0.291437	6.05857	2.94729	2.22267	0.026238	0.479438	eukaryotic translation initiation factor 4A3	ENSMUSG00000025580	192170	11
Placenta	Male	Shprh	-1.24223	-0.312933	3.75737	-2.95494	-2.22251	0.0262487	0.479438	SNF2 histone linker PHD RING helicase	ENSMUSG00000090112	268281	10
Placenta	Male	Egr1	-1.56721	-0.648198	1.96096	-3.23757	-2.22092	0.0263564	0.480048	early growth response 1	ENSMUSG00000038418	13653	18
Placenta	Male	Ube2j2	1.40713	0.492757	-0.186336	3.31628	2.22081	0.026364	0.480048	ubiquitin-conjugating enzyme E2J 2	ENSMUSG00000023286	140499	4
Placenta	Male	Cfap410	1.18712	0.247471	2.36474	2.80692	2.22014	0.0264093	0.480048	cilia and flagella associated protein 410	ENSMUSG00000020284	67884	10
Placenta	Male	Parg	-1.05629	-0.0790018	5.1786	-2.40687	-2.21992	0.0264243	0.480048	poly (ADP-ribose) glycohydrolase	ENSMUSG00000021911	26430	14
Placenta	Male	Dnajb2	1.1716	0.228477	5.47042	2.97888	2.21875	0.0265039	0.480129	DnaJ heat shock protein family (Hsp40) member B2	ENSMUSG00000026203	56812	1
Placenta	Male	Thbs1	-1.50781	-0.59245	5.8565	-3.01415	-2.21821	0.0265408	0.480129	thrombospondin 1	ENSMUSG00000040152	21825	2
Placenta	Male	Nsmce3	1.16077	0.215085	3.98073	3.44958	2.21765	0.026579	0.480129	NSE3 homolog, SMC5-SMC6 complex component	ENSMUSG00000070520	66647	7
Placenta	Male	Crebzf	-1.25908	-0.332371	4.20179	-2.94485	-2.2176	0.0265818	0.480129	CREB/ATF bZIP transcription factor	ENSMUSG00000051451	233490	7
Placenta	Male	Npepl1	1.18271	0.2421	5.82383	3.37938	2.21724	0.0266067	0.480129	aminopeptidase-like 1	ENSMUSG00000039263	228961	2
Placenta	Male	Kif21a	-1.32126	-0.401917	4.35812	-2.81273	-2.21507	0.026755	0.4816	kinesin family member 21A	ENSMUSG00000022629	16564	15
Placenta	Male	Dus2	1.14089	0.19016	1.90757	2.40082	2.21501	0.0267595	0.4816	dihydrouridine synthase 2	ENSMUSG00000031901	66369	8
Placenta	Male	Ceacam19	1.32492	0.405909	0.837652	2.39627	2.21132	0.0270138	0.485137	carcinoembryonic antigen-related cell adhesion molecule 19	ENSMUSG00000049848	319930	7
Placenta	Male	Smim19	1.1409	0.190173	4.01035	3.19052	2.21058	0.0270646	0.485137	small integral membrane protein 19	ENSMUSG00000031534	102032	8
Placenta	Male	Tmem200b	1.29164	0.369201	1.86299	3.17383	2.20991	0.0271112	0.485137	transmembrane protein 200B	ENSMUSG00000070720	623230	4
Placenta	Male	Cat	-1.16948	-0.225861	5.69166	-2.95199	-2.20932	0.0271527	0.485137	catalase	ENSMUSG00000027187	12359	2
Placenta	Male	Ddx39b	1.10302	0.141462	5.60152	3.11793	2.20904	0.0271718	0.485137	DEAD box helicase 39b	ENSMUSG00000019432	53817	17
Placenta	Male	Trps1	-2.07497	-1.05309	0.859544	-2.88578	-2.20848	0.0272107	0.485137	transcriptional repressor GATA binding 1	ENSMUSG00000038679	83925	15
Placenta	Male	Cox6a1	1.3345	0.416301	7.12258	2.95061	2.2081	0.0272376	0.485137	cytochrome c oxidase subunit 6A1	ENSMUSG00000041697	12861	5
Placenta	Male	Pde7a	-1.32958	-0.410976	4.10155	-3.0407	-2.20678	0.0273293	0.485137	phosphodiesterase 7A	ENSMUSG00000069094	18583	3
Placenta	Male	Ecrg4	1.4599	0.545872	0.545944	2.39018	2.20637	0.0273578	0.485137	ECRG4 augurin precursor	ENSMUSG00000026051	78896	1
Placenta	Male	Sirt1	-1.22553	-0.293409	4.29779	-2.93128	-2.20603	0.0273821	0.485137	sirtuin 1	ENSMUSG00000020063	93759	10
Placenta	Male	Rps28	1.25484	0.327505	7.20492	2.9224	2.20589	0.0273918	0.485137	ribosomal protein S28	ENSMUSG00000067288	54127	17
Placenta	Male	Bcl10	1.21938	0.286153	5.20511	2.76721	2.20485	0.0274649	0.485137	B cell leukemia/lymphoma 10	ENSMUSG00000028191	12042	3
Placenta	Male	Tada1	1.07271	0.101258	4.00793	2.38827	2.20483	0.0274663	0.485137	transcriptional adaptor 1	ENSMUSG00000026563	27878	1
Placenta	Male	U2af2	1.15576	0.208845	6.08501	2.87047	2.2046	0.0274822	0.485137	U2 small nuclear ribonucleoprotein auxiliary factor (U2AF) 2	ENSMUSG00000030435	22185	7
Placenta	Male	Naxd	1.27152	0.346551	5.49202	2.94497	2.20441	0.0274957	0.485137	NAD(P)HX dehydratase	ENSMUSG00000031505	69225	8
Placenta	Male	Cep95	-1.07337	-0.102142	3.11478	-2.38714	-2.2039	0.0275311	0.485137	centrosomal protein 95	ENSMUSG00000018372	320162	11
Placenta	Male	Rnf167	1.12752	0.17315	6.73638	2.84871	2.20296	0.0275973	0.485668	ring finger protein 167	ENSMUSG00000040746	70510	11
Placenta	Male	Loxl2	-1.30732	-0.386612	5.66436	-2.81513	-2.19949	0.0278432	0.488538	lysyl oxidase-like 2	ENSMUSG00000034205	94352	14
Placenta	Male	Tbc1d19	-1.11975	-0.163172	2.97477	-2.38082	-2.19877	0.0278942	0.488538	TBC1 domain family, member 19	ENSMUSG00000039178	67249	5
Placenta	Male	Prr5	1.20935	0.274233	5.35151	2.87622	2.19875	0.027896	0.488538	proline rich 5 (renal)	ENSMUSG00000036106	109270	15
Placenta	Male	Rnf5	1.15797	0.211593	4.13743	2.76952	2.19739	0.0279929	0.488538	ring finger protein 5	ENSMUSG00000015478	54197	17
Placenta	Male	Retreg1	-1.34232	-0.424723	6.22069	-2.98392	-2.19725	0.0280026	0.488538	reticulophagy regulator 1	ENSMUSG00000022270	66270	15
Placenta	Male	Wdr34	1.24674	0.318156	2.95221	3.89741	2.19689	0.0280283	0.488538
Placenta	Male	Pradc1	1.41975	0.505632	3.14075	2.83699	2.1965	0.0280559	0.488538	protease-associated domain containing 1	ENSMUSG00000030008	73327	6
Placenta	Male	Gpr89	1.15771	0.211274	3.82493	3.05494	2.19637	0.0280655	0.488538	G protein-coupled receptor 89	ENSMUSG00000028096	67549	3
Placenta	Male	Ramp3	1.27173	0.34679	4.82529	2.37752	2.19608	0.0280861	0.488538	receptor (calcitonin) activity modifying protein 3	ENSMUSG00000041046	56089	11
Placenta	Male	Lyst	-1.72346	-0.785309	3.32375	-2.87495	-2.1955	0.0281274	0.488554	lysosomal trafficking regulator	ENSMUSG00000019726	17101	13
Placenta	Male	Nprl2	1.33247	0.414098	3.42029	2.88055	2.195	0.0281635	0.488554	NPR2 like, GATOR1 complex subunit	ENSMUSG00000010057	56032	9
Placenta	Male	Fam98c	1.27013	0.344971	2.68666	3.95712	2.19455	0.0281955	0.488554	family with sequence similarity 98, member C	ENSMUSG00000030590	73833	7
Placenta	Male	Mcrip1	1.36545	0.449376	5.96897	2.90276	2.19316	0.0282956	0.489659	MAPK regulated corepressor interacting protein 1	ENSMUSG00000061111	192173	11
Placenta	Male	Kat8	1.26919	0.343903	4.17182	2.79172	2.19205	0.0283757	0.490417	K(lysine) acetyltransferase 8	ENSMUSG00000030801	67773	7
Placenta	Male	Mlec	1.06322	0.0884335	8.85153	2.37152	2.1912	0.0284373	0.490853	malectin	ENSMUSG00000048578	109154	5
Placenta	Male	Plagl2	-1.50024	-0.585194	3.73591	-2.8268	-2.19051	0.0284872	0.491085	pleiomorphic adenoma gene-like 2	ENSMUSG00000051413	54711	2
Placenta	Male	Riox1	1.15318	0.205615	2.90401	3.08685	2.18979	0.0285392	0.491354	ribosomal oxygenase 1	ENSMUSG00000046791	71952	12
Placenta	Male	Prl7d1	1.25518	0.327889	10.2528	2.95428	2.18789	0.0286779	0.491839	prolactin family 7, subfamily d, member 1	ENSMUSG00000021348	18814	13
Placenta	Male	Dpp3	1.18637	0.246553	6.24532	3.03605	2.18761	0.0286977	0.491839	dipeptidylpeptidase 3	ENSMUSG00000063904	75221	19
Placenta	Male	Limd2	1.3332	0.41489	5.15484	3.00628	2.18741	0.0287129	0.491839	LIM domain containing 2	ENSMUSG00000040699	67803	11
Placenta	Male	Arpc1a	1.19293	0.254505	6.64975	2.80229	2.1874	0.0287131	0.491839	actin related protein 2/3 complex, subunit 1A	ENSMUSG00000029621	56443	5
Placenta	Male	St8sia5	1.24999	0.321911	4.00157	2.36459	2.18555	0.0288484	0.493315	ST8 alpha-N-acetyl-neuraminide alpha-2,8-sialyltransferase 5	ENSMUSG00000025425	225742	18
Placenta	Male	Zfp26	-1.22345	-0.290957	3.70136	-2.92757	-2.18523	0.0288723	0.493315	zinc finger protein 26	ENSMUSG00000063108	22688	9
Placenta	Male	Myo6	-1.48013	-0.56572	4.68939	-2.88228	-2.18386	0.0289727	0.493893	myosin VI	ENSMUSG00000033577	17920	9
Placenta	Male	Zfp64	1.19339	0.255066	4.34759	2.36147	2.18301	0.0290354	0.493893	zinc finger protein 64	ENSMUSG00000027551	22722	2
Placenta	Male	Clcn5	-1.44848	-0.53454	3.8006	-2.77389	-2.18294	0.0290405	0.493893	chloride channel, voltage-sensitive 5	ENSMUSG00000004317	12728	X
Placenta	Male	2700062C07Rik	1.19396	0.25576	3.2217	3.24286	2.18277	0.0290525	0.493893	RIKEN cDNA 2700062C07 gene	ENSMUSG00000024273	68046	18
Placenta	Male	Trpt1	1.19602	0.25824	2.64117	2.8734	2.18202	0.029108	0.494213	tRNA phosphotransferase 1	ENSMUSG00000047656	107328	19
Placenta	Male	Pdzd2	-1.65069	-0.723066	3.53801	-2.78204	-2.1803	0.0292351	0.49496	PDZ domain containing 2	ENSMUSG00000022197	68070	15
Placenta	Male	Sfn	1.32839	0.409679	6.48856	2.82322	2.17935	0.0293057	0.49496	stratifin	ENSMUSG00000047281	55948	4
Placenta	Male	Ccdc149	1.23968	0.30997	0.574043	2.35649	2.17895	0.0293357	0.49496	coiled-coil domain containing 149	ENSMUSG00000045790	100503884	5
Placenta	Male	Zfc3h1	-1.22284	-0.290232	5.18158	-2.99028	-2.17852	0.0293674	0.49496	zinc finger, C3H1-type containing	ENSMUSG00000034163	216345	10
Placenta	Male	Wdr75	1.1162	0.158595	4.47876	2.86036	2.17825	0.0293875	0.49496	WD repeat domain 75	ENSMUSG00000025995	73674	1
Placenta	Male	Mir17hg	-1.38348	-0.468305	2.61833	-3.25181	-2.17809	0.0293995	0.49496	Mir17 host gene (non-protein coding)		75957	14
Placenta	Male	Yod1	-1.36216	-0.445901	1.6792	-2.77157	-2.1779	0.0294133	0.49496	YOD1 deubiquitinase	ENSMUSG00000046404	226418	1
Placenta	Male	Brsk1	-1.28437	-0.361066	-0.258045	-2.35444	-2.17727	0.0294604	0.49496	BR serine/threonine kinase 1	ENSMUSG00000035390	381979	7
Placenta	Male	Tuba1c	1.41511	0.500912	6.87893	2.82425	2.17692	0.0294862	0.49496	tubulin, alpha 1C	ENSMUSG00000043091	22146	15
Placenta	Male	Akap9	-1.53793	-0.620986	5.04268	-3.24106	-2.17649	0.0295186	0.49496	A kinase (PRKA) anchor protein (yotiao) 9	ENSMUSG00000040407	100986	5
Placenta	Male	Atxn10	1.18774	0.248214	8.85306	2.92359	2.17585	0.0295663	0.495144	ataxin 10	ENSMUSG00000016541	54138	15
Placenta	Male	Jkamp	1.23607	0.305755	5.73314	2.76444	2.17359	0.0297363	0.497373	JNK1/MAPK8-associated membrane protein	ENSMUSG00000005078	104771	12
Placenta	Male	Nubp2	1.31609	0.396254	4.82086	2.96992	2.1728	0.0297957	0.497395	nucleotide binding protein 2	ENSMUSG00000039183	26426	17
Placenta	Male	Plcxd2	-1.32204	-0.402769	3.98614	-2.79031	-2.17247	0.0298203	0.497395	phosphatidylinositol-specific phospholipase C, X domain containing 2	ENSMUSG00000087141	433022	16
Placenta	Male	Prcc	1.12205	0.166139	5.26271	2.95016	2.1721	0.0298481	0.497395	papillary renal cell carcinoma (translocation-associated)	ENSMUSG00000004895	94315	3
Placenta	Male	Washc1	1.19387	0.255648	3.90422	2.84033	2.17088	0.02994	0.498248	WASH complex subunit 1	ENSMUSG00000024101	68767	17
Placenta	Male	Pde3b	-1.69032	-0.757294	0.679982	-2.82457	-2.17045	0.0299731	0.498248	phosphodiesterase 3B, cGMP-inhibited	ENSMUSG00000030671	18576	7
Placenta	Male	Ttn	-3.08623	-1.62585	0.336422	-2.92993	-2.16905	0.0300789	0.499391	titin	ENSMUSG00000051747	22138	2
Placenta	Male	Trim2	-1.44213	-0.528205	2.27425	-2.96558	-2.16853	0.0301181	0.499427	tripartite motif-containing 2	ENSMUSG00000027993	80890	3
Placenta	Male	Ywhab	1.11753	0.160314	7.71801	3.02469	2.16671	0.0302568	0.500264	tyrosine 3-monooxygenase/tryptophan 5-monooxygenase activation protein, beta polypeptide	ENSMUSG00000018326	54401	2
Placenta	Male	Apoo	1.25679	0.329739	1.07768	2.34106	2.16634	0.0302855	0.500264	apolipoprotein O	ENSMUSG00000079508	68316	X
Placenta	Male	Zeb1	-1.58679	-0.666114	3.48311	-2.83203	-2.16591	0.0303183	0.500264	zinc finger E-box binding homeobox 1	ENSMUSG00000024238	21417	18
Placenta	Male	Nhsl2	-1.84188	-0.881179	1.83225	-2.84712	-2.16538	0.0303585	0.500264	NHS-like 2	ENSMUSG00000079481	100042480	X
Placenta	Male	Adgra2	-1.46704	-0.552907	3.90172	-2.74573	-2.16406	0.0304595	0.500264	adhesion G protein-coupled receptor A2	ENSMUSG00000031486	78560	8
Placenta	Male	Impdh2	1.15901	0.212894	5.43322	2.92748	2.16402	0.0304627	0.500264	inosine monophosphate dehydrogenase 2	ENSMUSG00000062867	23918	9
Placenta	Male	Rbm26	-1.16222	-0.216888	4.40449	-2.91883	-2.16348	0.0305043	0.500264	RNA binding motif protein 26	ENSMUSG00000022119	74213	14
Placenta	Male	Btg2	1.1651	0.220455	7.06437	2.79429	2.16336	0.0305138	0.500264	BTG anti-proliferation factor 2	ENSMUSG00000020423	12227	1
Placenta	Male	Eftud2	1.12476	0.169619	5.64062	2.8798	2.16303	0.0305385	0.500264	elongation factor Tu GTP binding domain containing 2	ENSMUSG00000020929	20624	11
Placenta	Male	Trim30a	-1.24305	-0.313879	2.81866	-2.88518	-2.16303	0.0305392	0.500264	tripartite motif-containing 30A	ENSMUSG00000030921	20128	7
Placenta	Male	Rasa2	-1.16228	-0.216954	5.32579	-3.34918	-2.16179	0.0306342	0.500782	RAS p21 protein activator 2	ENSMUSG00000032413	114713	9
Placenta	Male	Zfp292	-1.55209	-0.634214	4.3352	-2.817	-2.16165	0.030645	0.500782	zinc finger protein 292	ENSMUSG00000039967	30046	4
Placenta	Male	Eif3f	1.11957	0.162947	6.56333	2.33216	2.15906	0.0308457	0.502631	eukaryotic translation initiation factor 3, subunit F	ENSMUSG00000031029	66085	7
Placenta	Male	Galnt15	-1.88866	-0.917366	0.786823	-3.17473	-2.1586	0.0308814	0.502631	polypeptide N-acetylgalactosaminyltransferase 15	ENSMUSG00000021903	78754	14
Placenta	Male	Paqr4	1.29008	0.367458	2.45472	3.14314	2.15794	0.0309322	0.502631	progestin and adipoQ receptor family member IV	ENSMUSG00000023909	76498	17
Placenta	Male	Tmem134	1.3017	0.380394	5.07065	2.82032	2.15792	0.030934	0.502631	transmembrane protein 134	ENSMUSG00000024845	66990	19
Placenta	Male	Nfe2l2	-1.10294	-0.14135	5.71791	-2.76729	-2.15718	0.0309918	0.502631	nuclear factor, erythroid derived 2, like 2	ENSMUSG00000015839	18024	2
Placenta	Male	Gdi1	-1.0813	-0.112767	5.79551	-2.32921	-2.15664	0.031034	0.502631	guanosine diphosphate (GDP) dissociation inhibitor 1	ENSMUSG00000015291	14567	X
Placenta	Male	Gm19424	1.22144	0.28858	1.76001	2.32913	2.15657	0.031039	0.502631	predicted gene, 19424		100502871	19
Placenta	Male	Hdac10	1.15233	0.204557	2.11508	2.32718	2.15498	0.0311636	0.502631	histone deacetylase 10	ENSMUSG00000062906	170787	15
Placenta	Male	Ngdn	1.30096	0.379572	4.66156	2.77479	2.15483	0.0311752	0.502631	neuroguidin, EIF4E binding protein	ENSMUSG00000022204	68966	14
Placenta	Male	Selenom	1.30751	0.386822	4.98411	2.75551	2.15469	0.0311864	0.502631	selenoprotein M	ENSMUSG00000075702	114679	11
Placenta	Male	Gbp7	-1.45749	-0.543484	4.04737	-2.81056	-2.15362	0.0312696	0.502631	guanylate binding protein 7	ENSMUSG00000040253	229900	3
Placenta	Male	Zfp414	1.25058	0.322599	3.09274	2.99636	2.15349	0.0312801	0.502631	zinc finger protein 414	ENSMUSG00000073423	328801	17
Placenta	Male	Sh3d19	-1.37319	-0.457527	4.81674	-2.74913	-2.15343	0.031285	0.502631	SH3 domain protein D19	ENSMUSG00000028082	27059	3
Placenta	Male	Atat1	1.11358	0.155204	3.1978	2.32463	2.15288	0.0313278	0.502631	alpha tubulin acetyltransferase 1	ENSMUSG00000024426	73242	17
Placenta	Male	Sirt6	1.14045	0.189607	3.75676	2.32458	2.15285	0.0313306	0.502631	sirtuin 6	ENSMUSG00000034748	50721	10
Placenta	Male	Fam110a	1.2086	0.27334	2.03472	2.67444	2.15236	0.0313687	0.502631	family with sequence similarity 110, member A	ENSMUSG00000027459	73847	2
Placenta	Male	Tsr3	1.37908	0.463711	4.02653	2.78549	2.15208	0.0313912	0.502631	TSR3 20S rRNA accumulation	ENSMUSG00000015126	68327	17
Placenta	Male	Slc18b1	-1.25516	-0.327874	0.924015	-2.32173	-2.15051	0.0315151	0.503215	solute carrier family 18, subfamily B, member 1	ENSMUSG00000037455	76306	10
Placenta	Male	Msi2	-1.31178	-0.39153	4.54525	-3.19527	-2.15026	0.0315344	0.503215	musashi RNA-binding protein 2	ENSMUSG00000069769	76626	11
Placenta	Male	Pagr1a	1.30352	0.382413	4.34458	2.8222	2.1502	0.0315395	0.503215	PAXIP1 associated glutamate rich protein 1A	ENSMUSG00000107068	67278	7
Placenta	Male	Mdm4	-1.24183	-0.312469	5.44623	-2.84715	-2.14645	0.0318374	0.507369	transformed mouse 3T3 cell double minute 4	ENSMUSG00000054387	17248	1
Placenta	Male	D1Ertd622e	-1.16411	-0.219226	2.17716	-2.3156	-2.14547	0.0319149	0.508004
Placenta	Male	Gm13212	-1.30664	-0.385867	0.471903	-2.313	-2.14335	0.0320853	0.50853
Placenta	Male	Ccm2	1.2081	0.272746	5.03833	2.80918	2.14309	0.0321056	0.50853	cerebral cavernous malformation 2	ENSMUSG00000000378	216527	11
Placenta	Male	Kdelr2	1.18016	0.238987	7.46633	2.7935	2.14233	0.0321668	0.50853	KDEL (Lys-Asp-Glu-Leu) endoplasmic reticulum protein retention receptor 2	ENSMUSG00000079111	66913	5
Placenta	Male	Uggt2	-1.18883	-0.249544	1.58468	-2.31149	-2.1421	0.0321853	0.50853	UDP-glucose glycoprotein glucosyltransferase 2	ENSMUSG00000042104	66435	14
Placenta	Male	Zfp62	-1.23423	-0.303609	4.26619	-2.90192	-2.14137	0.032244	0.50853	zinc finger protein 62	ENSMUSG00000046311	22720	11
Placenta	Male	Scyl3	-1.08051	-0.111706	4.43173	-2.3102	-2.14104	0.0322707	0.50853	SCY1-like 3 (S. cerevisiae)	ENSMUSG00000026584	240880	1
Placenta	Male	Hnrnph2	-1.31127	-0.390961	4.54393	-3.32843	-2.14069	0.0322989	0.50853	heterogeneous nuclear ribonucleoprotein H2	ENSMUSG00000045427	56258	X
Placenta	Male	Micu3	-1.17776	-0.236049	1.79199	-2.3097	-2.14063	0.0323038	0.50853	mitochondrial calcium uptake family, member 3	ENSMUSG00000039478	78506	8
Placenta	Male	Isg20	1.26327	0.33716	6.79485	2.73689	2.1405	0.0323144	0.50853	interferon-stimulated protein	ENSMUSG00000039236	57444	7
Placenta	Male	Mars2	1.29501	0.37296	1.3302	3.18247	2.14037	0.0323247	0.50853	methionine-tRNA synthetase 2 (mitochondrial)	ENSMUSG00000046994	212679	1
Placenta	Male	Aqp3	1.22076	0.287774	5.55952	2.93356	2.13925	0.0324155	0.509325	aquaporin 3	ENSMUSG00000028435	11828	4
Placenta	Male	Zbtb4	-1.53448	-0.617746	3.9993	-2.76075	-2.13784	0.0325301	0.509325	zinc finger and BTB domain containing 4	ENSMUSG00000018750	75580	11
Placenta	Male	Arl16	1.14975	0.201316	3.46364	2.95066	2.13751	0.0325565	0.509325	ADP-ribosylation factor-like 16	ENSMUSG00000057594	70317	11
Placenta	Male	Ly6k	1.30128	0.379933	2.70167	2.30464	2.13648	0.0326403	0.509325	lymphocyte antigen 6 complex, locus K	ENSMUSG00000044678	76486	15
Placenta	Male	Klhl22	1.14677	0.197577	6.31108	2.73555	2.13617	0.0326653	0.509325	kelch-like 22	ENSMUSG00000022750	224023	16
Placenta	Male	Smarca5-ps	-1.38281	-0.467608	0.337786	-2.30406	-2.136	0.0326795	0.509325	SWI/SNF related, matrix associated, actin depenent ragulator of chromatin, subfamily a, member 5, pseudogene	ENSMUSG00000052912	545700	4
Placenta	Male	Hebp2	1.22618	0.294176	1.55319	2.30263	2.13482	0.0327753	0.509325	heme binding protein 2	ENSMUSG00000019853	56016	10
Placenta	Male	Mef2a	-1.33311	-0.414797	5.7598	-2.81839	-2.13361	0.0328743	0.509325	myocyte enhancer factor 2A	ENSMUSG00000030557	17258	7
Placenta	Male	Rnaset2b	1.35393	0.437151	3.46742	2.75424	2.1316	0.0330399	0.509325	ribonuclease T2B	ENSMUSG00000094724	68195	17
Placenta	Male	1700001C19Rik	1.20548	0.269604	1.33864	2.29814	2.13113	0.0330782	0.509325	RIKEN cDNA 1700001C19 gene	ENSMUSG00000047150	75462	17
Placenta	Male	Ing3	-1.13765	-0.186058	3.16352	-2.29786	-2.1309	0.0330972	0.509325	inhibitor of growth family, member 3	ENSMUSG00000029670	71777	6
Placenta	Male	Filip1	-1.82521	-0.86806	1.58849	-2.86071	-2.13022	0.0331531	0.509325	filamin A interacting protein 1	ENSMUSG00000034898	70598	9
Placenta	Male	Polr2j	1.37217	0.456457	4.48584	2.74717	2.13011	0.0331627	0.509325	polymerase (RNA) II (DNA directed) polypeptide J	ENSMUSG00000039771	20022	5
Placenta	Male	Wnk2	-1.40631	-0.491912	2.23416	-2.29574	-2.12915	0.0332415	0.509325	WNK lysine deficient protein kinase 2	ENSMUSG00000037989	75607	13
Placenta	Male	Erbb2	-1.29034	-0.367752	2.68683	-2.74124	-2.12907	0.0332482	0.509325	erb-b2 receptor tyrosine kinase 2	ENSMUSG00000062312	13866	11
Placenta	Male	Uprt	-1.56793	-0.648861	1.80999	-4.57247	-2.12884	0.0332677	0.509325	uracil phosphoribosyltransferase	ENSMUSG00000073016	331487	X
Placenta	Male	Smim12	1.29171	0.369284	5.4416	2.7173	2.12841	0.0333028	0.509325	small integral membrane protein 12	ENSMUSG00000042380	80284	4
Placenta	Male	Arhgap35	-1.55284	-0.63491	4.32099	-2.7392	-2.12813	0.0333265	0.509325	Rho GTPase activating protein 35	ENSMUSG00000058230	232906	7
Placenta	Male	Ndufa12	1.27904	0.355063	4.88723	2.73148	2.12797	0.0333395	0.509325	NADH:ubiquinone oxidoreductase subunit A12	ENSMUSG00000020022	66414	10
Placenta	Male	Erg	-1.64006	-0.713747	2.93983	-2.8438	-2.1279	0.0333455	0.509325	ETS transcription factor	ENSMUSG00000040732	13876	16
Placenta	Male	Ubxn1	1.26314	0.337011	6.90855	2.80192	2.1273	0.0333954	0.509325	UBX domain protein 1	ENSMUSG00000071655	225896	19
Placenta	Male	Gbe1	-1.11831	-0.161325	3.66443	-2.29314	-2.12702	0.0334187	0.509325	glucan (1,4-alpha-), branching enzyme 1	ENSMUSG00000022707	74185	16
Placenta	Male	Hexim1	1.09405	0.129674	5.74122	2.83242	2.12678	0.0334386	0.509325	hexamethylene bis-acetamide inducible 1	ENSMUSG00000048878	192231	11
Placenta	Male	Ro60	-1.28887	-0.366106	4.38507	-2.95485	-2.1267	0.033445	0.509325	Ro60, Y RNA binding protein	ENSMUSG00000018199	20822	1
Placenta	Male	Dnm1l	-1.16119	-0.215602	6.04158	-2.82403	-2.12652	0.0334598	0.509325	dynamin 1-like	ENSMUSG00000022789	74006	16
Placenta	Male	Ddost	1.32558	0.406628	8.99823	2.98592	2.12644	0.0334666	0.509325	dolichyl-di-phosphooligosaccharide-protein glycotransferase	ENSMUSG00000028757	13200	4
Placenta	Male	Sft2d2	-1.36674	-0.450744	5.18763	-2.73273	-2.12618	0.0334881	0.509325	SFT2 domain containing 2	ENSMUSG00000040848	108735	1
Placenta	Male	Atp2b1	-1.20929	-0.274164	7.42415	-2.71726	-2.12598	0.0335047	0.509325	ATPase, Ca++ transporting, plasma membrane 1	ENSMUSG00000019943	67972	10
Placenta	Male	Gtf2i	-1.34386	-0.426379	4.61094	-2.71083	-2.12523	0.0335671	0.509325	general transcription factor II I	ENSMUSG00000060261	14886	5
Placenta	Male	Atp5d	1.29684	0.375	6.36644	2.82426	2.1241	0.0336617	0.509325	ATP synthase, H+ transporting, mitochondrial F1 complex, delta subunit	ENSMUSG00000003072	66043	10
Placenta	Male	Akt1	1.15104	0.202934	7.8961	2.78882	2.12392	0.0336772	0.509325	thymoma viral proto-oncogene 1	ENSMUSG00000001729	11651	12
Placenta	Male	Vwa8	-1.31117	-0.390855	4.24353	-2.81622	-2.12363	0.0337013	0.509325	von Willebrand factor A domain containing 8	ENSMUSG00000058997	219189	14
Placenta	Male	Ireb2	-1.17474	-0.232341	6.73595	-3.01674	-2.1234	0.0337202	0.509325	iron responsive element binding protein 2	ENSMUSG00000032293	64602	9
Placenta	Male	Arhgap8	1.16985	0.226324	4.81546	2.72015	2.12253	0.0337934	0.509325	Rho GTPase activating protein 8	ENSMUSG00000078954	73167	15
Placenta	Male	Gnl1	1.10025	0.137832	6.50513	2.28644	2.1215	0.03388	0.509325	guanine nucleotide binding protein-like 1	ENSMUSG00000024429	14670	17
Placenta	Male	Spata13	-1.59372	-0.672399	2.66876	-2.73409	-2.12109	0.0339142	0.509325	spermatogenesis associated 13	ENSMUSG00000021990	219140	14
Placenta	Male	Smu1	1.22703	0.295165	6.74314	2.7187	2.12084	0.0339351	0.509325	smu-1 suppressor of mec-8 and unc-52 homolog (C. elegans)	ENSMUSG00000028409	74255	4
Placenta	Male	Lin7c	-1.12606	-0.17128	5.92213	-2.8195	-2.12067	0.0339499	0.509325	lin-7 homolog C (C. elegans)	ENSMUSG00000027162	22343	2
Placenta	Male	Pdia5	1.19252	0.25401	8.28845	2.83304	2.12047	0.0339666	0.509325	protein disulfide isomerase associated 5	ENSMUSG00000022844	72599	16
Placenta	Male	Zc3hc1	1.28672	0.363702	3.83488	2.71463	2.1204	0.0339723	0.509325	zinc finger, C3HC type 1	ENSMUSG00000039130	232679	6
Placenta	Male	Gpat3	1.24903	0.320811	5.6812	2.75551	2.1199	0.0340147	0.509325	glycerol-3-phosphate acyltransferase 3	ENSMUSG00000029314	231510	5
Placenta	Male	Ivns1abp	-1.12183	-0.165852	6.4817	-3.08852	-2.11988	0.0340158	0.509325	influenza virus NS1A binding protein	ENSMUSG00000023150	117198	1
Placenta	Male	Lgals9	1.25923	0.332539	8.2473	2.70706	2.11982	0.0340216	0.509325	lectin, galactose binding, soluble 9	ENSMUSG00000001123	16859	11
Placenta	Male	Pcdh17	-1.66292	-0.733721	0.553363	-2.70972	-2.11965	0.0340355	0.509325	protocadherin 17	ENSMUSG00000035566	219228	14
Placenta	Male	Rnf217	-1.58029	-0.660193	2.59356	-2.69487	-2.11893	0.0340963	0.50967	ring finger protein 217	ENSMUSG00000063760	268291	10
Placenta	Male	Trak2	-1.35641	-0.439794	6.21005	-2.79553	-2.11762	0.034207	0.51004	trafficking protein, kinesin binding 2	ENSMUSG00000026028	70827	1
Placenta	Male	Mrpl35	1.14334	0.193258	3.56004	2.7812	2.11733	0.0342319	0.51004	mitochondrial ribosomal protein L35	ENSMUSG00000052962	66223	6
Placenta	Male	Pex5	1.19327	0.254918	6.89195	2.72397	2.11701	0.0342587	0.51004	peroxisomal biogenesis factor 5	ENSMUSG00000005069	19305	6
Placenta	Male	Cdk2ap2	1.35517	0.438476	5.46755	2.69135	2.11677	0.0342796	0.51004	CDK2-associated protein 2	ENSMUSG00000024856	52004	19
Placenta	Male	R3hcc1	1.18303	0.242482	2.80875	2.85611	2.11641	0.03431	0.51004	R3H domain and coiled-coil containing 1	ENSMUSG00000034194	71843	14
Placenta	Male	9930021J03Rik	-1.45572	-0.541733	4.45958	-2.86259	-2.1158	0.0343616	0.510246	RIKEN cDNA 9930021J03 gene	ENSMUSG00000046138	240613	19
Placenta	Male	Armcx1	-1.19362	-0.255343	2.46063	-2.27782	-2.11439	0.0344821	0.510792	armadillo repeat containing, X-linked 1	ENSMUSG00000033460	78248	X
Placenta	Male	Rps4l	1.4062	0.491797	6.7411	2.69946	2.11423	0.0344959	0.510792	ribosomal protein S4-like	ENSMUSG00000063171	66184	6
Placenta	Male	Nckap5	-1.8808	-0.911344	0.845493	-2.72925	-2.11404	0.0345119	0.510792	NCK-associated protein 5	ENSMUSG00000049690	210356	1
Placenta	Male	Spred1	-1.33086	-0.412364	3.83046	-2.7422	-2.11293	0.0346068	0.511123	sprouty protein with EVH-1 domain 1, related sequence	ENSMUSG00000027351	114715	2
Placenta	Male	Gipc1	1.28665	0.363624	5.6733	2.70735	2.11289	0.03461	0.511123	GIPC PDZ domain containing family, member 1	ENSMUSG00000019433	67903	8
Placenta	Male	Ptprr	-1.42261	-0.508541	1.95942	-2.27458	-2.11172	0.0347108	0.511672	protein tyrosine phosphatase, receptor type, R	ENSMUSG00000020151	19279	10
Placenta	Male	Cnot8	1.18662	0.246853	6.05561	2.76229	2.11157	0.034723	0.511672	CCR4-NOT transcription complex, subunit 8	ENSMUSG00000020515	69125	11
Placenta	Male	Ablim1	-1.51004	-0.594584	4.76542	-2.79784	-2.10854	0.0349843	0.511794	actin-binding LIM protein 1	ENSMUSG00000025085	226251	19
Placenta	Male	Mosmo	-1.10741	-0.14719	4.43092	-2.26976	-2.10773	0.0350545	0.511794	modulator of smoothened	ENSMUSG00000046096	233812	7
Placenta	Male	Ash2l	1.19019	0.251187	7.21643	2.68784	2.10756	0.0350693	0.511794	ASH2 like histone lysine methyltransferase complex subunit	ENSMUSG00000031575	23808	8
Placenta	Male	Rab11fip2	-1.29635	-0.374458	3.16921	-2.68977	-2.10679	0.0351361	0.511794	RAB11 family interacting protein 2 (class I)	ENSMUSG00000040022	74998	19
Placenta	Male	Kcmf1	1.12739	0.172992	6.43968	2.72937	2.10627	0.0351809	0.511794	potassium channel modulatory factor 1	ENSMUSG00000055239	74287	6
Placenta	Male	Ptcd1	1.08346	0.115649	4.02073	2.26795	2.10624	0.0351837	0.511794	pentatricopeptide repeat domain 1	ENSMUSG00000029624	71799	5
Placenta	Male	Mpg	1.31275	0.392591	3.58284	2.6871	2.10594	0.0352094	0.511794	N-methylpurine-DNA glycosylase	ENSMUSG00000020287	268395	11
Placenta	Male	Pgp	1.30072	0.37931	4.37538	2.68492	2.10581	0.0352207	0.511794	phosphoglycolate phosphatase	ENSMUSG00000043445	67078	17
Placenta	Male	Slc8a1	-1.71893	-0.781512	1.61471	-2.77028	-2.10543	0.0352535	0.511794	solute carrier family 8 (sodium/calcium exchanger), member 1	ENSMUSG00000054640	20541	17
Placenta	Male	Neat1	-1.6977	-0.763583	7.36656	-4.95368	-2.10494	0.0352969	0.511794	nuclear paraspeckle assembly transcript 1 (non-protein coding)	ENSMUSG00000092274	66961	19
Placenta	Male	Dxo	1.18621	0.246362	3.18727	2.78357	2.10491	0.0352995	0.511794	decapping exoribonuclease	ENSMUSG00000040482	112403	17
Placenta	Male	Alg12	1.23144	0.300352	3.89183	2.72048	2.10342	0.0354294	0.511794	asparagine-linked glycosylation 12 (alpha-1,6-mannosyltransferase)	ENSMUSG00000035845	223774	15
Placenta	Male	4930447C04Rik	-1.26742	-0.341889	0.435219	-2.26433	-2.10325	0.0354442	0.511794	RIKEN cDNA 4930447C04 gene	ENSMUSG00000021098	75801	12
Placenta	Male	Iws1	-1.15446	-0.207219	4.84321	-2.78384	-2.10311	0.0354562	0.511794	IWS1, SUPT6 interacting protein	ENSMUSG00000024384	73473	18
Placenta	Male	Tagln2	1.24734	0.318855	8.98447	3.23451	2.10252	0.0355082	0.511794	transgelin 2	ENSMUSG00000026547	21346	1
Placenta	Male	Galnt11	-1.22152	-0.288681	4.50895	-2.68572	-2.10228	0.0355284	0.511794	polypeptide N-acetylgalactosaminyltransferase 11	ENSMUSG00000038072	231050	5
Placenta	Male	Lmln	-1.3658	-0.449749	1.05249	-2.26267	-2.10187	0.0355645	0.511794	leishmanolysin-like (metallopeptidase M8 family)	ENSMUSG00000022802	239833	16
Placenta	Male	Unc119	1.49698	0.582052	4.90565	2.77838	2.10178	0.0355721	0.511794	unc-119 lipid binding chaperone	ENSMUSG00000002058	22248	11
Placenta	Male	Tomm40	1.23073	0.299517	4.94607	2.78144	2.10129	0.0356157	0.511794	translocase of outer mitochondrial membrane 40	ENSMUSG00000002984	53333	7
Placenta	Male	Rbm4b	1.17003	0.226543	2.31503	2.64648	2.10097	0.035644	0.511794	RNA binding motif protein 4B	ENSMUSG00000033760	66704	19
Placenta	Male	Yif1a	1.32527	0.406282	5.66628	2.7123	2.10094	0.0356465	0.511794	Yip1 interacting factor homolog A (S. cerevisiae)	ENSMUSG00000024875	68090	19
Placenta	Male	Fbxl16	-1.37443	-0.458834	-0.481517	-2.26143	-2.10085	0.035654	0.511794	F-box and leucine-rich repeat protein 16	ENSMUSG00000025738	214931	17
Placenta	Male	Med27	1.30415	0.383115	2.84607	2.86312	2.10071	0.0356668	0.511794	mediator complex subunit 27	ENSMUSG00000026799	68975	2
Placenta	Male	Dcaf15	1.19091	0.252059	3.20491	3.35828	2.10025	0.0357071	0.511794	DDB1 and CUL4 associated factor 15	ENSMUSG00000037103	212123	8
Placenta	Male	Emc3	1.15512	0.208043	6.67333	2.66738	2.09973	0.0357528	0.511794	ER membrane protein complex subunit 3	ENSMUSG00000030286	66087	6
Placenta	Male	Nelfe	1.10441	0.143274	4.47846	2.80941	2.09944	0.0357782	0.511794	negative elongation factor complex member E, Rdbp	ENSMUSG00000024369	27632	17
Placenta	Male	Tmem144	-1.36129	-0.444972	3.37621	-2.69574	-2.09902	0.035815	0.511794	transmembrane protein 144	ENSMUSG00000027956	70652	3
Placenta	Male	Gm15760	-1.23503	-0.304543	0.000892731	-2.25752	-2.09761	0.0359394	0.511794	mitochondrial ribosomal protein S18B pseudogene	ENSMUSG00000080797	100042948	16
Placenta	Male	Arap2	-1.35098	-0.434004	4.90816	-2.68318	-2.09685	0.0360067	0.511794	ArfGAP with RhoGAP domain, ankyrin repeat and PH domain 2	ENSMUSG00000037999	212285	5
Placenta	Male	Tfpt	1.26658	0.340938	3.62967	3.16341	2.09684	0.0360074	0.511794	TCF3 (E2A) fusion partner	ENSMUSG00000006335	69714	7
Placenta	Male	Bbs1	-1.45166	-0.537705	0.625711	-2.88841	-2.09641	0.0360457	0.511794	Bardet-Biedl syndrome 1 (human)	ENSMUSG00000006464	52028	19
Placenta	Male	Nek4	-1.22922	-0.297745	2.86275	-2.76316	-2.09609	0.0360741	0.511794	NIMA (never in mitosis gene a)-related expressed kinase 4	ENSMUSG00000021918	23955	14
Placenta	Male	Armcx4	-1.85339	-0.890167	2.27456	-3.06521	-2.09585	0.0360957	0.511794	armadillo repeat containing, X-linked 4	ENSMUSG00000049804	100503043	X
Placenta	Male	Fen1	1.19232	0.253765	2.97045	2.94057	2.09583	0.0360972	0.511794	flap structure specific endonuclease 1	ENSMUSG00000024742	14156	19
Placenta	Male	Ttll3	-1.44292	-0.528989	0.755891	-3.08689	-2.09572	0.036107	0.511794	tubulin tyrosine ligase-like family, member 3	ENSMUSG00000030276	101100	6
Placenta	Male	Casc4	-1.2798	-0.355913	3.83849	-2.69079	-2.09439	0.0362249	0.511794
Placenta	Male	Tmem107	1.34529	0.427919	3.72833	2.65472	2.09434	0.0362298	0.511794	transmembrane protein 107	ENSMUSG00000020895	66910	11
Placenta	Male	Mfsd6	-1.38456	-0.469428	2.01925	-2.61787	-2.09434	0.03623	0.511794	major facilitator superfamily domain containing 6	ENSMUSG00000041439	98682	1
Placenta	Male	Mex3c	-1.07617	-0.105911	6.04771	-2.76546	-2.0932	0.0363314	0.511794	mex3 RNA binding family member C	ENSMUSG00000037253	240396	18
Placenta	Male	Cldn5	1.29204	0.36965	3.90269	2.71483	2.09294	0.0363542	0.511794	claudin 5	ENSMUSG00000041378	12741	16
Placenta	Male	Ergic3	1.25946	0.332809	6.99624	2.80582	2.0926	0.0363845	0.511794	ERGIC and golgi 3	ENSMUSG00000005881	66366	2
Placenta	Male	Wdr25	1.13526	0.183027	1.77832	2.25039	2.09171	0.0364644	0.511794	WD repeat domain 25	ENSMUSG00000040877	212198	12
Placenta	Male	Abcf3	1.20512	0.269174	5.14627	2.65586	2.09142	0.0364901	0.511794	ATP-binding cassette, sub-family F (GCN20), member 3	ENSMUSG00000003234	27406	16
Placenta	Male	Gucy1b1	-1.21083	-0.275998	2.94746	-2.8148	-2.08992	0.036625	0.511794	guanylate cyclase 1, soluble, beta 1	ENSMUSG00000028005	54195	3
Placenta	Male	Ets1	-1.37149	-0.455747	4.13864	-2.65924	-2.08957	0.0366566	0.511794	E26 avian leukemia oncogene 1, 5' domain	ENSMUSG00000032035	23871	9
Placenta	Male	Snx25	-1.33398	-0.415734	3.08746	-2.65899	-2.08949	0.0366634	0.511794	sorting nexin 25	ENSMUSG00000038291	102141	8
Placenta	Male	Pcnt	-1.64015	-0.713825	3.02036	-2.72058	-2.08923	0.0366874	0.511794	pericentrin (kendrin)	ENSMUSG00000001151	18541	10
Placenta	Male	Ptpn4	-1.40756	-0.493198	2.48307	-2.62151	-2.08914	0.0366952	0.511794	protein tyrosine phosphatase, non-receptor type 4	ENSMUSG00000026384	19258	1
Placenta	Male	Shroom3	-1.52352	-0.607406	3.9957	-2.66589	-2.08905	0.036703	0.511794	shroom family member 3	ENSMUSG00000029381	27428	5
Placenta	Male	Bud23	1.1916	0.252905	3.93854	2.69514	2.08808	0.0367908	0.511794	BUD23, rRNA methyltransferase and ribosome maturation factor	ENSMUSG00000005378	66138	5
Placenta	Male	Rgl1	-1.30178	-0.380481	6.51971	-2.75362	-2.08771	0.0368243	0.511794	ral guanine nucleotide dissociation stimulator,-like 1	ENSMUSG00000026482	19731	1
Placenta	Male	Amer1	-1.35722	-0.440651	2.34251	-2.65965	-2.08732	0.0368588	0.511794	APC membrane recruitment 1	ENSMUSG00000050332	72345	X
Placenta	Male	Lipo3	-1.25064	-0.322663	2.73172	-2.7319	-2.08727	0.0368641	0.511794	lipase, member O3	ENSMUSG00000024766	381236	19
Placenta	Male	Nedd9	-1.2588	-0.332048	4.98249	-2.6675	-2.08726	0.0368649	0.511794	neural precursor cell expressed, developmentally down-regulated gene 9	ENSMUSG00000021365	18003	13
Placenta	Male	Fam57a	1.17877	0.237279	4.08537	2.77497	2.08589	0.0369882	0.511794
Placenta	Male	Hexim2	1.17168	0.228581	1.66465	2.69421	2.08585	0.036992	0.511794	hexamethylene bis-acetamide inducible 2	ENSMUSG00000043372	71059	11
Placenta	Male	Birc3	-1.11244	-0.153722	3.81591	-2.61141	-2.08578	0.0369984	0.511794	baculoviral IAP repeat-containing 3	ENSMUSG00000032000	11796	9
Placenta	Male	Ash1l	-1.66625	-0.736602	4.90709	-2.68656	-2.0856	0.0370149	0.511794	ASH1 like histone lysine methyltransferase	ENSMUSG00000028053	192195	3
Placenta	Male	Pnisr	-1.22377	-0.291333	4.81912	-2.78317	-2.08489	0.0370793	0.511794	PNN interacting serine/arginine-rich	ENSMUSG00000028248	66625	4
Placenta	Male	Npc2	1.23871	0.30884	9.37967	2.83722	2.08466	0.0371003	0.511794	NPC intracellular cholesterol transporter 2	ENSMUSG00000021242	67963	12
Placenta	Male	Cspp1	-1.21922	-0.285963	3.97182	-2.64749	-2.08411	0.03715	0.511794	centrosome and spindle pole associated protein 1	ENSMUSG00000056763	211660	1
Placenta	Male	Tmem245	-1.52282	-0.606743	3.53793	-2.7343	-2.08377	0.0371809	0.511794	transmembrane protein 245	ENSMUSG00000055296	242474	4
Placenta	Male	Bin3	1.28156	0.3579	4.46048	2.93471	2.08375	0.0371832	0.511794	bridging integrator 3	ENSMUSG00000022089	57784	14
Placenta	Male	Dcaf11	1.15434	0.20707	5.47278	2.67682	2.08361	0.0371956	0.511794	DDB1 and CUL4 associated factor 11	ENSMUSG00000022214	28199	14
Placenta	Male	Ubap1	1.1107	0.151469	6.30725	2.58261	2.08361	0.0371959	0.511794	ubiquitin-associated protein 1	ENSMUSG00000028437	67123	4
Placenta	Male	Gm20300	-1.30746	-0.38677	2.86708	-3.04999	-2.08208	0.0373349	0.512614	predicted gene, 20300	ENSMUSG00000111080	100504586	10
Placenta	Male	Thap4	1.12252	0.166736	5.41553	2.90632	2.08191	0.0373511	0.512614	THAP domain containing 4	ENSMUSG00000026279	67026	1
Placenta	Male	Zfp566	1.18258	0.241943	1.34845	2.23832	2.08171	0.0373694	0.512614	zinc finger protein 566	ENSMUSG00000078768	72556	7
Placenta	Male	Pank3	-1.23971	-0.310008	5.83153	-2.67689	-2.08114	0.0374212	0.512628	pantothenate kinase 3	ENSMUSG00000018846	211347	11
Placenta	Male	Pdia6	1.26415	0.338173	10.6951	2.76752	2.08086	0.0374464	0.512628	protein disulfide isomerase associated 6	ENSMUSG00000020571	71853	12
Placenta	Male	Baiap2	1.22378	0.291345	5.73332	2.7275	2.07945	0.0375759	0.513262	brain-specific angiogenesis inhibitor 1-associated protein 2	ENSMUSG00000025372	108100	11
Placenta	Male	Chst13	1.33256	0.414202	2.361	3.09476	2.07936	0.0375846	0.513262	carbohydrate sulfotransferase 13	ENSMUSG00000056643	71797	6
Placenta	Male	Elp5	1.18723	0.247596	5.36416	2.67234	2.0791	0.0376085	0.513262	elongator acetyltransferase complex subunit 5	ENSMUSG00000018565	54351	11
Placenta	Male	Garem1	-1.70237	-0.767545	1.66852	-2.65892	-2.07868	0.0376463	0.513262	GRB2 associated regulator of MAPK1 subtype 1	ENSMUSG00000042680	381126	18
Placenta	Male	Lsm2	1.22977	0.298385	3.47466	2.67355	2.07829	0.0376828	0.513262	LSM2 homolog, U6 small nuclear RNA and mRNA degradation associated	ENSMUSG00000007050	27756	17
Placenta	Male	Ace	-1.43488	-0.520931	4.68648	-2.64445	-2.07742	0.0377625	0.513728	angiotensin I converting enzyme (peptidyl-dipeptidase A) 1	ENSMUSG00000020681	11421	11
Placenta	Male	Pus7	1.09151	0.126328	3.49916	2.23276	2.07709	0.0377931	0.513728	pseudouridylate synthase 7	ENSMUSG00000057541	78697	5
Placenta	Male	Itprid2	-1.27878	-0.354764	5.55873	-2.68843	-2.07624	0.0378713	0.514037	ITPR interacting domain containing 2	ENSMUSG00000027007	70599	2
Placenta	Male	Ddx55	1.16116	0.215561	3.09296	2.83804	2.07602	0.0378921	0.514037	DEAD box helicase 55	ENSMUSG00000029389	67848	5
Placenta	Male	Ptpa	1.18303	0.242481	5.66754	2.6152	2.07504	0.0379829	0.514202	protein phosphatase 2 protein activator	ENSMUSG00000039515	110854	2
Placenta	Male	Plin3	1.21785	0.284337	6.84741	2.6791	2.07477	0.0380078	0.514202	perilipin 3	ENSMUSG00000024197	66905	17
Placenta	Male	Mamld1	-1.35336	-0.43655	0.249424	-2.22983	-2.07465	0.0380185	0.514202	mastermind-like domain containing 1	ENSMUSG00000059401	333639	X
Placenta	Male	Ints10	1.1085	0.148613	4.51508	3.35549	2.07308	0.038165	0.514491	integrator complex subunit 10	ENSMUSG00000031864	70885	8
Placenta	Male	Tle2	-1.41575	-0.501563	-0.33868	-2.22778	-2.07295	0.0381766	0.514491	transducin-like enhancer of split 2	ENSMUSG00000034771	21886	10
Placenta	Male	Alas1	1.15253	0.20481	6.12191	2.70122	2.07273	0.0381979	0.514491	aminolevulinic acid synthase 1	ENSMUSG00000032786	11655	9
Placenta	Male	Fthl17a	1.35392	0.437148	7.99783	2.66623	2.07185	0.0382795	0.514491	ferritin, heavy polypeptide-like 17, member A	ENSMUSG00000035491	71996	X
Placenta	Male	Patj	-1.30253	-0.381319	5.67979	-2.58359	-2.07182	0.0382821	0.514491	PATJ, crumbs cell polarity complex component	ENSMUSG00000061859	12695	4
Placenta	Male	Smap2	-1.14615	-0.196796	4.4374	-2.57636	-2.07134	0.0383274	0.514491	small ArfGAP 2	ENSMUSG00000032870	69780	4
Placenta	Male	Nhlrc4	1.26499	0.339124	0.145837	2.22531	2.07091	0.0383676	0.514491	NHL repeat containing 4	ENSMUSG00000090113	621239	17
Placenta	Male	Tbc1d8b	-1.23042	-0.299152	4.23461	-2.66647	-2.0709	0.0383683	0.514491	TBC1 domain family, member 8B	ENSMUSG00000042473	245638	X
Placenta	Male	Acap1	-1.32987	-0.411281	0.103329	-2.22506	-2.0707	0.0383871	0.514491	ArfGAP with coiled-coil, ankyrin repeat and PH domains 1	ENSMUSG00000001588	216859	11
Placenta	Male	Dnajb11	1.29904	0.377451	8.43425	2.70855	2.07033	0.038421	0.514491	DnaJ heat shock protein family (Hsp40) member B11	ENSMUSG00000004460	67838	16
Placenta	Male	Zcchc24	-1.68746	-0.754852	4.33941	-2.80947	-2.06818	0.0386227	0.515634	zinc finger, CCHC domain containing 24	ENSMUSG00000055538	71918	14
Placenta	Male	Cct8	1.12954	0.175731	7.27775	2.78159	2.0676	0.0386778	0.515634	chaperonin containing Tcp1, subunit 8 (theta)	ENSMUSG00000025613	12469	16
Placenta	Male	Pard6a	1.29078	0.368245	1.60485	2.66741	2.06732	0.0387038	0.515634	par-6 family cell polarity regulator alpha	ENSMUSG00000005699	56513	8
Placenta	Male	Pgd	1.1636	0.218592	6.05247	2.79458	2.06677	0.0387561	0.515634	phosphogluconate dehydrogenase	ENSMUSG00000028961	110208	4
Placenta	Male	Lins1	1.16331	0.218241	3.09388	2.79658	2.06675	0.0387574	0.515634	lines homolog 1	ENSMUSG00000053091	72635	7
Placenta	Male	Bst2	1.37092	0.455142	7.10835	2.66896	2.06672	0.0387609	0.515634	bone marrow stromal cell antigen 2	ENSMUSG00000046718	69550	8
Placenta	Male	Prmt5	1.18607	0.246193	4.89397	2.66253	2.06658	0.0387738	0.515634	protein arginine N-methyltransferase 5	ENSMUSG00000023110	27374	14
Placenta	Male	Inpp5d	-1.44967	-0.535721	1.8459	-2.59477	-2.06519	0.0389046	0.515931	inositol polyphosphate-5-phosphatase D	ENSMUSG00000026288	16331	1
Placenta	Male	Napg	-1.11816	-0.161132	4.41715	-2.70218	-2.06498	0.0389251	0.515931	N-ethylmaleimide sensitive fusion protein attachment protein gamma	ENSMUSG00000024581	108123	18
Placenta	Male	Cnn2	1.18135	0.240441	7.25125	2.6125	2.06489	0.0389332	0.515931	calponin 2	ENSMUSG00000004665	12798	10
Placenta	Male	Vasp	1.18164	0.24079	7.0366	2.63254	2.06472	0.038949	0.515931	vasodilator-stimulated phosphoprotein	ENSMUSG00000030403	22323	7
Placenta	Male	Gk	-1.38508	-0.469964	1.78927	-3.96055	-2.06415	0.0390035	0.516098	glycerol kinase	ENSMUSG00000025059	14933	X
Placenta	Male	Ppp1r3g	1.45057	0.536619	2.4639	2.63276	2.06379	0.0390381	0.516098	protein phosphatase 1, regulatory subunit 3G	ENSMUSG00000050423	76487	13
Placenta	Male	Tmem168	-1.08352	-0.115723	5.48849	-2.53122	-2.06103	0.0393006	0.517871	transmembrane protein 168	ENSMUSG00000029569	101118	6
Placenta	Male	Med10	1.29013	0.367517	5.28024	2.59242	2.06018	0.0393809	0.517871	mediator complex subunit 10	ENSMUSG00000021598	28077	13
Placenta	Male	Tmub1	1.28032	0.356505	3.47306	2.69971	2.06002	0.0393966	0.517871	transmembrane and ubiquitin-like domain containing 1	ENSMUSG00000028958	64295	5
Placenta	Male	Synpo2	-1.98748	-0.990937	1.6271	-2.63397	-2.06001	0.0393972	0.517871	synaptopodin 2	ENSMUSG00000050315	118449	3
Placenta	Male	Plag1	-1.39961	-0.485022	0.385687	-2.63874	-2.05986	0.0394121	0.517871	pleiomorphic adenoma gene 1	ENSMUSG00000003282	56711	4
Placenta	Male	Ing4	1.20891	0.273709	6.23337	2.80749	2.05948	0.0394483	0.517871	inhibitor of growth family, member 4	ENSMUSG00000030330	28019	6
Placenta	Male	Wasl	-1.28419	-0.360859	5.06183	-2.7716	-2.05946	0.0394498	0.517871	WASP like actin nucleation promoting factor	ENSMUSG00000029684	73178	6
Placenta	Male	Cdk15	1.54242	0.625199	0.192453	2.55518	2.05916	0.0394791	0.517871	cyclin-dependent kinase 15	ENSMUSG00000026023	271697	1
Placenta	Male	Selenow	1.31013	0.389714	5.65769	2.62291	2.05831	0.0395603	0.518433	selenoprotein W	ENSMUSG00000041571	20364	7
Placenta	Male	Synpo	-1.49328	-0.578483	4.10264	-2.56661	-2.05611	0.0397719	0.520699	synaptopodin	ENSMUSG00000043079	104027	18
Placenta	Male	Bclaf1	-1.15122	-0.203162	6.12483	-2.64519	-2.05507	0.0398718	0.520883	BCL2-associated transcription factor 1	ENSMUSG00000037608	72567	10
Placenta	Male	Eef1g	1.16438	0.21956	8.4051	2.63803	2.05479	0.0398993	0.520883	eukaryotic translation elongation factor 1 gamma	ENSMUSG00000071644	67160	19
Placenta	Male	Dync1li2	-1.17435	-0.231863	5.76341	-2.6355	-2.05465	0.0399124	0.520883	dynein, cytoplasmic 1 light intermediate chain 2	ENSMUSG00000035770	234663	8
Placenta	Male	Ccnf	1.28179	0.358159	3.70192	2.59871	2.05437	0.0399403	0.520883	cyclin F	ENSMUSG00000072082	12449	17
Placenta	Male	Ppm1m	1.14018	0.189263	3.81045	2.62676	2.05348	0.040026	0.521497	protein phosphatase 1M	ENSMUSG00000020253	67905	9
Placenta	Male	Oxct1	1.07605	0.105741	5.85593	2.20308	2.0524	0.0401311	0.522362	3-oxoacid CoA transferase 1	ENSMUSG00000022186	67041	15
Placenta	Male	Ifi213	-1.55857	-0.64022	-0.617014	-2.87584	-2.05027	0.0403378	0.524261	interferon activated gene 213	ENSMUSG00000073491	623121	1
Placenta	Male	Tubb4b	1.31071	0.390354	7.04731	2.61292	2.0497	0.0403938	0.524261	tubulin, beta 4B class IVB	ENSMUSG00000036752	227613	2
Placenta	Male	Sfpq	-1.19769	-0.260252	6.35596	-2.67058	-2.04969	0.0403947	0.524261	splicing factor proline/glutamine rich (polypyrimidine tract binding protein associated)	ENSMUSG00000028820	71514	4
Placenta	Male	Pbx4	1.52307	0.606982	0.120257	2.64214	2.04908	0.0404546	0.524261	pre B cell leukemia homeobox 4	ENSMUSG00000031860	80720	8
Placenta	Male	Ago3	-1.42417	-0.510126	2.24893	-2.57052	-2.0488	0.0404817	0.524261	argonaute RISC catalytic subunit 3	ENSMUSG00000028842	214150	4
Placenta	Male	Tbc1d10a	1.25315	0.325557	5.84916	2.88683	2.04804	0.040556	0.524261	TBC1 domain family, member 10a	ENSMUSG00000034412	103724	11
Placenta	Male	Emc6	1.26745	0.341923	4.92091	2.65182	2.04763	0.0405961	0.524261	ER membrane protein complex subunit 6	ENSMUSG00000047260	66048	11
Placenta	Male	Qser1	-1.62133	-0.697175	4.26283	-2.62205	-2.04725	0.0406339	0.524261	glutamine and serine rich 1	ENSMUSG00000074994	99003	2
Placenta	Male	Pgap1	-1.48268	-0.568207	2.7588	-2.65176	-2.04716	0.0406421	0.524261	post-GPI attachment to proteins 1	ENSMUSG00000073678	241062	1
Placenta	Male	Prss16	1.33914	0.421309	2.63538	2.62392	2.04693	0.0406654	0.524261	protease, serine 16 (thymus)	ENSMUSG00000006179	54373	13
Placenta	Male	Srm	1.33495	0.416786	4.0274	2.61692	2.04573	0.0407829	0.525275	spermidine synthase	ENSMUSG00000006442	20810	4
Placenta	Male	Pofut1	-1.21098	-0.276176	4.73337	-2.53986	-2.04483	0.0408721	0.525841	protein O-fucosyltransferase 1	ENSMUSG00000046020	140484	2
Placenta	Male	Psmc2	1.20212	0.265581	6.23947	2.63952	2.04429	0.040925	0.525841	proteasome (prosome, macropain) 26S subunit, ATPase 2	ENSMUSG00000028932	19181	5
Placenta	Male	Sin3b	1.41005	0.495749	9.57384	2.6357	2.04394	0.0409597	0.525841	transcriptional regulator, SIN3B (yeast)	ENSMUSG00000031622	20467	8
Placenta	Male	Nrd1	-1.05322	-0.0748065	6.67703	-2.19266	-2.0437	0.0409827	0.525841	nardilysin, N-arginine dibasic convertase, NRD convertase 1	ENSMUSG00000053510	230598	4
Placenta	Male	Zbtb38	-1.57892	-0.658937	3.3385	-2.63011	-2.0428	0.0410723	0.525888	zinc finger and BTB domain containing 38	ENSMUSG00000040433	245007	9
Placenta	Male	Tmem120a	1.44502	0.531092	5.36683	2.64257	2.0425	0.0411019	0.525888	transmembrane protein 120A	ENSMUSG00000039886	215210	5
Placenta	Male	Zbtb8a	-1.21775	-0.284213	2.00077	-2.82271	-2.04245	0.0411069	0.525888	zinc finger and BTB domain containing 8a	ENSMUSG00000028807	73680	4
Placenta	Male	Nhs	-1.66522	-0.735711	3.34201	-2.63709	-2.04209	0.0411422	0.525888	NHS actin remodeling regulator	ENSMUSG00000059493	195727	X
Placenta	Male	Erich2	-1.65464	-0.726515	-0.613929	-2.73282	-2.04141	0.0412098	0.525955	glutamate rich 2	ENSMUSG00000075302	66748	2
Placenta	Male	Il3ra	1.24786	0.319453	4.76186	3.07345	2.04108	0.0412432	0.525955	interleukin 3 receptor, alpha chain	ENSMUSG00000068758	16188	14
Placenta	Male	Aqp7	1.26982	0.344627	1.71014	2.50462	2.04068	0.041283	0.525955	aquaporin 7	ENSMUSG00000028427	11832	4
Placenta	Male	Nsun5	1.11885	0.162018	2.07928	2.18879	2.04047	0.0413033	0.525955	NOL1/NOP2/Sun domain family, member 5	ENSMUSG00000000916	100609	5
Placenta	Male	Bco1	-1.53296	-0.61632	1.13963	-2.66234	-2.03939	0.0414111	0.52682	beta-carotene oxygenase 1	ENSMUSG00000031845	63857	8
Placenta	Male	Reck	-1.39003	-0.475114	2.77962	-2.56276	-2.03901	0.0414493	0.52682	reversion-inducing-cysteine-rich protein with kazal motifs	ENSMUSG00000028476	53614	4
Placenta	Male	Mus81	1.17102	0.227768	3.58312	2.50626	2.03848	0.0415024	0.526999	MUS81 structure-specific endonuclease subunit	ENSMUSG00000024906	71711	19
Placenta	Male	Klf4	-1.22635	-0.294365	6.03869	-2.49592	-2.03772	0.0415779	0.527068	Kruppel-like factor 4 (gut)	ENSMUSG00000003032	16600	4
Placenta	Male	Rhox9	1.38521	0.470107	9.3394	2.63635	2.03758	0.0415917	0.527068	reproductive homeobox 9	ENSMUSG00000068048	104384	X
Placenta	Male	D830031N03Rik	-1.66571	-0.736137	1.85054	-2.65145	-2.03725	0.041625	0.527068	RIKEN cDNA D830031N03 gene		442834	4
Placenta	Male	Pes1	1.14346	0.193403	6.09852	2.88862	2.03678	0.0416726	0.527176	pescadillo ribosomal biogenesis factor 1	ENSMUSG00000020430	64934	11
Placenta	Male	Camsap2	-1.50774	-0.592391	5.18915	-2.58256	-2.03603	0.0417477	0.527632	calmodulin regulated spectrin-associated protein family, member 2	ENSMUSG00000041570	67886	1
Placenta	Male	Cygb	-1.31056	-0.390184	0.217555	-2.18084	-2.03383	0.0419686	0.529927	cytoglobin	ENSMUSG00000020810	114886	11
Placenta	Male	Nab1	-1.15041	-0.202144	5.01099	-2.64588	-2.03319	0.042033	0.530244	Ngfi-A binding protein 1	ENSMUSG00000002881	17936	1
Placenta	Male	Hmcn1	-1.4888	-0.574154	0.189661	-2.17896	-2.03226	0.0421277	0.530923	hemicentin 1	ENSMUSG00000066842	545370	1
Placenta	Male	Cog8	1.13852	0.18716	4.22706	2.75569	2.03179	0.0421751	0.530923	component of oligomeric golgi complex 8	ENSMUSG00000031916	97484	8
Placenta	Male	Oas2	-1.79723	-0.845778	0.00465767	-2.6018	-2.03104	0.0422514	0.530923	2'-5' oligoadenylate synthetase 2	ENSMUSG00000032690	246728	5
Placenta	Male	Hnrnpl	1.18235	0.241657	6.96509	2.57553	2.03092	0.0422635	0.530923	heterogeneous nuclear ribonucleoprotein L	ENSMUSG00000015165	15388	7
Placenta	Male	Ppp2r5a	-1.17689	-0.234975	5.0274	-2.61478	-2.03072	0.0422835	0.530923	protein phosphatase 2, regulatory subunit B', alpha	ENSMUSG00000026626	226849	1
Placenta	Male	Trafd1	1.12187	0.165912	4.87948	2.76456	2.02934	0.0424241	0.531983	TRAF type zinc finger domain containing 1	ENSMUSG00000042726	231712	5
Placenta	Male	Aagab	1.14276	0.192522	4.68587	2.56071	2.02911	0.0424467	0.531983	alpha- and gamma-adaptin binding protein	ENSMUSG00000037257	66939	9
Placenta	Male	Lratd2	-1.52627	-0.610013	1.94673	-2.54499	-2.02767	0.042594	0.531989	LRAT domain containing 1	ENSMUSG00000072568	399603	15
Placenta	Male	Ankrd9	1.35201	0.435104	1.19654	2.69312	2.02714	0.0426483	0.531989	ankyrin repeat domain 9	ENSMUSG00000037904	74251	12
Placenta	Male	Pard3b	-1.52025	-0.604307	2.25767	-2.54476	-2.027	0.0426628	0.531989	par-3 family cell polarity regulator beta	ENSMUSG00000052062	72823	1
Placenta	Male	Bean1	-1.50541	-0.590153	0.806697	-2.88858	-2.02699	0.0426637	0.531989	brain expressed, associated with Nedd4, 1	ENSMUSG00000031872	65115	8
Placenta	Male	2610507B11Rik	-1.39233	-0.477498	6.15311	-2.55181	-2.02696	0.0426668	0.531989	RIKEN cDNA 2610507B11 gene	ENSMUSG00000010277	72503	11
Placenta	Male	Mrpl45	1.14581	0.196364	4.08664	2.57279	2.02626	0.0427386	0.531989	mitochondrial ribosomal protein L45	ENSMUSG00000018882	67036	11
Placenta	Male	6820431F20Rik	-1.19283	-0.254387	1.80089	-2.17151	-2.02603	0.0427622	0.531989	cadherin 11 pseudogene	ENSMUSG00000071796	547150	8
Placenta	Male	4833412C05Rik	1.27956	0.355649	-0.557342	2.17151	2.02602	0.0427625	0.531989	RIKEN cDNA 4833412C05 gene	ENSMUSG00000097697	73904	7
Placenta	Male	Hsp90aa1	1.10849	0.148592	9.08232	2.60308	2.02545	0.0428207	0.532223	heat shock protein 90, alpha (cytosolic), class A member 1	ENSMUSG00000021270	15519	12
Placenta	Male	Crebl2	-1.15161	-0.203648	4.49993	-2.51842	-2.02448	0.0429205	0.53238	cAMP responsive element binding protein-like 2	ENSMUSG00000032652	232430	6
Placenta	Male	Cd2ap	-1.30363	-0.382537	7.09561	-2.75909	-2.02431	0.0429388	0.53238	CD2-associated protein	ENSMUSG00000061665	12488	17
Placenta	Male	Inpp5a	-1.26434	-0.338383	4.78357	-2.54037	-2.02418	0.0429517	0.53238	inositol polyphosphate-5-phosphatase A	ENSMUSG00000025477	212111	7
Placenta	Male	Pced1a	1.11558	0.157793	2.83015	2.1679	2.023	0.0430736	0.532876	PC-esterase domain containing 1A	ENSMUSG00000037773	319513	2
Placenta	Male	Hdac3	1.15313	0.20556	5.6357	2.53307	2.02284	0.0430892	0.532876	histone deacetylase 3	ENSMUSG00000024454	15183	18
Placenta	Male	Auts2	-1.59957	-0.677684	2.52414	-2.58928	-2.02262	0.043112	0.532876	autism susceptibility candidate 2	ENSMUSG00000029673	319974	5
Placenta	Male	Mecom	-1.53063	-0.61413	0.360827	-2.62082	-2.02189	0.0431875	0.532876	MDS1 and EVI1 complex locus	ENSMUSG00000027684	14013	3
Placenta	Male	Crip2	1.1794	0.238055	7.24813	2.52891	2.02188	0.0431891	0.532876	cysteine rich protein 2	ENSMUSG00000006356	68337	12
Placenta	Male	Pdxp	1.37814	0.462726	1.81925	2.71813	2.02131	0.0432473	0.533107	pyridoxal (pyridoxine, vitamin B6) phosphatase	ENSMUSG00000116165	57028	15
Placenta	Male	Fnip2	-1.53372	-0.617039	5.11254	-2.65168	-2.01942	0.0434436	0.53478	folliculin interacting protein 2	ENSMUSG00000061175	329679	3
Placenta	Male	Msantd3	1.15617	0.209355	2.93277	2.61931	2.01905	0.0434824	0.53478	Myb/SANT-like DNA-binding domain containing 3	ENSMUSG00000039693	66665	4
Placenta	Male	Zfp65	-1.19288	-0.25445	2.93206	-3.64354	-2.01839	0.0435505	0.53478	zinc finger protein 65	ENSMUSG00000071281	235907	13
Placenta	Male	Bcs1l	1.28039	0.35658	2.44835	2.45095	2.01786	0.0436056	0.53478	BCS1-like (yeast)	ENSMUSG00000026172	66821	1
Placenta	Male	Sacs	-1.70791	-0.772236	2.18708	-2.56948	-2.01762	0.0436306	0.53478	sacsin	ENSMUSG00000048279	50720	14
Placenta	Male	Cfap69	-1.58419	-0.663743	-0.345841	-2.51059	-2.01727	0.0436669	0.53478	cilia and flagella associated protein 69	ENSMUSG00000040473	207686	5
Placenta	Male	Gpalpp1	-1.12631	-0.1716	4.78203	-2.71791	-2.01688	0.0437084	0.53478	GPALPP motifs containing 1	ENSMUSG00000022008	67467	14
Placenta	Male	Zbtb48	1.21985	0.286703	2.90486	2.56464	2.01686	0.0437105	0.53478	zinc finger and BTB domain containing 48	ENSMUSG00000028952	100090	4
Placenta	Male	Atad2b	-1.27631	-0.35198	3.80779	-2.54112	-2.01648	0.0437502	0.53478	ATPase family, AAA domain containing 2B	ENSMUSG00000052812	320817	12
Placenta	Male	Mbtd1	-1.08328	-0.115403	4.95748	-2.46838	-2.0162	0.0437792	0.53478	mbt domain containing 1	ENSMUSG00000059474	103537	11
Placenta	Male	Saraf	1.15214	0.204316	7.86814	3.05998	2.01485	0.0439205	0.535977	store-operated calcium entry-associated regulatory factor	ENSMUSG00000031532	67887	8
Placenta	Male	Il17rd	-1.59394	-0.672593	2.86217	-2.57795	-2.0145	0.0439567	0.535977	interleukin 17 receptor D	ENSMUSG00000040717	171463	14
Placenta	Male	Urod	1.25761	0.330689	4.51713	2.56871	2.01355	0.0440569	0.536714	uroporphyrinogen decarboxylase	ENSMUSG00000028684	22275	4
Placenta	Male	Ahcyl2	-1.26609	-0.340378	5.37872	-2.49822	-2.01228	0.0441901	0.537583	S-adenosylhomocysteine hydrolase-like 2	ENSMUSG00000029772	74340	6
Placenta	Male	Adam9	-1.30431	-0.383285	6.10243	-2.6749	-2.01203	0.0442171	0.537583	a disintegrin and metallopeptidase domain 9 (meltrin gamma)	ENSMUSG00000031555	11502	8
Placenta	Male	Hapln3	1.46978	0.555597	2.65968	2.49323	2.01113	0.0443114	0.537583	hyaluronan and proteoglycan link protein 3	ENSMUSG00000030606	67666	7
Placenta	Male	Copz1	1.16955	0.22595	6.29749	2.6092	2.011	0.0443251	0.537583	coatomer protein complex, subunit zeta 1	ENSMUSG00000060992	56447	15
Placenta	Male	Zfp866	-1.21483	-0.280752	3.33421	-2.72098	-2.01098	0.0443273	0.537583	zinc finger protein 866	ENSMUSG00000043090	330788	8
Placenta	Male	Grb2	1.20235	0.265859	6.76688	2.51012	2.01056	0.0443715	0.537636	growth factor receptor bound protein 2	ENSMUSG00000059923	14784	11
Placenta	Male	Tmem230	1.12488	0.169767	4.64388	2.45422	2.01014	0.0444161	0.537694	transmembrane protein 230	ENSMUSG00000027341	70612	2
Placenta	Male	Ramp2	1.19146	0.252726	3.83603	2.53781	2.009	0.0445374	0.538679	receptor (calcitonin) activity modifying protein 2	ENSMUSG00000001240	54409	11
Placenta	Male	Aldh6a1	-1.15555	-0.208579	4.1001	-2.57088	-2.00837	0.0446038	0.538999	aldehyde dehydrogenase family 6, subfamily A1	ENSMUSG00000021238	104776	12
Placenta	Male	BC004004	1.22353	0.291044	5.48516	2.55629	2.00716	0.044733	0.539309	cDNA sequence BC004004	ENSMUSG00000052712	80748	17
Placenta	Male	Jcad	-1.66124	-0.732264	6.47606	-2.55342	-2.0069	0.0447602	0.539309	junctional cadherin 5 associated	ENSMUSG00000033960	240185	18
Placenta	Male	Robo1	-1.61255	-0.689345	2.96821	-2.50747	-2.00649	0.0448041	0.539309	roundabout guidance receptor 1	ENSMUSG00000022883	19876	16
Placenta	Male	Vps16	1.12507	0.170009	4.87433	3.67039	2.00609	0.0448464	0.539309	VSP16 CORVET/HOPS core subunit	ENSMUSG00000027411	80743	2
Placenta	Male	Clock	-1.30289	-0.381711	4.78618	-2.6057	-2.00601	0.0448548	0.539309	circadian locomotor output cycles kaput	ENSMUSG00000029238	12753	5
Placenta	Male	Jagn1	1.3361	0.418023	5.02955	2.54096	2.00588	0.0448692	0.539309	jagunal homolog 1	ENSMUSG00000051256	67767	6
Placenta	Male	Myo7a	-1.38893	-0.473971	3.98197	-2.49368	-2.00519	0.0449425	0.539593	myosin VIIA	ENSMUSG00000030761	17921	7
Placenta	Male	Asb6	1.13654	0.184642	3.64555	2.83612	2.00491	0.0449728	0.539593	ankyrin repeat and SOCS box-containing 6	ENSMUSG00000039483	72323	2
Placenta	Male	Wdr83	1.23012	0.298803	2.22612	2.72886	2.00363	0.0451096	0.539994	WD repeat domain containing 83	ENSMUSG00000005150	67836	8
Placenta	Male	Srr	-1.14761	-0.198638	5.13127	-2.58371	-2.00352	0.0451212	0.539994	serine racemase	ENSMUSG00000001323	27364	11
Placenta	Male	Ino80d	-1.58916	-0.668261	4.45302	-2.5361	-2.00348	0.0451262	0.539994	INO80 complex subunit D	ENSMUSG00000040865	227195	1
Placenta	Male	Preb	1.15646	0.209719	6.30626	2.69863	2.00304	0.0451734	0.54008	prolactin regulatory element binding	ENSMUSG00000045302	50907	5
Placenta	Male	Sltm	-1.28465	-0.361374	4.23045	-2.90545	-2.0014	0.0453496	0.540181	SAFB-like, transcription modulator	ENSMUSG00000032212	66660	9
Placenta	Male	Tsen2	1.28346	0.360036	2.24899	2.41541	2.00138	0.0453511	0.540181	tRNA splicing endonuclease subunit 2	ENSMUSG00000042389	381802	6
Placenta	Male	Foxm1	-1.24359	-0.314505	0.521891	-2.14214	-2.00138	0.0453513	0.540181	forkhead box M1	ENSMUSG00000001517	14235	6
Placenta	Male	Sdc1	1.3097	0.38924	6.74029	2.51145	2.00084	0.0454099	0.540181	syndecan 1	ENSMUSG00000020592	20969	12
Placenta	Male	Tmem222	1.23104	0.299882	4.70597	2.63849	2.00042	0.0454552	0.540181	transmembrane protein 222	ENSMUSG00000028857	52174	4
Placenta	Male	Alox5	-1.53661	-0.619755	0.229824	-2.61108	-1.99921	0.0455854	0.540181	arachidonate 5-lipoxygenase	ENSMUSG00000025701	11689	6
Placenta	Male	Pcyt1a	-1.25934	-0.33267	6.30551	-2.47764	-1.99916	0.0455906	0.540181	phosphate cytidylyltransferase 1, choline, alpha isoform	ENSMUSG00000005615	13026	16
Placenta	Male	Mpzl1	1.18028	0.239126	7.49027	2.45578	1.99863	0.0456482	0.540181	myelin protein zero-like 1	ENSMUSG00000026566	68481	1
Placenta	Male	Dpep1	-1.35455	-0.437816	2.11574	-2.5706	-1.99835	0.0456792	0.540181	dipeptidase 1	ENSMUSG00000019278	13479	8
Placenta	Male	Pnldc1	1.27199	0.347082	-0.230312	2.13844	1.99827	0.0456874	0.540181	poly(A)-specific ribonuclease (PARN)-like domain containing 1	ENSMUSG00000073460	240023	17
Placenta	Male	Gtpbp2	-1.14753	-0.198531	5.0914	-2.5175	-1.99713	0.0458109	0.540181	GTP binding protein 2	ENSMUSG00000023952	56055	17
Placenta	Male	Zfp629	-1.51339	-0.597783	1.69889	-2.55026	-1.99711	0.0458127	0.540181	zinc finger protein 629	ENSMUSG00000045639	320683	7
Placenta	Male	Lrrk2	-1.40676	-0.49238	1.19975	-2.63584	-1.99672	0.0458554	0.540181	leucine-rich repeat kinase 2	ENSMUSG00000036273	66725	15
Placenta	Male	Fkbp1a	1.11622	0.158619	7.5422	2.60624	1.99666	0.045862	0.540181	FK506 binding protein 1a	ENSMUSG00000032966	14225	2
Placenta	Male	Dmrtc1a	1.18564	0.245661	4.47032	2.13519	1.99554	0.0459844	0.540181	DMRT-like family C1a	ENSMUSG00000031323	70887	X
Placenta	Male	Cltc	-1.12056	-0.164223	8.3259	-2.58332	-1.99528	0.0460124	0.540181	clathrin, heavy polypeptide (Hc)	ENSMUSG00000047126	67300	11
Placenta	Male	Wdr78	-1.23535	-0.30492	0.799818	-2.55684	-1.99489	0.046055	0.540181
Placenta	Male	Med8	1.17054	0.227177	5.06447	2.54814	1.99457	0.0460895	0.540181	mediator complex subunit 8	ENSMUSG00000006392	80509	4
Placenta	Male	Nktr	-1.33258	-0.414224	6.10807	-2.64414	-1.99394	0.0461589	0.540181	natural killer tumor recognition sequence	ENSMUSG00000032525	18087	9
Placenta	Male	Ddx47	1.12158	0.165533	5.52111	2.73293	1.99365	0.04619	0.540181	DEAD box helicase 47	ENSMUSG00000030204	67755	6
Placenta	Male	Cavin1	-1.21617	-0.282345	6.53899	-2.45437	-1.99355	0.0462012	0.540181	caveolae associated 1	ENSMUSG00000004044	19285	11
Placenta	Male	Zfp281	-1.22541	-0.29326	3.72123	-2.59912	-1.99334	0.0462243	0.540181	zinc finger protein 281	ENSMUSG00000041483	226442	1
Placenta	Male	Elp6	1.3054	0.384489	1.91767	2.50812	1.99329	0.0462294	0.540181	elongator acetyltransferase complex subunit 6	ENSMUSG00000054836	72341	9
Placenta	Male	Apc	-1.79537	-0.84428	5.0186	-2.51727	-1.99281	0.0462821	0.540181	APC, WNT signaling pathway regulator	ENSMUSG00000005871	11789	18
Placenta	Male	Kmt2a	-2.05596	-1.03981	4.83785	-2.54033	-1.99271	0.0462934	0.540181	lysine (K)-specific methyltransferase 2A	ENSMUSG00000002028	214162	9
Placenta	Male	Fam110b	1.23858	0.308691	4.59198	2.60981	1.99216	0.0463533	0.540181	family with sequence similarity 110, member B	ENSMUSG00000049119	242297	4
Placenta	Male	Bag5	1.08273	0.114676	5.28183	2.48894	1.99184	0.0463887	0.540181	BCL2-associated athanogene 5	ENSMUSG00000049792	70369	12
Placenta	Male	Crlf2	1.33201	0.413609	4.81592	2.58326	1.99162	0.0464129	0.540181	cytokine receptor-like factor 2	ENSMUSG00000033467	57914	5
Placenta	Male	Ecsit	1.28445	0.361153	2.96337	2.58058	1.99131	0.0464471	0.540181	ECSIT signalling integrator	ENSMUSG00000066839	26940	9
Placenta	Male	Abhd17a	1.2998	0.378294	5.15077	3.11647	1.99051	0.046535	0.540181	abhydrolase domain containing 17A	ENSMUSG00000003346	216169	10
Placenta	Male	Msx2	1.20387	0.267676	3.71827	2.76565	1.98974	0.0466201	0.540181	msh homeobox 2	ENSMUSG00000021469	17702	13
Placenta	Male	Kcnb1	-1.60358	-0.6813	1.62688	-2.4524	-1.98946	0.0466506	0.540181	potassium voltage gated channel, Shab-related subfamily, member 1	ENSMUSG00000050556	16500	2
Placenta	Male	Iqcb1	1.20813	0.272777	4.13547	2.50805	1.98943	0.0466537	0.540181	IQ calmodulin-binding motif containing 1	ENSMUSG00000022837	320299	16
Placenta	Male	Lonp2	1.1628	0.217599	6.87388	2.50031	1.9894	0.0466568	0.540181	lon peptidase 2, peroxisomal	ENSMUSG00000047866	66887	8
Placenta	Male	Gm20324	1.20239	0.265909	1.36998	2.58508	1.98925	0.0466733	0.540181	predicted gene, 20324	ENSMUSG00000100199	100504637	15
Placenta	Male	Zzz3	-1.23654	-0.306308	5.30656	-2.50771	-1.98905	0.0466957	0.540181	zinc finger, ZZ domain containing 3	ENSMUSG00000039068	108946	3
Placenta	Male	Aldh1b1	-1.33288	-0.414551	1.47048	-2.56888	-1.98865	0.0467396	0.540181	aldehyde dehydrogenase 1 family, member B1	ENSMUSG00000035561	72535	4
Placenta	Male	Meg3	-1.67384	-0.743158	5.8149	-3.04301	-1.98783	0.0468305	0.540181	maternally expressed 3	ENSMUSG00000021268	17263	12
Placenta	Male	Fmn1	-1.69433	-0.760711	1.89213	-2.48972	-1.98779	0.0468354	0.540181	formin 1	ENSMUSG00000044042	14260	2
Placenta	Male	Kmt2c	-1.60049	-0.67851	5.94639	-2.55862	-1.98766	0.0468499	0.540181	lysine (K)-specific methyltransferase 2C	ENSMUSG00000038056	231051	5
Placenta	Male	Pcyt1b	-1.79176	-0.841379	-0.0504312	-2.50563	-1.98676	0.0469487	0.540181	phosphate cytidylyltransferase 1, choline, beta isoform	ENSMUSG00000035246	236899	X
Placenta	Male	Rev3l	-1.49868	-0.583688	3.6651	-2.4852	-1.98665	0.0469615	0.540181	REV3 like, DNA directed polymerase zeta catalytic subunit	ENSMUSG00000019841	19714	10
Placenta	Male	Phka2	-1.22892	-0.297387	2.3797	-2.84747	-1.98641	0.0469878	0.540181	phosphorylase kinase alpha 2	ENSMUSG00000031295	110094	X
Placenta	Male	Zdbf2	-1.54108	-0.623938	4.88034	-2.50136	-1.98634	0.0469955	0.540181	zinc finger, DBF-type containing 2	ENSMUSG00000027520	73884	1
Placenta	Male	Rabggtb	1.14071	0.189933	4.82906	2.51242	1.98601	0.0470317	0.540181	Rab geranylgeranyl transferase, b subunit	ENSMUSG00000038975	19352	3
Placenta	Male	Cdk5rap2	-1.22162	-0.2888	2.61037	-2.51862	-1.98583	0.0470521	0.540181	CDK5 regulatory subunit associated protein 2	ENSMUSG00000039298	214444	4
Placenta	Male	Fam120c	-1.3361	-0.418028	1.93917	-2.54573	-1.98546	0.0470933	0.540181	family with sequence similarity 120, member C	ENSMUSG00000025262	207375	X
Placenta	Male	Lsm14a	-1.05512	-0.0774104	6.65978	-2.81662	-1.9849	0.0471558	0.540181	LSM14A mRNA processing body assembly factor	ENSMUSG00000066568	67070	7
Placenta	Male	Tmed9	1.1872	0.247563	7.18694	2.51222	1.98474	0.047173	0.540181	transmembrane p24 trafficking protein 9	ENSMUSG00000058569	67511	13
Placenta	Male	Gpm6b	-1.34677	-0.429507	2.68178	-2.60443	-1.98458	0.0471916	0.540181	glycoprotein m6b	ENSMUSG00000031342	14758	X
Placenta	Male	Dnajc7	-1.14197	-0.191529	5.30535	-2.5199	-1.98424	0.0472294	0.540181	DnaJ heat shock protein family (Hsp40) member C7	ENSMUSG00000014195	56354	11
Placenta	Male	Cybb	-1.48113	-0.566698	1.6293	-2.50607	-1.98394	0.0472628	0.540181	cytochrome b-245, beta polypeptide	ENSMUSG00000015340	13058	X
Placenta	Male	Aprt	1.46594	0.551823	7.52478	2.4875	1.98332	0.0473319	0.540513	adenine phosphoribosyl transferase	ENSMUSG00000006589	11821	8
Placenta	Male	AI413582	1.36574	0.449685	3.90552	2.45328	1.98147	0.0475383	0.542065	expressed sequence AI413582	ENSMUSG00000062753	106672	17
Placenta	Male	Gng5	1.19743	0.259942	6.28583	2.4878	1.98138	0.0475482	0.542065	guanine nucleotide binding protein (G protein), gamma 5	ENSMUSG00000068523	14707	3
Placenta	Male	2810414N06Rik	1.17817	0.236552	0.678438	2.11695	1.98018	0.0476837	0.542566	RIKEN cDNA 2810414N06 gene	ENSMUSG00000100594	102640772	1
Placenta	Male	Map3k5	-1.31759	-0.397902	3.84022	-2.48805	-1.97995	0.0477087	0.542566	mitogen-activated protein kinase kinase kinase 5	ENSMUSG00000071369	26408	10
Placenta	Male	Dhx15	-1.09047	-0.124951	5.96878	-2.52719	-1.97973	0.0477341	0.542566	DEAH (Asp-Glu-Ala-His) box polypeptide 15	ENSMUSG00000029169	13204	5
Placenta	Male	Bfar	1.2147	0.280601	6.0293	2.46893	1.97956	0.0477529	0.542566	bifunctional apoptosis regulator	ENSMUSG00000022684	67118	16
Placenta	Male	Swsap1	1.23094	0.299764	2.15677	2.48881	1.97918	0.0477961	0.5426	SWIM type zinc finger 7 associated protein 1	ENSMUSG00000051238	66962	9
Placenta	Male	Morc3	-1.1608	-0.215116	4.22821	-2.79202	-1.97765	0.0479683	0.543779	microrchidia 3	ENSMUSG00000039456	338467	16
Placenta	Male	Fam13c	-1.47106	-0.556856	0.784462	-2.50024	-1.9771	0.0480301	0.543779	family with sequence similarity 13, member C	ENSMUSG00000043259	71721	10
Placenta	Male	Lsp1	1.12127	0.165134	3.38616	2.1125	1.97642	0.0481072	0.543779	lymphocyte specific 1	ENSMUSG00000018819	16985	7
Placenta	Male	Lrp11	-1.34315	-0.425618	2.0339	-2.48067	-1.97642	0.0481074	0.543779	low density lipoprotein receptor-related protein 11	ENSMUSG00000019796	237253	10
Placenta	Male	Cflar	-1.3604	-0.444028	5.4812	-2.61834	-1.97634	0.0481163	0.543779	CASP8 and FADD-like apoptosis regulator	ENSMUSG00000026031	12633	1
Placenta	Male	Med9	1.13389	0.181286	4.3242	2.56818	1.97595	0.0481606	0.543779	mediator complex subunit 9	ENSMUSG00000061650	192191	11
Placenta	Male	Tent5c	-1.21328	-0.278911	4.70693	-2.47751	-1.97552	0.048209	0.543779	terminal nucleotidyltransferase 5C	ENSMUSG00000044468	74645	3
Placenta	Male	Fam192a	1.13918	0.187998	5.40016	2.46477	1.97541	0.0482222	0.543779
Placenta	Male	Ing2	1.24088	0.311359	4.99504	2.52476	1.97477	0.0482938	0.544131	inhibitor of growth family, member 2	ENSMUSG00000063049	69260	8
Placenta	Male	G6pc3	1.17055	0.227184	4.28944	2.57357	1.97411	0.0483688	0.544522	glucose 6 phosphatase, catalytic, 3	ENSMUSG00000034793	68401	11
Placenta	Male	Jdp2	1.15232	0.204545	5.54285	2.71408	1.97348	0.0484409	0.544684	Jun dimerization protein 2	ENSMUSG00000034271	81703	12
Placenta	Male	Samd4	-1.49833	-0.583358	4.07476	-2.49415	-1.97328	0.0484639	0.544684	sterile alpha motif domain containing 4	ENSMUSG00000021838	74480	14
Placenta	Male	Mrpl37	1.22969	0.298298	4.00294	2.50343	1.97209	0.0485998	0.545758	mitochondrial ribosomal protein L37	ENSMUSG00000028622	56280	4
Placenta	Male	Tpm2	1.33476	0.416581	6.83503	2.49259	1.97152	0.0486646	0.545888	tropomyosin 2, beta	ENSMUSG00000028464	22004	4
Placenta	Male	Peli2	-1.43805	-0.52411	2.71396	-2.58352	-1.97111	0.0487111	0.545888	pellino 2	ENSMUSG00000021846	93834	14
Placenta	Male	Pfn1	1.20678	0.271161	7.8082	2.46021	1.97092	0.0487328	0.545888	profilin 1	ENSMUSG00000018293	18643	11
Placenta	Male	Atxn1	-1.69797	-0.763811	3.30473	-2.53489	-1.97005	0.0488331	0.546558	ataxin 1	ENSMUSG00000046876	20238	13
Placenta	Male	Rhox12	1.38842	0.473442	6.1586	2.44446	1.96967	0.0488758	0.546583	reproductive homeobox 12	ENSMUSG00000071766	382282	X
Placenta	Male	Atxn7	-1.33056	-0.412035	4.19352	-2.50302	-1.9692	0.0489305	0.546742	ataxin 7	ENSMUSG00000021738	246103	14
Placenta	Male	Slc30a2	1.21506	0.281025	6.22036	2.61263	1.96819	0.0490464	0.547583	solute carrier family 30 (zinc transporter), member 2	ENSMUSG00000028836	230810	4
Placenta	Male	Dst	-1.86788	-0.901402	7.21329	-2.57627	-1.96753	0.0491223	0.547728	dystonin	ENSMUSG00000026131	13518	1
Placenta	Male	Wdr7	-1.25135	-0.323483	4.22656	-2.46643	-1.96737	0.0491405	0.547728	WD repeat domain 7	ENSMUSG00000040560	104082	18
Placenta	Male	Chmp4c	-1.34302	-0.425476	2.74184	-2.48307	-1.96539	0.0493696	0.549144	charged multivesicular body protein 4C	ENSMUSG00000027536	66371	3
Placenta	Male	Satb1	-1.52015	-0.604216	0.891001	-2.46993	-1.96504	0.0494093	0.549144	special AT-rich sequence binding protein 1	ENSMUSG00000023927	20230	17
Placenta	Male	Mettl24	1.3264	0.40752	2.33742	2.40556	1.96501	0.0494131	0.549144	methyltransferase like 24	ENSMUSG00000045555	327747	10
Placenta	Male	Ccnl1	-1.17914	-0.237737	4.1116	-2.7157	-1.96464	0.0494564	0.549144	cyclin L1	ENSMUSG00000027829	56706	3
Placenta	Male	0610010K14Rik	1.24416	0.315174	4.34293	2.47557	1.96451	0.0494709	0.549144	RIKEN cDNA 0610010K14 gene	ENSMUSG00000020831	104457	11
Placenta	Male	Ccdc124	1.2906	0.368042	4.6798	2.45386	1.96414	0.0495134	0.549163	coiled-coil domain containing 124	ENSMUSG00000007721	234388	8
Placenta	Male	Tmem60	1.2091	0.273929	4.27522	2.42154	1.96347	0.0495919	0.549574	transmembrane protein 60	ENSMUSG00000045435	212090	5
Placenta	Male	Nap1l4	1.18732	0.247709	6.71775	2.38676	1.96312	0.0496319	0.549574	nucleosome assembly protein 1-like 4	ENSMUSG00000059119	17955	7
Placenta	Male	Ndufaf3	1.24613	0.317453	3.09376	2.41687	1.96245	0.0497103	0.549846	NADH:ubiquinone oxidoreductase complex assembly factor 3	ENSMUSG00000070283	66706	9
Placenta	Male	Atox1	1.39699	0.482323	5.95386	2.44939	1.96201	0.0497618	0.549846	antioxidant 1 copper chaperone	ENSMUSG00000018585	11927	11
Placenta	Male	Chchd5	1.28593	0.362814	3.29722	2.64407	1.96186	0.0497786	0.549846	coiled-coil-helix-coiled-coil-helix domain containing 5	ENSMUSG00000037938	66170	2
Placenta	Male	Stimate	1.17899	0.237549	4.54499	2.54775	1.96063	0.0499217	0.550975	STIM activating enhancer	ENSMUSG00000006526	69179	14
Placenta	Male	Brd8	-1.1329	-0.180015	5.21624	-2.52042	-1.96007	0.0499877	0.551253	bromodomain containing 8	ENSMUSG00000003778	78656	18

## Sheet: GO
Tissue	Sex	Gene Ontology	Term	-log10.p-value
Brain	Female	Molecular Function	phosphatase activator activity	3.0017
Brain	Female	Biological Process	positive regulation of cysteine-type endopeptidase activity	2.49602
Brain	Female	Biological Process	early endosome to late endosome transport	2.21408
Brain	Female	Biological Process	positive regulation of protein oligomerization	2.17608
Brain	Female	Biological Process	positive regulation of protein modification process	1.94061
Brain	Female	Biological Process	negative regulation of cell-cell adhesion	1.92381
Brain	Female	Biological Process	positive regulation of interleukin-1 beta production	1.92381
Brain	Female	Biological Process	aminoglycan catabolic process	1.89729
Brain	Female	Biological Process	plasma membrane organization	1.79944
Brain	Female	Molecular Function	anion:cation symporter activity	1.65359
Brain	Female	Biological Process	negative regulation of response to stimulus	1.51167
Brain	Female	Biological Process	forebrain regionalization	1.49925
Brain	Female	Biological Process	regulation of aldosterone biosynthetic process	1.49925
Brain	Female	Biological Process	negative regulation of cellular extravasation	1.49925
Brain	Female	Biological Process	regulation of cardiac muscle cell apoptotic process	1.49925
Brain	Female	Biological Process	positive regulation of osteoblast proliferation	1.49925
Brain	Female	Biological Process	regulation of translational initiation in response to stress	1.49925
Brain	Female	Biological Process	protein repair	1.49925
Brain	Female	Molecular Function	vasopressin receptor activity	1.49925
Brain	Female	Molecular Function	CD4 receptor binding	1.49925
Brain	Female	Cellular Component	actin filament	1.45548
Brain	Female	Cellular Component	caveola	1.44117
Brain	Female	Biological Process	positive regulation of membrane depolarization	1.43345
Brain	Female	Biological Process	negative regulation of cardiocyte differentiation	1.43345
Brain	Female	Biological Process	phosphate ion transmembrane transport	1.43345
Brain	Female	Biological Process	erythrocyte development	1.43345
Brain	Female	Biological Process	cellular response to laminar fluid shear stress	1.43345
Brain	Female	Cellular Component	AIM2 inflammasome complex	1.43345
Brain	Female	Molecular Function	chitinase activity	1.43345
Brain	Female	Biological Process	desmosome organization	1.37661
Brain	Female	Biological Process	cellular response to prostaglandin E stimulus	1.37661
Brain	Female	Molecular Function	coreceptor activity involved in Wnt signaling pathway	1.37661
Brain	Female	Biological Process	inflammatory response	1.33275
Brain	Female	Molecular Function	cytoskeletal anchor activity	1.3266
Brain	Male	Biological Process	positive regulation of interferon-beta production	5.81512
Brain	Male	Molecular Function	single-stranded RNA binding	3.35546
Brain	Male	Biological Process	N-acetylneuraminate metabolic process	3.3238
Brain	Male	Biological Process	cellular response to exogenous dsRNA	3.08769
Brain	Male	Biological Process	protein deubiquitination	2.79848
Brain	Male	Biological Process	protein homotrimerization	2.62449
Brain	Male	Biological Process	activation of phospholipase C activity	2.62449
Brain	Male	Biological Process	membrane protein intracellular domain proteolysis	2.54904
Brain	Male	Biological Process	regulation of double-strand break repair via homologous recombination	2.44741
Brain	Male	Biological Process	neural crest cell migration	2.41614
Brain	Male	Molecular Function	delayed rectifier potassium channel activity	2.38603
Brain	Male	Biological Process	positive regulation of cation channel activity	2.35699
Brain	Male	Molecular Function	phosphatase activity	2.30721
Brain	Male	Biological Process	apoptotic process	2.14609
Brain	Male	Biological Process	ameboidal-type cell migration	2.11259
Brain	Male	Biological Process	sprouting angiogenesis	2.03247
Brain	Male	Biological Process	positive regulation of response to stimulus	1.86189
Brain	Male	Biological Process	cellular defense response	1.83184
Brain	Male	Biological Process	mitochondrial ribosome assembly	1.70687
Brain	Male	Biological Process	ear development	1.70687
Brain	Male	Biological Process	negative regulation of systemic arterial blood pressure	1.70687
Brain	Male	Biological Process	positive regulation of T-helper 2 cell differentiation	1.70687
Brain	Male	Biological Process	vesicle fusion with Golgi apparatus	1.70687
Brain	Male	Molecular Function	nerve growth factor binding	1.70687
Brain	Male	Biological Process	retinoic acid receptor signaling pathway	1.64062
Brain	Male	Biological Process	nucleoside diphosphate metabolic process	1.64062
Brain	Male	Biological Process	regulation of atrial cardiac muscle cell membrane repolarization	1.64062
Brain	Male	Molecular Function	adenylate kinase activity	1.64062
Brain	Male	Molecular Function	protein-arginine omega-N asymmetric methyltransferase activity	1.58334
Brain	Male	Molecular Function	epinephrine binding	1.58334
Brain	Male	Biological Process	muscle cell fate commitment	1.53289
Brain	Male	Biological Process	positive regulation of protein maturation	1.53289
Brain	Male	Biological Process	positive regulation of mitochondrial translation	1.53289
Brain	Male	Biological Process	neurotrophin TRK receptor signaling pathway	1.53289
Brain	Male	Cellular Component	endoplasmic reticulum quality control compartment	1.53289
Brain	Male	Molecular Function	GABA receptor binding	1.53289
Brain	Male	Biological Process	thyroid gland development	1.48783
Brain	Male	Biological Process	superoxide anion generation	1.48783
Brain	Male	Biological Process	positive regulation of mesenchymal cell proliferation	1.44714
Brain	Male	Cellular Component	STAGA complex	1.44714
Brain	Male	Biological Process	diacylglycerol metabolic process	1.376
Brain	Male	Cellular Component	secondary lysosome	1.376
Brain	Male	Molecular Function	transition metal ion binding	1.36887
Brain	Male	Biological Process	ncRNA transcription	1.34451
Brain	Male	Cellular Component	potassium channel complex	1.34451
Brain	Male	Molecular Function	cysteine-type endopeptidase activity involved in execution phase of apoptosis	1.34451
Placenta	Female	Biological Process	signal transduction involved in DNA damage checkpoint	3.70857
Placenta	Female	Biological Process	mRNA splicing, via spliceosome	3.70174
Placenta	Female	Biological Process	regulation of DNA damage response, signal transduction by p53 class mediator	3.55942
Placenta	Female	Cellular Component	COPI vesicle coat	3.44428
Placenta	Female	Biological Process	negative regulation of keratinocyte proliferation	3.35193
Placenta	Female	Biological Process	negative regulation of response to DNA damage stimulus	3.31798
Placenta	Female	Biological Process	Notch signaling involved in heart development	2.98727
Placenta	Female	Biological Process	anoikis	2.98727
Placenta	Female	Biological Process	cellular response to UV	2.96298
Placenta	Female	Biological Process	DNA-templated transcription, elongation	2.93641
Placenta	Female	Cellular Component	nucleolus	2.72153
Placenta	Female	Molecular Function	RNA binding	2.59873
Placenta	Female	Biological Process	regulation of viral transcription	2.5945
Placenta	Female	Biological Process	regulation of B cell proliferation	2.45473
Placenta	Female	Biological Process	cellular protein modification process	2.45118
Placenta	Female	Biological Process	nucleocytoplasmic transport	2.32662
Placenta	Female	Biological Process	negative regulation of autophagy	2.32662
Placenta	Female	Biological Process	positive regulation of gene expression, epigenetic	2.28622
Placenta	Female	Biological Process	ATP-dependent chromatin remodeling	2.26476
Placenta	Female	Biological Process	regulation of membrane repolarization	2.21753
Placenta	Female	Cellular Component	nuclear cyclin-dependent protein kinase holoenzyme complex	2.21753
Placenta	Female	Biological Process	stem cell differentiation	2.11509
Placenta	Female	Biological Process	regulation of skeletal muscle contraction	2.09395
Placenta	Female	Biological Process	positive regulation of RNA binding	2.09395
Placenta	Female	Molecular Function	1-phosphatidylinositol-3-kinase regulator activity	2.09395
Placenta	Female	Molecular Function	LBD domain binding	2.09395
Placenta	Female	Cellular Component	preribosome	2.03837
Placenta	Female	Biological Process	phosphatidylinositol biosynthetic process	2.03507
Placenta	Female	Cellular Component	chromosome, telomeric region	1.9986
Placenta	Female	Biological Process	negative regulation of protein phosphorylation	1.9643
Placenta	Female	Biological Process	negative regulation of telomere capping	1.95473
Placenta	Female	Biological Process	regulation of vitamin D biosynthetic process	1.95473
Placenta	Female	Molecular Function	satellite DNA binding	1.95473
Placenta	Female	Biological Process	spliceosomal snRNP assembly	1.93968
Placenta	Female	Molecular Function	intramolecular oxidoreductase activity, transposing S-S bonds	1.93955
Placenta	Female	Molecular Function	ubiquitin-protein transferase activity	1.91386
Placenta	Female	Biological Process	retrograde vesicle-mediated transport, Golgi to endoplasmic reticulum	1.90753
Placenta	Female	Cellular Component	death-inducing signaling complex	1.83668
Placenta	Female	Biological Process	response to peptide hormone	1.82291
Placenta	Female	Biological Process	mesenchymal cell differentiation	1.78641
Placenta	Female	Molecular Function	dolichyl-diphosphooligosaccharide-protein glycotransferase activity	1.73441
Placenta	Female	Molecular Function	peptide disulfide oxidoreductase activity	1.73441
Placenta	Female	Molecular Function	cadherin binding	1.7158
Placenta	Female	Molecular Function	transcription coregulator binding	1.67293
Placenta	Female	Biological Process	smooth muscle cell differentiation	1.64437
Placenta	Female	Biological Process	cytochrome complex assembly	1.64437
Placenta	Female	Molecular Function	death receptor binding	1.64437
Placenta	Female	Biological Process	regulation of osteoblast differentiation	1.60589
Placenta	Female	Cellular Component	focal adhesion	1.59663
Placenta	Female	Biological Process	inhibition of cysteine-type endopeptidase activity involved in apoptotic process	1.56406
Placenta	Female	Biological Process	replicative senescence	1.56406
Placenta	Female	Molecular Function	nitric-oxide synthase binding	1.56406
Placenta	Female	Molecular Function	kinesin binding	1.54212
Placenta	Female	Biological Process	glycoprotein biosynthetic process	1.53568
Placenta	Female	Molecular Function	nucleosomal DNA binding	1.50227
Placenta	Female	Biological Process	carbohydrate derivative transport	1.49172
Placenta	Female	Biological Process	Notch signaling pathway	1.3714
Placenta	Female	Molecular Function	acid-amino acid ligase activity	1.36585
Placenta	Female	Biological Process	cytoplasmic sequestering of protein	1.31049
Placenta	Male	Biological Process	regulation of protein ubiquitination	8.17237
Placenta	Male	Molecular Function	RNA binding	7.19169
Placenta	Male	Biological Process	positive regulation of ER-associated ubiquitin-dependent protein catabolic process	4.79264
Placenta	Male	Molecular Function	ubiquitin binding	4.75751
Placenta	Male	Biological Process	negative regulation of cellular macromolecule biosynthetic process	4.74517
Placenta	Male	Biological Process	mitochondrion distribution	4.73606
Placenta	Male	Biological Process	negative regulation of TOR signaling	4.71689
Placenta	Male	Biological Process	RNA splicing, via transesterification reactions with bulged adenosine as nucleophile	4.70247
Placenta	Male	Biological Process	ERBB signaling pathway	4.63937
Placenta	Male	Biological Process	mRNA processing	4.22833
Placenta	Male	Cellular Component	nuclear speck	4.17877
Placenta	Male	Cellular Component	Swr1 complex	4.05959
Placenta	Male	Biological Process	negative regulation of gene expression	4.0586
Placenta	Male	Molecular Function	cadherin binding	4.01715
Placenta	Male	Biological Process	regulation of vacuole organization	3.91769
Placenta	Male	Biological Process	peroxisome organization	3.48803
Placenta	Male	Biological Process	RNA secondary structure unwinding	3.41733
Placenta	Male	Biological Process	negative regulation of oxidative stress-induced cell death	3.36168
Placenta	Male	Cellular Component	peroxisomal membrane	3.24483
Placenta	Male	Biological Process	transcription, DNA-templated	3.2128
Placenta	Male	Biological Process	proteasomal protein catabolic process	3.1854
Placenta	Male	Cellular Component	microtubule cytoskeleton	3.05343
Placenta	Male	Molecular Function	methyl-CpG binding	3.01968
Placenta	Male	Biological Process	ubiquinone metabolic process	2.97065
Placenta	Male	Biological Process	bicellular tight junction assembly	2.92092
Placenta	Male	Biological Process	response to metal ion	2.87885
Placenta	Male	Biological Process	transcription-coupled nucleotide-excision repair	2.82525
Placenta	Male	Biological Process	cellular response to virus	2.81687
Placenta	Male	Cellular Component	mitochondrion	2.74617
Placenta	Male	Biological Process	regulation of stem cell proliferation	2.67643
Placenta	Male	Molecular Function	histone methyltransferase activity	2.64816
Placenta	Male	Biological Process	mitotic G2 DNA damage checkpoint	2.5474
Placenta	Male	Molecular Function	protein kinase binding	2.49761
Placenta	Male	Molecular Function	methylation-dependent protein binding	2.40204
Placenta	Male	Biological Process	negative regulation of cytoplasmic translation	2.4006
Placenta	Male	Cellular Component	spliceosomal complex	2.39362
Placenta	Male	Biological Process	protein transmembrane import into intracellular organelle	2.38777
Placenta	Male	Biological Process	phosphorylation	2.33172
Placenta	Male	Biological Process	sprouting angiogenesis	2.32407
Placenta	Male	Cellular Component	MLL1/2 complex	2.29636
Placenta	Male	Biological Process	regulation of actin cytoskeleton organization	2.24201
Placenta	Male	Molecular Function	GTPase regulator activity	2.23825
Placenta	Male	Cellular Component	Golgi stack	2.21429
Placenta	Male	Biological Process	cellular response to ionizing radiation	2.20291
Placenta	Male	Biological Process	regulation of necrotic cell death	2.19456
Placenta	Male	Molecular Function	ubiquitin-ubiquitin ligase activity	2.19456
Placenta	Male	Biological Process	positive regulation of cellular component biogenesis	2.18097
Placenta	Male	Biological Process	positive regulation of mRNA binding	2.17772
Placenta	Male	Biological Process	nuclear body organization	2.17772
Placenta	Male	Molecular Function	ATPase activity	2.17701
Placenta	Male	Molecular Function	adenylyltransferase activity	2.11898
Placenta	Male	Biological Process	negative regulation of stress-activated MAPK cascade	2.06196
Placenta	Male	Biological Process	negative regulation of vascular permeability	1.99369
Placenta	Male	Biological Process	regulation of RNA export from nucleus	1.95627
Placenta	Male	Biological Process	regulation of clathrin-dependent endocytosis	1.95627
Placenta	Male	Cellular Component	trans-Golgi network transport vesicle	1.95627
Placenta	Male	Biological Process	regulation of nitric oxide biosynthetic process	1.92347
Placenta	Male	Biological Process	regulation of cardiac muscle cell action potential	1.8651
Placenta	Male	Biological Process	establishment of skin barrier	1.85252
Placenta	Male	Biological Process	negative regulation of circadian rhythm	1.83762
Placenta	Male	Biological Process	positive regulation of epidermis development	1.83762
Placenta	Male	Cellular Component	perinuclear region of cytoplasm	1.7954
Placenta	Male	Molecular Function	oxidoreductase activity, acting on the aldehyde or oxo group of donors, NAD or NADP as acceptor	1.79011
Placenta	Male	Biological Process	regulation of microtubule polymerization	1.73774
Placenta	Male	Biological Process	positive regulation of blood vessel endothelial cell migration	1.72963
Placenta	Male	Cellular Component	focal adhesion	1.71727
Placenta	Male	Molecular Function	phosphoric ester hydrolase activity	1.69966
Placenta	Male	Cellular Component	lysosomal membrane	1.68398
Placenta	Male	Biological Process	mRNA polyadenylation	1.65213
Placenta	Male	Biological Process	protein stabilization	1.62043
Placenta	Male	Biological Process	NADP metabolic process	1.58746
Placenta	Male	Biological Process	endoplasmic reticulum mannose trimming	1.58746
Placenta	Male	Biological Process	acylglycerol biosynthetic process	1.58746
Placenta	Male	Molecular Function	ephrin receptor binding	1.58746
Placenta	Male	Molecular Function	ATPase-coupled cation transmembrane transporter activity	1.52805
Placenta	Male	Cellular Component	endoplasmic reticulum-Golgi intermediate compartment	1.51724
Placenta	Male	Biological Process	eye photoreceptor cell differentiation	1.47912
Placenta	Male	Biological Process	iron ion transport	1.47912
Placenta	Male	Biological Process	vesicle budding from membrane	1.47912
Placenta	Male	Molecular Function	RNA polymerase II general transcription initiation factor binding	1.47912
Placenta	Male	Biological Process	nucleic acid phosphodiester bond hydrolysis	1.4741
Placenta	Male	Biological Process	neutrophil mediated immunity	1.44452
Placenta	Male	Biological Process	non-motile cilium assembly	1.44067
Placenta	Male	Cellular Component	vesicle coat	1.41584
Placenta	Male	Cellular Component	ruffle membrane	1.38021
Placenta	Male	Molecular Function	actinin binding	1.37439
Placenta	Male	Biological Process	amylin receptor signaling pathway	1.32241
Placenta	Male	Biological Process	white fat cell differentiation	1.32241
Placenta	Male	Biological Process	pronephros development	1.32241
Placenta	Male	Molecular Function	transition metal ion binding	1.31206
