# Supplementary material for: Placenta and fetal brain share a neurodevelopmental disorder DNA methylation profile in a mouse model of prenatal PCB exposure
Source: Cell Rep. Author manuscript; Available in PMC 2022 Mar 23. (PMC8941983; doi:10.1016/j.celrep.2022.110442)
Supplement: 5 [file NIHMS1785218-supplement-5.xlsx]

## Sheet: DMR gene symbol overlaps
Chromosome	Symbol	Name
chr6	Gm36669	predicted gene, 36669
chr1	Gm20268	predicted gene, 20268
chr14	Samd4	sterile alpha motif domain containing 4
chr5	Adgrl3	adhesion G protein-coupled receptor L3
chr9	Ephb1	Eph receptor B1
chr1	Mir6354	microRNA 6354
chr2	Lrrc4c	leucine rich repeat containing 4C
chr7	Fgfr2	fibroblast growth factor receptor 2
chr7	Tenm4	teneurin transmembrane protein 4
chr8	Pcnx2	pecanex homolog 2
chr17	Prkce	protein kinase C, epsilon
chr16	Tiam1	T cell lymphoma invasion and metastasis 1
chr10	Kitl	kit ligand
chr15	Parvb	parvin, beta
chr4	Casz1	castor zinc finger 1
chr9	Cadm1	cell adhesion molecule 1
chr5	Sorcs2	sortilin-related VPS10 domain containing receptor 2
chr14	Slitrk1	SLIT and NTRK-like family, member 1
chr4	Camta1	calmodulin binding transcription activator 1
chr8	Galntl6	UDP-N-acetyl-alpha-D-galactosamine:polypeptide N-acetylgalactosaminyltransferase-like 6
chr6	Plekha5	pleckstrin homology domain containing, family A member 5
chr4	Triqk	triple QxxK/R motif containing
chr8	Galnt2	polypeptide N-acetylgalactosaminyltransferase 2
chr2	Pcsk2	proprotein convertase subtilisin/kexin type 2
chr3	Ttll7	tubulin tyrosine ligase-like family, member 7
chr18	Dcc	deleted in colorectal carcinoma
chr7	Nav2	neuron navigator 2
chr3	Adgrl2	adhesion G protein-coupled receptor L2
chr16	Robo1	roundabout guidance receptor 1
chr8	Tenm3	teneurin transmembrane protein 3
chr17	Tmem178	transmembrane protein 178
chr3	Lmo4	LIM domain only 4
chr8	Fam155a	family with sequence similarity 155, member A
chr15	Tafa5	TAFA chemokine like family member 5
chr18	Mir6356	microRNA 6356
chr12	Bcl11b	B cell leukemia/lymphoma 11B
chr16	Gm36742	predicted gene, 36742
chr5	Dnah10	dynein, axonemal, heavy chain 10
chr15	Cdh9	cadherin 9
chr14	Enox1	ecto-NOX disulfide-thiol exchanger 1
chr18	Gm37013	predicted gene, 37013
chr9	Cacna2d2	calcium channel, voltage-dependent, alpha 2/delta subunit 2
chr9	Grik4	glutamate receptor, ionotropic, kainate 4
chr11	Tmem132e	transmembrane protein 132E
chr15	C9	complement component 9
chr10	Grip1	glutamate receptor interacting protein 1
chr10	Ctnna3	catenin (cadherin associated protein), alpha 3
chr5	Slc4a4	solute carrier family 4 (anion exchanger), member 4
chr14	Extl3	exostosin-like glycosyltransferase 3
chr2	Eya2	EYA transcriptional coactivator and phosphatase 2
chr1	4930448I06Rik	RIKEN cDNA 4930448I06 gene
chr11	Sept9	septin 9
chr19	Prkg1	protein kinase, cGMP-dependent, type I
chr5	Tmem132c	transmembrane protein 132C
chr11	BC006965	cDNA sequence BC006965
chr13	Phactr1	phosphatase and actin regulator 1
chr15	Slc4a8	solute carrier family 4 (anion exchanger), member 8
chr7	4930402F11Rik	RIKEN cDNA 4930402F11 gene
chr5	Auts2	autism susceptibility candidate 2
chr2	Tshz2	teashirt zinc finger family member 2
chr13	Tmem174	transmembrane protein 174
chr10	Tmtc2	transmembrane and tetratricopeptide repeat containing 2
chr11	Slit3	slit guidance ligand 3
chr3	Col25a1	collagen, type XXV, alpha 1
chr8	Zfhx3	zinc finger homeobox 3
chr8	Nrg1	neuregulin 1
chr8	Wwox	WW domain-containing oxidoreductase
chr5	Cux2	cut-like homeobox 2
chr14	Spertl	spermatid associated like
chr5	Tmem132b	transmembrane protein 132B
chr1	Hmcn1	hemicentin 1
chr18	Setbp1	SET binding protein 1
chr14	Hs6st3	heparan sulfate 6-O-sulfotransferase 3
chr15	Pdzd2	PDZ domain containing 2
chr6	Cntnap2	contactin associated protein-like 2
chr15	Fbxl7	F-box and leucine-rich repeat protein 7
chr18	Tshz1	teashirt zinc finger family member 1
chr10	Utrn	utrophin
chr6	D6Ertd474e	DNA segment, Chr 6, ERATO Doi 474, expressed
chr1	Erbb4	erb-b2 receptor tyrosine kinase 4
chr4	Csmd2	CUB and Sushi multiple domains 2
chr12	1700030C10Rik	RIKEN cDNA 1700030C10 gene
chr9	Fat3	FAT atypical cadherin 3
chr3	Gm6260	predicted gene 6260
chr5	4930459L07Rik	RIKEN cDNA 4930459L07 gene
chr8	Tex29	testis expressed 29
chr7	D7Ertd443e	DNA segment, Chr 7, ERATO Doi 443, expressed
chr7	Zfp536	zinc finger protein 536
chr15	Ank	progressive ankylosis
chr8	Csmd1	CUB and Sushi multiple domains 1
chr6	Foxp1	forkhead box P1
chr6	Prok2	prokineticin 2
chr18	Mir5127	microRNA 5127
chr16	Usp7	ubiquitin specific peptidase 7
chr7	Igf1r	insulin-like growth factor I receptor
chr19	Syt7	synaptotagmin VII
chr17	Rftn1	raftlin lipid raft linker 1
chr9	Ncam1	neural cell adhesion molecule 1
chr12	5730507C01Rik	RIKEN cDNA 5730507C01 gene
chr3	Bcl9	B cell CLL/lymphoma 9
chr8	Fto	fat mass and obesity associated
chr11	Fstl4	follistatin-like 4
chr14	Ptprg	protein tyrosine phosphatase, receptor type, G
chr5	Srrm4	serine/arginine repetitive matrix 4
chr8	Dlgap2	DLG associated protein 2
chr14	Slitrk5	SLIT and NTRK-like family, member 5
chr2	Nebl	nebulette
chr3	Noct	nocturnin
chr14	Diaph3	diaphanous related formin 3
chr3	Rpl34	ribosomal protein L34
chr1	4933417E11Rik	RIKEN cDNA 4933417E11 gene
chr1	Sh3bp4	SH3-domain binding protein 4
chr4	Prdm16	PR domain containing 16
chr19	Sorcs1	sortilin-related VPS10 domain containing receptor 1
chr16	Rbfox1	RNA binding protein, fox-1 homolog (C. elegans) 1
chr15	Zdhhc25	zinc finger, DHHC domain containing 25
chrX	Efnb1	ephrin B1
chrX	Mid1	midline 1
chr15	Cdh6	cadherin 6
chr7	Zfp507	zinc finger protein 507
chr4	Mpdz	multiple PDZ domain protein
chr7	Ntrk3	neurotrophic tyrosine kinase, receptor, type 3
chr17	Ptprm	protein tyrosine phosphatase, receptor type, M
chr8	5430421F17Rik	RIKEN cDNA 5430421F17 gene
chr2	B230118H07Rik	RIKEN cDNA B230118H07 gene
chr3	Sh3d19	SH3 domain protein D19
chr9	Nectin1	nectin cell adhesion molecule 1
chr9	Rbms3	RNA binding motif, single stranded interacting protein
chr13	AI197445	expressed sequence AI197445
chr10	Ppm1h	protein phosphatase 1H (PP2C domain containing)
chr1	Pbx1	pre B cell leukemia homeobox 1
chr5	Med13l	mediator complex subunit 13-like
chr6	Srgap3	SLIT-ROBO Rho GTPase activating protein 3
chr15	Egflam	EGF-like, fibronectin type III and laminin G domains
chr11	Rbfox3	RNA binding protein, fox-1 homolog (C. elegans) 3
chr12	4933406K04Rik	RIKEN cDNA 4933406K04 gene
chr17	Fbxl17	F-box and leucine-rich repeat protein 17
chr10	Hmga2	high mobility group AT-hook 2
chr5	Ldb2	LIM domain binding 2
chr10	Fig4	FIG4 phosphoinositide 5-phosphatase
chr8	4933433F19Rik	RIKEN cDNA 4933433F19 gene
chrX	Fgf13	fibroblast growth factor 13
chr1	Tnr	tenascin R
chr11	Asic2	acid-sensing (proton-gated) ion channel 2
chr12	Gm17746	predicted gene, 17746
chr12	Rapgef5	Rap guanine nucleotide exchange factor (GEF) 5
chr11	Meis1	Meis homeobox 1
chr9	Kirrel3	kirre like nephrin family adhesion molecule 3
chr11	Rack1	receptor for activated C kinase 1
chr4	Slc24a2	solute carrier family 24 (sodium/potassium/calcium exchanger), member 2
chr17	Fndc1	fibronectin type III domain containing 1
chr5	Castor2	cytosolic arginine sensor for mTORC1 subunit 2
chrX	H2al1j	H2A histone family member L1J
chr10	Ptprr	protein tyrosine phosphatase, receptor type, R
chr1	Aff3	AF4/FMR2 family, member 3
chr14	Ebf2	early B cell factor 2
chr11	Abca5	ATP-binding cassette, sub-family A (ABC1), member 5
chr18	Zfp608	zinc finger protein 608
chr16	Mir99ahg	Mir99a and Mirlet7c-1 host gene (non-protein coding)
chr13	Agtpbp1	ATP/GTP binding protein 1
chr12	Foxn3	forkhead box N3
chr1	Smyd3	SET and MYND domain containing 3
chr1	Pard3b	par-3 family cell polarity regulator beta
chr9	Neo1	neogenin
chr19	Slit1	slit guidance ligand 1
chr14	4930572O13Rik	RIKEN cDNA 4930572O13 gene
chr18	Dsc3	desmocollin 3
chr12	Elmsan1	ELM2 and Myb/SANT-like domain containing 1
chr8	Mcph1	microcephaly, primary autosomal recessive 1
chr8	Adamts18	a disintegrin-like and metallopeptidase (reprolysin type) with thrombospondin type 1 motif, 18
chr7	Gsg1l	GSG1-like
chr11	Srcin1	SRC kinase signaling inhibitor 1
chr11	Skap1	src family associated phosphoprotein 1
chr16	Fgf12	fibroblast growth factor 12
chr6	Vgll4	vestigial like family member 4
chr13	Arhgef28	Rho guanine nucleotide exchange factor (GEF) 28
chr5	Flt1	FMS-like tyrosine kinase 1
chrX	Bcor	BCL6 interacting corepressor
chr4	Clvs1	clavesin 1
chr13	Map1b	microtubule-associated protein 1B
chr9	Gm16551	predicted gene 16551
chr4	Runx3	runt related transcription factor 3
chr18	Nedd4l	neural precursor cell expressed, developmentally down-regulated gene 4-like
chr14	Abcc4	ATP-binding cassette, sub-family C (CFTR/MRP), member 4
chr18	Sall3	spalt like transcription factor 3
chr4	BC039966	cDNA sequence BC039966
chr8	Ppp1r3b	protein phosphatase 1, regulatory subunit 3B
chr4	Elavl2	ELAV like RNA binding protein 1
chr14	Peli2	pellino 2
chr5	Taok3	TAO kinase 3
chr12	1700121N20Rik	RIKEN cDNA 1700121N20 gene
chr4	Nfia	nuclear factor I/A
chr11	Gas7	growth arrest specific 7
chr8	Cbr4	carbonyl reductase 4
chr6	Grin2b	glutamate receptor, ionotropic, NMDA2B (epsilon 2)
chrX	Diaph2	diaphanous related formin 2
chr4	Nfib	nuclear factor I/B
chr15	Nell2	NEL-like 2
chr11	Ntn1	netrin 1
chr3	Hs2st1	heparan sulfate 2-O-sulfotransferase 1
chr6	4930579D09Rik	RIKEN cDNA 4930579D09 gene
chr3	Maml3	mastermind like transcriptional coactivator 3
chr1	Pid1	phosphotyrosine interaction domain containing 1
chr4	Focad	focadhesin
chr8	Cmip	c-Maf inducing protein
chr8	Dusp4	dual specificity phosphatase 4
chr9	Uaca	uveal autoantigen with coiled-coil domains and ankyrin repeats
chr17	Btbd9	BTB (POZ) domain containing 9
chr1	Dusp10	dual specificity phosphatase 10
chr10	Gm32141	predicted gene, 32141

## Sheet: DMR and DEG overlaps
Tissue	Sex	Gene	Description	ENSEMBL	ENTREZID	CHR
Brain	Female	Map2k5	mitogen-activated protein kinase kinase 5	ENSMUSG00000058444	23938	9
Brain	Female	Ror2	receptor tyrosine kinase-like orphan receptor 2	ENSMUSG00000021464	26564	13
Brain	Female	1810030O07Rik	RIKEN cDNA 1810030O07 gene	ENSMUSG00000044148	69155	X
Brain	Female	Tmem38b	transmembrane protein 38B	ENSMUSG00000028420	52076	4
Brain	Female	Adora2b	adenosine A2b receptor	ENSMUSG00000018500	11541	11
Brain	Female	Ppp1r21	protein phosphatase 1, regulatory subunit 21	ENSMUSG00000034709	73825	17
Brain	Female	Slc20a2	solute carrier family 20, member 2	ENSMUSG00000037656	20516	8
Brain	Female	Bcat1	branched chain aminotransferase 1, cytosolic	ENSMUSG00000030268	12035	6
Brain	Male	Prmt8	protein arginine N-methyltransferase 8	ENSMUSG00000030350	381813	6
Brain	Male	9430015G10Rik	RIKEN cDNA 9430015G10 gene	ENSMUSG00000059939	230996	4
Brain	Male	Tshz2	teashirt zinc finger family member 2	ENSMUSG00000047907	228911	2
Placenta	Female	Ddx27	DEAD box helicase 27	ENSMUSG00000017999	228889	2
Placenta	Female	Kcnj2	potassium inwardly-rectifying channel, subfamily J, member 2	ENSMUSG00000041695	16518	11
Placenta	Female	Blcap	bladder cancer associated protein	ENSMUSG00000067787	53619	2
Placenta	Female	Gpat3	glycerol-3-phosphate acyltransferase 3	ENSMUSG00000029314	231510	5
Placenta	Female	Dipk2a	divergent protein kinase domain 2A	ENSMUSG00000045414	68861	9
Placenta	Female	Mllt3	myeloid/lymphoid or mixed-lineage leukemia; translocated to, 3	ENSMUSG00000028496	70122	4
Placenta	Female	Iqck	IQ motif containing K	ENSMUSG00000073856	434232	7
Placenta	Female	Cx3cr1	chemokine (C-X3-C motif) receptor 1	ENSMUSG00000052336	13051	9
Placenta	Female	Rnf150	ring finger protein 150	ENSMUSG00000047747	330812	8
Placenta	Female	Pdia5	protein disulfide isomerase associated 5	ENSMUSG00000022844	72599	16
Placenta	Female	Tcim	transcriptional and immune response regulator	ENSMUSG00000056313	69068	8
Placenta	Female	Cdc14b	CDC14 cell division cycle 14B	ENSMUSG00000033102	218294	13
Placenta	Female	Lrrc1	leucine rich repeat containing 1	ENSMUSG00000032352	214345	9
Placenta	Female	Fhit	fragile histidine triad gene	ENSMUSG00000060579	14198	14
Placenta	Female	Psmd1	proteasome (prosome, macropain) 26S subunit, non-ATPase, 1	ENSMUSG00000026229	70247	1
Placenta	Female	Stmn2	stathmin-like 2	ENSMUSG00000027500	20257	3
Placenta	Female	Cdc5l	cell division cycle 5-like (S. pombe)	ENSMUSG00000023932	71702	17
Placenta	Female	Spag1	sperm associated antigen 1	ENSMUSG00000037617	26942	15
Placenta	Female	Clstn3	calsyntenin 3	ENSMUSG00000008153	232370	6
Placenta	Female	Cox18	cytochrome c oxidase assembly protein 18	ENSMUSG00000035505	231430	5
Placenta	Female	Mef2c	myocyte enhancer factor 2C	ENSMUSG00000005583	17260	13
Placenta	Female	Lmf1	lipase maturation factor 1	ENSMUSG00000002279	76483	17
Placenta	Female	Prickle2	prickle planar cell polarity protein 2	ENSMUSG00000030020	243548	6
Placenta	Female	Maf	avian musculoaponeurotic fibrosarcoma oncogene homolog	ENSMUSG00000055435	17132	8
Placenta	Female	Gjb5	gap junction protein, beta 5	ENSMUSG00000042357	14622	4
Placenta	Female	Arhgap22	Rho GTPase activating protein 22	ENSMUSG00000063506	239027	14
Placenta	Female	Ica1	islet cell autoantigen 1	ENSMUSG00000062995	15893	6
Placenta	Female	Kansl1l	KAT8 regulatory NSL complex subunit 1-like	ENSMUSG00000026004	68691	1
Placenta	Female	Ctsa	cathepsin A	ENSMUSG00000017760	19025	2
Placenta	Female	Fgr	FGR proto-oncogene, Src family tyrosine kinase	ENSMUSG00000028874	14191	4
Placenta	Female	Rmdn3	regulator of microtubule dynamics 3	ENSMUSG00000070730	67809	2
Placenta	Female	2810032G03Rik	RIKEN cDNA 2810032G03 gene	ENSMUSG00000037735	72669	12
Placenta	Female	Ncbp1	nuclear cap binding protein subunit 1	ENSMUSG00000028330	433702	4
Placenta	Female	Cacna2d1	calcium channel, voltage-dependent, alpha2/delta subunit 1	ENSMUSG00000040118	12293	5
Placenta	Female	Zdhhc15	zinc finger, DHHC domain containing 15	ENSMUSG00000033906	108672	X
Placenta	Female	Gpm6b	glycoprotein m6b	ENSMUSG00000031342	14758	X
Placenta	Female	Tmem47	transmembrane protein 47	ENSMUSG00000025666	192216	X
Placenta	Female	Puf60	poly-U binding splicing factor 60	ENSMUSG00000002524	67959	15
Placenta	Female	Platr20	pluripotency associated transcript 20	ENSMUSG00000086646	71297	11
Placenta	Female	Med27	mediator complex subunit 27	ENSMUSG00000026799	68975	2
Placenta	Female	Atp9a	ATPase, class II, type 9A	ENSMUSG00000027546	11981	2
Placenta	Female	Ablim1	actin-binding LIM protein 1	ENSMUSG00000025085	226251	19
Placenta	Female	Fhl1	four and a half LIM domains 1	ENSMUSG00000023092	14199	X
Placenta	Female	Abhd6	abhydrolase domain containing 6	ENSMUSG00000025277	66082	14
Placenta	Female	Mpzl1	myelin protein zero-like 1	ENSMUSG00000026566	68481	1
Placenta	Female	Ccdc174	coiled-coil domain containing 174	ENSMUSG00000034083	232236	6
Placenta	Female	Galnt11	polypeptide N-acetylgalactosaminyltransferase 11	ENSMUSG00000038072	231050	5
Placenta	Female	Dusp9	dual specificity phosphatase 9	ENSMUSG00000031383	75590	X
Placenta	Female	Snx25	sorting nexin 25	ENSMUSG00000038291	102141	8
Placenta	Female	Ppp1r26	protein phosphatase 1, regulatory subunit 26	ENSMUSG00000035829	241289	2
Placenta	Female	Ptprc	protein tyrosine phosphatase, receptor type, C	ENSMUSG00000026395	19264	1
Placenta	Female	Ddx18	DEAD box helicase 18	ENSMUSG00000001674	66942	1
Placenta	Female	Dad1	defender against cell death 1	ENSMUSG00000022174	13135	14
Placenta	Female	Ldb2	LIM domain binding 2	ENSMUSG00000039706	16826	5
Placenta	Female	Eri3	exoribonuclease 3	ENSMUSG00000033423	140546	4
Placenta	Female	Trim2	tripartite motif-containing 2	ENSMUSG00000027993	80890	3
Placenta	Female	S100a11	S100 calcium binding protein A11	ENSMUSG00000027907	20195	3
Placenta	Female	Trim27	tripartite motif-containing 27	ENSMUSG00000021326	19720	13
Placenta	Female	Zscan2	zinc finger and SCAN domain containing 2	ENSMUSG00000038797	22691	7
Placenta	Female	Cc2d2a	coiled-coil and C2 domain containing 2A	ENSMUSG00000039765	231214	5
Placenta	Female	Fam227a	family with sequence similarity 227, member A	ENSMUSG00000042564	75729	15
Placenta	Female	Smox	spermine oxidase	ENSMUSG00000027333	228608	2
Placenta	Female	Abcc5	ATP-binding cassette, sub-family C (CFTR/MRP), member 5	ENSMUSG00000022822	27416	16
Placenta	Female	Ccdc71l	coiled-coil domain containing 71 like	ENSMUSG00000090946	72123	12
Placenta	Female	Flrt2	fibronectin leucine rich transmembrane protein 2	ENSMUSG00000047414	399558	12
Placenta	Female	H13	histocompatibility 13	ENSMUSG00000019188	14950	2
Placenta	Female	Firre	functional intergenic repeating RNA element	ENSMUSG00000085396	103012	X
Placenta	Female	Alkbh8	alkB homolog 8, tRNA methyltransferase	ENSMUSG00000025899	67667	9
Placenta	Female	Zbtb41	zinc finger and BTB domain containing 41	ENSMUSG00000033964	226470	1
Placenta	Female	Cdh2	cadherin 2	ENSMUSG00000024304	12558	18
Placenta	Female	Hmgxb4	HMG box domain containing 4	ENSMUSG00000034518	70823	8
Placenta	Female	Pcdh18	protocadherin 18	ENSMUSG00000037892	73173	3
Placenta	Female	C4a	complement component 4A (Rodgers blood group)	ENSMUSG00000015451	625018	17
Placenta	Female	Rhox4c	reproductive homeobox 4C	ENSMUSG00000079635	434759	X
Placenta	Female	Il3ra	interleukin 3 receptor, alpha chain	ENSMUSG00000068758	16188	14
Placenta	Female	Rhobtb1	Rho-related BTB domain containing 1	ENSMUSG00000019944	69288	10
Placenta	Female	Cts3	cathepsin 3	ENSMUSG00000074870	117066	13
Placenta	Female	Ing3	inhibitor of growth family, member 3	ENSMUSG00000029670	71777	6
Placenta	Female	Rmnd5b	required for meiotic nuclear division 5 homolog B	ENSMUSG00000001054	66089	11
Placenta	Female	Pld4	phospholipase D family, member 4	ENSMUSG00000052160	104759	12
Placenta	Female	Capn7	calpain 7	ENSMUSG00000021893	12339	14
Placenta	Female	Lars	leucyl-tRNA synthetase	ENSMUSG00000024493	107045	18
Placenta	Female	Pdia6	protein disulfide isomerase associated 6	ENSMUSG00000020571	71853	12
Placenta	Female	Tchh	trichohyalin	ENSMUSG00000052415	99681	3
Placenta	Female	Ifi213	interferon activated gene 213	ENSMUSG00000073491	623121	1
Placenta	Female	Bco1	beta-carotene oxygenase 1	ENSMUSG00000031845	63857	8
Placenta	Female	Cox10	heme A:farnesyltransferase cytochrome c oxidase assembly factor 10	ENSMUSG00000042148	70383	11
Placenta	Female	Rgs3	regulator of G-protein signaling 3	ENSMUSG00000059810	50780	4
Placenta	Female	Tdp1	tyrosyl-DNA phosphodiesterase 1	ENSMUSG00000021177	104884	12
Placenta	Female	Hpgds	hematopoietic prostaglandin D synthase	ENSMUSG00000029919	54486	6
Placenta	Female	Fyb	FYN binding protein	ENSMUSG00000022148	23880	15
Placenta	Female	Msi2	musashi RNA-binding protein 2	ENSMUSG00000069769	76626	11
Placenta	Female	Ints4	integrator complex subunit 4	ENSMUSG00000025133	101861	7
Placenta	Female	Rufy1	RUN and FYVE domain containing 1	ENSMUSG00000020375	216724	11
Placenta	Female	Gga2	golgi associated, gamma adaptin ear containing, ARF binding protein 2	ENSMUSG00000030872	74105	7
Placenta	Female	Npc2	NPC intracellular cholesterol transporter 2	ENSMUSG00000021242	67963	12
Placenta	Female	Cd82	CD82 antigen	ENSMUSG00000027215	12521	2
Placenta	Female	Spag9	sperm associated antigen 9	ENSMUSG00000020859	70834	11
Placenta	Female	Gm15446	predicted gene 15446	ENSMUSG00000090015	100642166	5
Placenta	Female	Amz2	archaelysin family metallopeptidase 2	ENSMUSG00000020610	13929	11
Placenta	Female	Pde7a	phosphodiesterase 7A	ENSMUSG00000069094	18583	3
Placenta	Female	Letm1	leucine zipper-EF-hand containing transmembrane protein 1	ENSMUSG00000005299	56384	5
Placenta	Female	Pik3r6	phosphoinositide-3-kinase regulatory subunit 5	ENSMUSG00000046207	104709	11
Placenta	Female	Ptp4a3	protein tyrosine phosphatase 4a3	ENSMUSG00000059895	19245	15
Placenta	Female	Atm	ataxia telangiectasia mutated	ENSMUSG00000034218	11920	9
Placenta	Female	Ildr1	immunoglobulin-like domain containing receptor 1	ENSMUSG00000022900	106347	16
Placenta	Female	Fam178b	family with sequence similarity 178, member B	ENSMUSG00000046337	381337	1
Placenta	Female	Zfp112	zinc finger protein 112	ENSMUSG00000052675	57745	7
Placenta	Female	Ireb2	iron responsive element binding protein 2	ENSMUSG00000032293	64602	9
Placenta	Female	Igsf8	immunoglobulin superfamily, member 8	ENSMUSG00000038034	140559	1
Placenta	Female	Tmem39a	transmembrane protein 39a	ENSMUSG00000002845	67846	16
Placenta	Female	Hacd4	3-hydroxyacyl-CoA dehydratase 4	ENSMUSG00000028497	66775	4
Placenta	Female	Cd2bp2	CD2 cytoplasmic tail binding protein 2	ENSMUSG00000042502	70233	7
Placenta	Female	1700034H15Rik	RIKEN cDNA 1700034H15 gene	ENSMUSG00000055833	98736	1
Placenta	Female	Herc6	hect domain and RLD 6	ENSMUSG00000029798	67138	6
Placenta	Female	Rassf2	Ras association (RalGDS/AF-6) domain family member 2	ENSMUSG00000027339	215653	2
Placenta	Female	Nek6	NIMA (never in mitosis gene a)-related expressed kinase 6	ENSMUSG00000026749	59126	2
Placenta	Female	Neat1	nuclear paraspeckle assembly transcript 1 (non-protein coding)	ENSMUSG00000092274	66961	19
Placenta	Female	Naip2	NLR family, apoptosis inhibitory protein 2	ENSMUSG00000078945	17948	13
Placenta	Female	Hs6st2	heparan sulfate 6-O-sulfotransferase 2	ENSMUSG00000062184	50786	X
Placenta	Female	Adpgk	ADP-dependent glucokinase	ENSMUSG00000025236	72141	9
Placenta	Female	Tbcel	tubulin folding cofactor E-like	ENSMUSG00000037287	272589	9
Placenta	Male	Erg	ETS transcription factor	ENSMUSG00000040732	13876	16
Placenta	Male	Auts2	autism susceptibility candidate 2	ENSMUSG00000029673	319974	5
Placenta	Male	Sh3d19	SH3 domain protein D19	ENSMUSG00000028082	27059	3
Placenta	Male	Tbc1d12	TBC1D12: TBC1 domain family, member 12	ENSMUSG00000048720	209478	19
Placenta	Male	Bco1	beta-carotene oxygenase 1	ENSMUSG00000031845	63857	8
Placenta	Male	Rbms3	RNA binding motif, single stranded interacting protein	ENSMUSG00000039607	207181	9
Placenta	Male	Pcnt	pericentrin (kendrin)	ENSMUSG00000001151	18541	10
Placenta	Male	Ipmk	inositol polyphosphate multikinase	ENSMUSG00000060733	69718	10
Placenta	Male	Nucb2	nucleobindin 2	ENSMUSG00000030659	53322	7
Placenta	Male	Camsap2	calmodulin regulated spectrin-associated protein family, member 2	ENSMUSG00000041570	67886	1
Placenta	Male	Klhl5	kelch-like 5	ENSMUSG00000054920	71778	5
Placenta	Male	Glb1l	galactosidase, beta 1-like	ENSMUSG00000026200	74577	1
Placenta	Male	Kctd3	potassium channel tetramerisation domain containing 3	ENSMUSG00000026608	226823	1
Placenta	Male	Maf	avian musculoaponeurotic fibrosarcoma oncogene homolog	ENSMUSG00000055435	17132	8
Placenta	Male	Luc7l2	LUC7-like 2 (S. cerevisiae)	ENSMUSG00000029823	192196	6
Placenta	Male	Spata13	spermatogenesis associated 13	ENSMUSG00000021990	219140	14
Placenta	Male	Ruvbl1	RuvB-like protein 1	ENSMUSG00000030079	56505	6
Placenta	Male	Slc30a5	solute carrier family 30 (zinc transporter), member 5	ENSMUSG00000021629	69048	13
Placenta	Male	Efna5	ephrin A5	ENSMUSG00000048915	13640	17
Placenta	Male	Acot7	acyl-CoA thioesterase 7	ENSMUSG00000028937	70025	4
Placenta	Male	6820431F20Rik	cadherin 11 pseudogene	ENSMUSG00000071796	547150	8
Placenta	Male	Patj	PATJ, crumbs cell polarity complex component	ENSMUSG00000061859	12695	4
Placenta	Male	Socs6	suppressor of cytokine signaling 6	ENSMUSG00000056153	54607	18
Placenta	Male	Ubap1	ubiquitin-associated protein 1	ENSMUSG00000028437	67123	4
Placenta	Male	Shroom3	shroom family member 3	ENSMUSG00000029381	27428	5
Placenta	Male	Snai2	snail family zinc finger 2	ENSMUSG00000022676	20583	16
Placenta	Male	Isg20	interferon-stimulated protein	ENSMUSG00000039236	57444	7
Placenta	Male	Fam207a	family with sequence similarity 207, member A	ENSMUSG00000032977	108707	10
Placenta	Male	Krt7	keratin 7	ENSMUSG00000023039	110310	15
Placenta	Male	Pim3	proviral integration site 3	ENSMUSG00000035828	223775	15
Placenta	Male	Slc8a1	solute carrier family 8 (sodium/calcium exchanger), member 1	ENSMUSG00000054640	20541	17
Placenta	Male	Tmem168	transmembrane protein 168	ENSMUSG00000029569	101118	6
Placenta	Male	Zfp64	zinc finger protein 64	ENSMUSG00000027551	22722	2
Placenta	Male	Cacna2d1	calcium channel, voltage-dependent, alpha2/delta subunit 1	ENSMUSG00000040118	12293	5
Placenta	Male	Cited1	Cbp/p300-interacting transactivator with Glu/Asp-rich carboxy-terminal domain 1	ENSMUSG00000051159	12705	X
Placenta	Male	Rbm26	RNA binding motif protein 26	ENSMUSG00000022119	74213	14
Placenta	Male	Rpia	ribose 5-phosphate isomerase A	ENSMUSG00000053604	19895	6
Placenta	Male	Pde3a	phosphodiesterase 3A, cGMP inhibited	ENSMUSG00000041741	54611	6
Placenta	Male	Ptpn4	protein tyrosine phosphatase, non-receptor type 4	ENSMUSG00000026384	19258	1
Placenta	Male	Tmem106b	transmembrane protein 106B	ENSMUSG00000029571	71900	6
Placenta	Male	Cfap69	cilia and flagella associated protein 69	ENSMUSG00000040473	207686	5
Placenta	Male	Top2b	topoisomerase (DNA) II beta	ENSMUSG00000017485	21974	14
Placenta	Male	Rab11fip2	RAB11 family interacting protein 2 (class I)	ENSMUSG00000040022	74998	19
Placenta	Male	Nrd1	nardilysin, N-arginine dibasic convertase, NRD convertase 1	ENSMUSG00000053510	230598	4
Placenta	Male	Robo1	roundabout guidance receptor 1	ENSMUSG00000022883	19876	16
Placenta	Male	Epha4	Eph receptor A4	ENSMUSG00000026235	13838	1
Placenta	Male	Adamts9	a disintegrin-like and metallopeptidase (reprolysin type) with thrombospondin type 1 motif, 9	ENSMUSG00000030022	101401	6
Placenta	Male	Tmem144	transmembrane protein 144	ENSMUSG00000027956	70652	3
Placenta	Male	Inpp5d	inositol polyphosphate-5-phosphatase D	ENSMUSG00000026288	16331	1
Placenta	Male	Zfp629	zinc finger protein 629	ENSMUSG00000045639	320683	7
Placenta	Male	Pcmtd1	protein-L-isoaspartate (D-aspartate) O-methyltransferase domain containing 1	ENSMUSG00000051285	319263	1
Placenta	Male	Pdia6	protein disulfide isomerase associated 6	ENSMUSG00000020571	71853	12
Placenta	Male	Anxa2	annexin A2	ENSMUSG00000032231	12306	9
Placenta	Male	Rgl1	ral guanine nucleotide dissociation stimulator,-like 1	ENSMUSG00000026482	19731	1
Placenta	Male	4833412C05Rik	RIKEN cDNA 4833412C05 gene	ENSMUSG00000097697	73904	7
Placenta	Male	Prpf4b	pre-mRNA processing factor 4B	ENSMUSG00000021413	19134	13
Placenta	Male	Dst	dystonin	ENSMUSG00000026131	13518	1
Placenta	Male	Myd88	myeloid differentiation primary response gene 88	ENSMUSG00000032508	17874	9
Placenta	Male	Hmcn1	hemicentin 1	ENSMUSG00000066842	545370	1
Placenta	Male	Prkg1	protein kinase, cGMP-dependent, type I	ENSMUSG00000052920	19091	19
Placenta	Male	Insr	insulin receptor	ENSMUSG00000005534	16337	8
Placenta	Male	Bcl10	B cell leukemia/lymphoma 10	ENSMUSG00000028191	12042	3
Placenta	Male	Casp8ap2	caspase 8 associated protein 2	ENSMUSG00000028282	26885	4
Placenta	Male	Zeb1	zinc finger E-box binding homeobox 1	ENSMUSG00000024238	21417	18
Placenta	Male	Pnldc1	poly(A)-specific ribonuclease (PARN)-like domain containing 1	ENSMUSG00000073460	240023	17
Placenta	Male	Thbs1	thrombospondin 1	ENSMUSG00000040152	21825	2
Placenta	Male	Pdzd2	PDZ domain containing 2	ENSMUSG00000022197	68070	15
Placenta	Male	Exoc4	exocyst complex component 4	ENSMUSG00000029763	20336	6
Placenta	Male	Itprid2	ITPR interacting domain containing 2	ENSMUSG00000027007	70599	2
Placenta	Male	Ube2j2	ubiquitin-conjugating enzyme E2J 2	ENSMUSG00000023286	140499	4
Placenta	Male	Cep295	centrosomal protein 295	ENSMUSG00000046111	319675	9
Placenta	Male	Kdm1a	lysine (K)-specific demethylase 1A	ENSMUSG00000036940	99982	4
Placenta	Male	Nuggc	nuclear GTPase, germinal center associated	ENSMUSG00000061356	100503545	14
Placenta	Male	Meg3	maternally expressed 3	ENSMUSG00000021268	17263	12
Placenta	Male	Lonp2	lon peptidase 2, peroxisomal	ENSMUSG00000047866	66887	8
Placenta	Male	Map3k20	mitogen-activated protein kinase kinase kinase 20	ENSMUSG00000004085	65964	2
Placenta	Male	Cdc42se2	CDC42 small effector 2	ENSMUSG00000052298	72729	11
Placenta	Male	Mex3c	mex3 RNA binding family member C	ENSMUSG00000037253	240396	18
Placenta	Male	Epb41l3	erythrocyte membrane protein band 4.1 like 3	ENSMUSG00000024044	13823	17
Placenta	Male	Atxn1	ataxin 1	ENSMUSG00000046876	20238	13
Placenta	Male	Agtpbp1	ATP/GTP binding protein 1	ENSMUSG00000021557	67269	13
Placenta	Male	Camk4	calcium/calmodulin-dependent protein kinase IV	ENSMUSG00000038128	12326	18
Placenta	Male	Tgfa	transforming growth factor alpha	ENSMUSG00000029999	21802	6
Placenta	Male	Nfia	nuclear factor I/A	ENSMUSG00000028565	18027	4
Placenta	Male	Nckap5	NCK-associated protein 5	ENSMUSG00000049690	210356	1
Placenta	Male	Dusp9	dual specificity phosphatase 9	ENSMUSG00000031383	75590	X
Placenta	Male	Pdgfc	platelet-derived growth factor, C polypeptide	ENSMUSG00000028019	54635	3
Placenta	Male	Angpt1	angiopoietin 1	ENSMUSG00000022309	11600	15
Placenta	Male	Synpo2	synaptopodin 2	ENSMUSG00000050315	118449	3
Placenta	Male	Krt19	keratin 19	ENSMUSG00000020911	16669	11
Placenta	Male	Asxl2	ASXL transcriptional regulator 2	ENSMUSG00000037486	75302	12
Placenta	Male	Phactr2	phosphatase and actin regulator 2	ENSMUSG00000062866	215789	10
Placenta	Male	Gpc6	glypican 6	ENSMUSG00000058571	23888	14
Placenta	Male	Nedd9	neural precursor cell expressed, developmentally down-regulated gene 9	ENSMUSG00000021365	18003	13
Placenta	Male	Gabpa	GA repeat binding protein, alpha	ENSMUSG00000008976	14390	16
Placenta	Male	Manea	mannosidase, endo-alpha	ENSMUSG00000040520	242362	4
Placenta	Male	Rps29	ribosomal protein S29	ENSMUSG00000034892	20090	12
Placenta	Male	Jazf1	JAZF zinc finger 1	ENSMUSG00000063568	231986	6
Placenta	Male	Gas7	growth arrest specific 7	ENSMUSG00000033066	14457	11
Placenta	Male	Kcnj2	potassium inwardly-rectifying channel, subfamily J, member 2	ENSMUSG00000041695	16518	11
Placenta	Male	Jdp2	Jun dimerization protein 2	ENSMUSG00000034271	81703	12
Placenta	Male	Gpm6b	glycoprotein m6b	ENSMUSG00000031342	14758	X
Placenta	Male	C920006O11Rik	RIKEN cDNA C920006O11 gene	ENSMUSG00000097574	320295	9
Placenta	Male	Med10	mediator complex subunit 10	ENSMUSG00000021598	28077	13
Placenta	Male	Gmds	GDP-mannose 4, 6-dehydratase	ENSMUSG00000038372	218138	13
Placenta	Male	Trps1	transcriptional repressor GATA binding 1	ENSMUSG00000038679	83925	15
Placenta	Male	Phc2	polyhomeotic 2	ENSMUSG00000028796	54383	4
Placenta	Male	Gucy1a2	guanylate cyclase 1, soluble, alpha 2	ENSMUSG00000041624	234889	9
Placenta	Male	Morc3	microrchidia 3	ENSMUSG00000039456	338467	16
Placenta	Male	Pde9a	phosphodiesterase 9A	ENSMUSG00000041119	18585	17
Placenta	Male	Cpeb2	cytoplasmic polyadenylation element binding protein 2	ENSMUSG00000039782	231207	5
Placenta	Male	Wdr75	WD repeat domain 75	ENSMUSG00000025995	73674	1
Placenta	Male	Fmn1	formin 1	ENSMUSG00000044042	14260	2
Placenta	Male	Evi5	ecotropic viral integration site 5	ENSMUSG00000011831	14020	5
Placenta	Male	Tmed9	transmembrane p24 trafficking protein 9	ENSMUSG00000058569	67511	13
Placenta	Male	Itpr2	inositol 1,4,5-triphosphate receptor 2	ENSMUSG00000030287	16439	6
Placenta	Male	Fbxo7	F-box protein 7	ENSMUSG00000001786	69754	10
Placenta	Male	Tbc1d7	TBC1 domain family, member 7	ENSMUSG00000021368	67046	13
Placenta	Male	Ldb2	LIM domain binding 2	ENSMUSG00000039706	16826	5
Placenta	Male	Bin3	bridging integrator 3	ENSMUSG00000022089	57784	14
Placenta	Male	Impact	impact, RWD domain protein	ENSMUSG00000024423	16210	18
Placenta	Male	Eif3f	eukaryotic translation initiation factor 3, subunit F	ENSMUSG00000031029	66085	7
Placenta	Male	Cdk5rap2	CDK5 regulatory subunit associated protein 2	ENSMUSG00000039298	214444	4
Placenta	Male	Dad1	defender against cell death 1	ENSMUSG00000022174	13135	14
Placenta	Male	Pde7a	phosphodiesterase 7A	ENSMUSG00000069094	18583	3
Placenta	Male	Ddx18	DEAD box helicase 18	ENSMUSG00000001674	66942	1
Placenta	Male	Acaca	acetyl-Coenzyme A carboxylase alpha	ENSMUSG00000020532	107476	11
Placenta	Male	Atat1	alpha tubulin acetyltransferase 1	ENSMUSG00000024426	73242	17
Placenta	Male	Mki67	antigen identified by monoclonal antibody Ki 67	ENSMUSG00000031004	17345	7
Placenta	Male	Slc30a2	solute carrier family 30 (zinc transporter), member 2	ENSMUSG00000028836	230810	4
Placenta	Male	Ryr2	ryanodine receptor 2, cardiac	ENSMUSG00000021313	20191	13
Placenta	Male	Pard3b	par-3 family cell polarity regulator beta	ENSMUSG00000052062	72823	1
Placenta	Male	Vps16	VSP16 CORVET/HOPS core subunit	ENSMUSG00000027411	80743	2
Placenta	Male	Ankrd9	ankyrin repeat domain 9	ENSMUSG00000037904	74251	12
Placenta	Male	Retreg1	reticulophagy regulator 1	ENSMUSG00000022270	66270	15
Placenta	Male	Capzb	capping protein (actin filament) muscle Z-line, beta	ENSMUSG00000028745	12345	4
Placenta	Male	Mindy2	MINDY lysine 48 deubiquitinase 2	ENSMUSG00000042444	235461	9
Placenta	Male	Rhox12	reproductive homeobox 12	ENSMUSG00000071766	382282	X
Placenta	Male	Galnt15	polypeptide N-acetylgalactosaminyltransferase 15	ENSMUSG00000021903	78754	14
Placenta	Male	Hrct1	histidine rich carboxyl terminus 1	ENSMUSG00000071001	100039781	4
Placenta	Male	Pds5b	PDS5 cohesin associated factor B	ENSMUSG00000034021	100710	5
Placenta	Male	Dock10	dedicator of cytokinesis 10	ENSMUSG00000038608	210293	1
Placenta	Male	2700054A10Rik	RIKEN cDNA 2700054A10 gene	ENSMUSG00000117042	72578	17
Placenta	Male	Tob1	transducer of ErbB-2.1	ENSMUSG00000037573	22057	11
Placenta	Male	Kcnq5	potassium voltage-gated channel, subfamily Q, member 5	ENSMUSG00000028033	226922	1
Placenta	Male	Klhdc3	kelch domain containing 3	ENSMUSG00000063576	71765	17
Placenta	Male	Sfpq	splicing factor proline/glutamine rich (polypyrimidine tract binding protein associated)	ENSMUSG00000028820	71514	4
Placenta	Male	Snx18	sorting nexin 18	ENSMUSG00000042364	170625	13
Placenta	Male	Btbd3	BTB (POZ) domain containing 3	ENSMUSG00000062098	228662	2
Placenta	Male	Lrrfip1	leucine rich repeat (in FLII) interacting protein 1	ENSMUSG00000026305	16978	1
Placenta	Male	Gbe1	glucan (1,4-alpha-), branching enzyme 1	ENSMUSG00000022707	74185	16
Placenta	Male	Ccnl1	cyclin L1	ENSMUSG00000027829	56706	3
Placenta	Male	Crlf2	cytokine receptor-like factor 2	ENSMUSG00000033467	57914	5
Placenta	Male	Ptcd1	pentatricopeptide repeat domain 1	ENSMUSG00000029624	71799	5
Placenta	Male	Aldh3a2	aldehyde dehydrogenase family 3, subfamily A2	ENSMUSG00000010025	11671	11
Placenta	Male	Pde3b	phosphodiesterase 3B, cGMP-inhibited	ENSMUSG00000030671	18576	7
Placenta	Male	Ints10	integrator complex subunit 10	ENSMUSG00000031864	70885	8
Placenta	Male	Tle2	transducin-like enhancer of split 2	ENSMUSG00000034771	21886	10
Placenta	Male	Marcks	myristoylated alanine rich protein kinase C substrate	ENSMUSG00000069662	17118	10
Placenta	Male	Nox4	NADPH oxidase 4	ENSMUSG00000030562	50490	7
Placenta	Male	Pcdh17	protocadherin 17	ENSMUSG00000035566	219228	14
Placenta	Male	Kif26b	kinesin family member 26B	ENSMUSG00000026494	269152	1
Placenta	Male	Lmo7	LIM domain only 7	ENSMUSG00000033060	380928	14
Placenta	Male	Kif21a	kinesin family member 21A	ENSMUSG00000022629	16564	15
Placenta	Male	Fnip1	folliculin interacting protein 1	ENSMUSG00000035992	216742	11
Placenta	Male	Plce1	phospholipase C, epsilon 1	ENSMUSG00000024998	74055	19
Placenta	Male	Igfbp5	insulin-like growth factor binding protein 5	ENSMUSG00000026185	16011	1
Placenta	Male	Nab1	Ngfi-A binding protein 1	ENSMUSG00000002881	17936	1
Placenta	Male	Dock2	dedicator of cyto-kinesis 2	ENSMUSG00000020143	94176	11
Placenta	Male	Muc3	mucin 3, intestinal	ENSMUSG00000037390	666339	5
Placenta	Male	Pcdh7	protocadherin 7	ENSMUSG00000029108	54216	5
Placenta	Male	Cox6a1	cytochrome c oxidase subunit 6A1	ENSMUSG00000041697	12861	5
Placenta	Male	Atp11c	ATPase, class VI, type 11C	ENSMUSG00000062949	320940	X
Placenta	Male	Sec24a	Sec24 related gene family, member A (S. cerevisiae)	ENSMUSG00000036391	77371	11
Placenta	Male	Ptprr	protein tyrosine phosphatase, receptor type, R	ENSMUSG00000020151	19279	10
Placenta	Male	Gpalpp1	GPALPP motifs containing 1	ENSMUSG00000022008	67467	14
Placenta	Male	Kmt2c	lysine (K)-specific methyltransferase 2C	ENSMUSG00000038056	231051	5
Placenta	Male	Fbxl16	F-box and leucine-rich repeat protein 16	ENSMUSG00000025738	214931	17
Placenta	Male	Rnf217	ring finger protein 217	ENSMUSG00000063760	268291	10
Placenta	Male	Il1a	interleukin 1 alpha	ENSMUSG00000027399	16175	2
Placenta	Male	Eps8	epidermal growth factor receptor pathway substrate 8	ENSMUSG00000015766	13860	6
Placenta	Male	Ttc14	tetratricopeptide repeat domain 14	ENSMUSG00000027677	67120	3
Placenta	Male	Prr5	proline rich 5 (renal)	ENSMUSG00000036106	109270	15
Placenta	Male	Taok3	TAO kinase 3	ENSMUSG00000061288	330177	5
Placenta	Male	Snx25	sorting nexin 25	ENSMUSG00000038291	102141	8
Placenta	Male	Ywhab	tyrosine 3-monooxygenase/tryptophan 5-monooxygenase activation protein, beta polypeptide	ENSMUSG00000018326	54401	2
Placenta	Male	Tet2	tet methylcytosine dioxygenase 2	ENSMUSG00000040943	214133	3
Placenta	Male	Dipk2a	divergent protein kinase domain 2A	ENSMUSG00000045414	68861	9
Placenta	Male	Zcchc24	zinc finger, CCHC domain containing 24	ENSMUSG00000055538	71918	14
Placenta	Male	Ube3a	ubiquitin protein ligase E3A	ENSMUSG00000025326	22215	7
Placenta	Male	Ing2	inhibitor of growth family, member 2	ENSMUSG00000063049	69260	8
Placenta	Male	Zeb2	zinc finger E-box binding homeobox 2	ENSMUSG00000026872	24136	2
Placenta	Male	Aff2	AF4/FMR2 family, member 2	ENSMUSG00000031189	14266	X
Placenta	Male	Ubiad1	UbiA prenyltransferase domain containing 1	ENSMUSG00000047719	71707	4
Placenta	Male	Birc3	baculoviral IAP repeat-containing 3	ENSMUSG00000032000	11796	9
Placenta	Male	Pikfyve	phosphoinositide kinase, FYVE type zinc finger containing	ENSMUSG00000025949	18711	1
Placenta	Male	Mcrs1	microspherule protein 1	ENSMUSG00000037570	51812	15
Placenta	Male	Sacs	sacsin	ENSMUSG00000048279	50720	14
Placenta	Male	Zfp281	zinc finger protein 281	ENSMUSG00000041483	226442	1
Placenta	Male	Pcyt1b	phosphate cytidylyltransferase 1, choline, beta isoform	ENSMUSG00000035246	236899	X
Placenta	Male	Adgra2	adhesion G protein-coupled receptor A2	ENSMUSG00000031486	78560	8
Placenta	Male	Cdk8	cyclin-dependent kinase 8	ENSMUSG00000029635	264064	5
Placenta	Male	Tmbim4	transmembrane BAX inhibitor motif containing 4	ENSMUSG00000020225	68212	10
Placenta	Male	4930447C04Rik	RIKEN cDNA 4930447C04 gene	ENSMUSG00000021098	75801	12
Placenta	Male	Zw10	zw10 kinetochore protein	ENSMUSG00000032264	26951	9
Placenta	Male	Psmb2	proteasome (prosome, macropain) subunit, beta type 2	ENSMUSG00000028837	26445	4
Placenta	Male	Usf1	upstream transcription factor 1	ENSMUSG00000026641	22278	1
Placenta	Male	Mbnl1	muscleblind like splicing factor 1	ENSMUSG00000027763	56758	3
Placenta	Male	Atp2b1	ATPase, Ca++ transporting, plasma membrane 1	ENSMUSG00000019943	67972	10
Placenta	Male	Msi2	musashi RNA-binding protein 2	ENSMUSG00000069769	76626	11
Placenta	Male	Tcp11l1	t-complex 11 like 1	ENSMUSG00000027175	320554	2
Placenta	Male	Pabpc1	poly(A) binding protein, cytoplasmic 1	ENSMUSG00000022283	18458	15
Placenta	Male	Atp5g2	ATP synthase, H+ transporting, mitochondrial F0 complex, subunit C2 (subunit 9)	ENSMUSG00000062683	67942	15
Placenta	Male	Myo1f	myosin IF	ENSMUSG00000024300	17916	17
Placenta	Male	Vrk1	vaccinia related kinase 1	ENSMUSG00000021115	22367	12
Placenta	Male	Slc25a36	solute carrier family 25, member 36	ENSMUSG00000032449	192287	9
Placenta	Male	Nutf2	nuclear transport factor 2	ENSMUSG00000008450	68051	8
Placenta	Male	Atxn7	ataxin 7	ENSMUSG00000021738	246103	14
Placenta	Male	Trmt12	tRNA methyltransferase 12	ENSMUSG00000037085	68260	15
Placenta	Male	Vwa8	von Willebrand factor A domain containing 8	ENSMUSG00000058997	219189	14
Placenta	Male	Pank3	pantothenate kinase 3	ENSMUSG00000018846	211347	11
Placenta	Male	Tmem47	transmembrane protein 47	ENSMUSG00000025666	192216	X
Placenta	Male	Oxct1	3-oxoacid CoA transferase 1	ENSMUSG00000022186	67041	15
Placenta	Male	Fmr1	FMRP translational regulator 1	ENSMUSG00000000838	14265	X
Placenta	Male	Arfip1	ADP-ribosylation factor interacting protein 1	ENSMUSG00000074513	99889	3
Placenta	Male	Lmln	leishmanolysin-like (metallopeptidase M8 family)	ENSMUSG00000022802	239833	16
Placenta	Male	Tpm2	tropomyosin 2, beta	ENSMUSG00000028464	22004	4
Placenta	Male	Chst13	carbohydrate sulfotransferase 13	ENSMUSG00000056643	71797	6
Placenta	Male	Garem1	GRB2 associated regulator of MAPK1 subtype 1	ENSMUSG00000042680	381126	18
Placenta	Male	Gpat3	glycerol-3-phosphate acyltransferase 3	ENSMUSG00000029314	231510	5
Placenta	Male	Tsen2	tRNA splicing endonuclease subunit 2	ENSMUSG00000042389	381802	6
Placenta	Male	Pkig	protein kinase inhibitor, gamma	ENSMUSG00000035268	18769	2
Placenta	Male	Arap2	ArfGAP with RhoGAP domain, ankyrin repeat and PH domain 2	ENSMUSG00000037999	212285	5
Placenta	Male	Cnksr3	Cnksr family member 3	ENSMUSG00000015202	215748	10
Placenta	Male	Klf4	Kruppel-like factor 4 (gut)	ENSMUSG00000003032	16600	4
Placenta	Male	Apoo	apolipoprotein O	ENSMUSG00000079508	68316	X
Placenta	Male	Prorp	protein only RNase P catalytic subunit	ENSMUSG00000021023	66132	12
Placenta	Male	Arhgap8	Rho GTPase activating protein 8	ENSMUSG00000078954	73167	15
Placenta	Male	Samd4	sterile alpha motif domain containing 4	ENSMUSG00000021838	74480	14
Placenta	Male	Ets1	E26 avian leukemia oncogene 1, 5' domain	ENSMUSG00000032035	23871	9
Placenta	Male	St8sia5	ST8 alpha-N-acetyl-neuraminide alpha-2,8-sialyltransferase 5	ENSMUSG00000025425	225742	18
Placenta	Male	Fnbp4	formin binding protein 4	ENSMUSG00000008200	55935	2
Placenta	Male	Tmtc3	transmembrane and tetratricopeptide repeat containing 3	ENSMUSG00000036676	237500	10
Placenta	Male	Cdk15	cyclin-dependent kinase 15	ENSMUSG00000026023	271697	1
Placenta	Male	Uprt	uracil phosphoribosyltransferase	ENSMUSG00000073016	331487	X
Placenta	Male	Cdk9	cyclin-dependent kinase 9 (CDC2-related kinase)	ENSMUSG00000009555	107951	2
Placenta	Male	Cpsf6	cleavage and polyadenylation specific factor 6	ENSMUSG00000055531	432508	10
Placenta	Male	Akap9	A kinase (PRKA) anchor protein (yotiao) 9	ENSMUSG00000040407	100986	5
Placenta	Male	Gpsm1	G-protein signalling modulator 1 (AGS3-like, C. elegans)	ENSMUSG00000026930	67839	2
Placenta	Male	Pdia5	protein disulfide isomerase associated 5	ENSMUSG00000022844	72599	16
Placenta	Male	Ikzf1	IKAROS family zinc finger 1	ENSMUSG00000018654	22778	11
Placenta	Male	Fam110b	family with sequence similarity 110, member B	ENSMUSG00000049119	242297	4
Placenta	Male	Ttn	titin	ENSMUSG00000051747	22138	2
Placenta	Male	Dlg1	discs large MAGUK scaffold protein 1	ENSMUSG00000022770	13383	16
Placenta	Male	Rnaset2b	ribonuclease T2B	ENSMUSG00000094724	68195	17
Placenta	Male	Fnbp1l	formin binding protein 1-like	ENSMUSG00000039735	214459	3
Placenta	Male	Zfpl1	zinc finger like protein 1	ENSMUSG00000024792	81909	19
Placenta	Male	Cmah	cytidine monophospho-N-acetylneuraminic acid hydroxylase	ENSMUSG00000016756	12763	13
Placenta	Male	Pex14	peroxisomal biogenesis factor 14	ENSMUSG00000028975	56273	4
Placenta	Male	Tmem120b	transmembrane protein 120B	ENSMUSG00000054434	330189	5
Placenta	Male	Ino80d	INO80 complex subunit D	ENSMUSG00000040865	227195	1
Placenta	Male	Ivns1abp	influenza virus NS1A binding protein	ENSMUSG00000023150	117198	1
Placenta	Male	Kdf1	keratinocyte differentiation factor 1	ENSMUSG00000037600	69073	4
Placenta	Male	Mettl24	methyltransferase like 24	ENSMUSG00000045555	327747	10
Placenta	Male	Abcc9	ATP-binding cassette, sub-family C (CFTR/MRP), member 9	ENSMUSG00000030249	20928	6
Placenta	Male	Hsp90aa1	heat shock protein 90, alpha (cytosolic), class A member 1	ENSMUSG00000021270	15519	12
Placenta	Male	Ankmy2	ankyrin repeat and MYND domain containing 2	ENSMUSG00000036188	217473	12
Placenta	Male	Prcc	papillary renal cell carcinoma (translocation-associated)	ENSMUSG00000004895	94315	3
Placenta	Male	Mllt3	myeloid/lymphoid or mixed-lineage leukemia; translocated to, 3	ENSMUSG00000028496	70122	4
Placenta	Male	Adpgk	ADP-dependent glucokinase	ENSMUSG00000025236	72141	9
Placenta	Male	Fmnl2	formin-like 2	ENSMUSG00000036053	71409	2
Placenta	Male	Mrpl45	mitochondrial ribosomal protein L45	ENSMUSG00000018882	67036	11
Placenta	Male	Stard3	START domain containing 3	ENSMUSG00000018167	59045	11
Placenta	Male	Kif5b	kinesin family member 5B	ENSMUSG00000006740	16573	18
Placenta	Male	Ptp4a3	protein tyrosine phosphatase 4a3	ENSMUSG00000059895	19245	15
Placenta	Male	Plek	pleckstrin	ENSMUSG00000020120	56193	11
Placenta	Male	Pcx	pyruvate carboxylase	ENSMUSG00000024892	18563	19
Placenta	Male	1110038F14Rik	RIKEN cDNA 1110038F14 gene	ENSMUSG00000063236	117171	15
Placenta	Male	Wdr83	WD repeat domain containing 83	ENSMUSG00000005150	67836	8
Placenta	Male	Col27a1	collagen, type XXVII, alpha 1	ENSMUSG00000045672	373864	4
Placenta	Male	Zfp644	zinc finger protein 644	ENSMUSG00000049606	52397	5
Placenta	Male	Fam210a	family with sequence similarity 210, member A	ENSMUSG00000038121	108654	18
Placenta	Male	Wdr7	WD repeat domain 7	ENSMUSG00000040560	104082	18
Placenta	Male	Dnajb11	DnaJ heat shock protein family (Hsp40) member B11	ENSMUSG00000004460	67838	16
Placenta	Male	Stimate	STIM activating enhancer	ENSMUSG00000006526	69179	14
Placenta	Male	Srprb	signal recognition particle receptor, B subunit	ENSMUSG00000032553	20818	9
Placenta	Male	Fam111a	family with sequence similarity 111, member A	ENSMUSG00000024691	107373	19
Placenta	Male	Wnk2	WNK lysine deficient protein kinase 2	ENSMUSG00000037989	75607	13
Placenta	Male	Ccm2	cerebral cavernous malformation 2	ENSMUSG00000000378	216527	11
Placenta	Male	Ccdc141	coiled-coil domain containing 141	ENSMUSG00000044033	545428	2
Placenta	Male	Myo6	myosin VI	ENSMUSG00000033577	17920	9
Placenta	Male	Zfr	zinc finger RNA binding protein	ENSMUSG00000022201	22763	15
Placenta	Male	Phip	pleckstrin homology domain interacting protein	ENSMUSG00000032253	83946	9
Placenta	Male	Gm527	predicted gene 527	ENSMUSG00000047227	217648	12
Placenta	Male	Mef2a	myocyte enhancer factor 2A	ENSMUSG00000030557	17258	7
Placenta	Male	Atp2c1	ATPase, Ca++-sequestering	ENSMUSG00000032570	235574	9
Placenta	Male	Pctp	phosphatidylcholine transfer protein	ENSMUSG00000020553	18559	11
Placenta	Male	Ddit4	DNA-damage-inducible transcript 4	ENSMUSG00000020108	74747	10
Placenta	Male	Prss16	protease, serine 16 (thymus)	ENSMUSG00000006179	54373	13
Placenta	Male	Pard6a	par-6 family cell polarity regulator alpha	ENSMUSG00000005699	56513	8
Placenta	Male	Pdss2	prenyl (solanesyl) diphosphate synthase, subunit 2	ENSMUSG00000038240	71365	10
Placenta	Male	Tmub2	transmembrane and ubiquitin-like domain containing 2	ENSMUSG00000034757	72053	11
Placenta	Male	Tbc1d2b	TBC1 domain family, member 2B	ENSMUSG00000037410	67016	9
Placenta	Male	Thap2	THAP domain containing, apoptosis associated protein 2	ENSMUSG00000020137	66816	10
Placenta	Male	Blcap	bladder cancer associated protein	ENSMUSG00000067787	53619	2
Placenta	Male	Samhd1	SAM domain and HD domain, 1	ENSMUSG00000027639	56045	2
Placenta	Male	Phka2	phosphorylase kinase alpha 2	ENSMUSG00000031295	110094	X
Placenta	Male	Tpst1	protein-tyrosine sulfotransferase 1	ENSMUSG00000034118	22021	5
Placenta	Male	Grb2	growth factor receptor bound protein 2	ENSMUSG00000059923	14784	11
Placenta	Male	Greb1	gene regulated by estrogen in breast cancer protein	ENSMUSG00000036523	268527	12
Placenta	Male	Deptor	DEP domain containing MTOR-interacting protein	ENSMUSG00000022419	97998	15
Placenta	Male	Nhs	NHS actin remodeling regulator	ENSMUSG00000059493	195727	X
Placenta	Male	Clcn5	chloride channel, voltage-sensitive 5	ENSMUSG00000004317	12728	X
Placenta	Male	Nudt18	nudix (nucleoside diphosphate linked moiety X)-type motif 18	ENSMUSG00000045211	213484	14
Placenta	Male	Slc12a6	solute carrier family 12, member 6	ENSMUSG00000027130	107723	2
Placenta	Male	Hnrnph2	heterogeneous nuclear ribonucleoprotein H2	ENSMUSG00000045427	56258	X
Placenta	Male	Zfp182	zinc finger protein 182	ENSMUSG00000054737	319535	X
Placenta	Male	Slc37a2	solute carrier family 37 (glycerol-3-phosphate transporter), member 2	ENSMUSG00000032122	56857	9
Placenta	Male	Fam178b	family with sequence similarity 178, member B	ENSMUSG00000046337	381337	1
Placenta	Male	Atp13a3	ATPase type 13A3	ENSMUSG00000022533	224088	16
Placenta	Male	Ube2r2	ubiquitin-conjugating enzyme E2R 2	ENSMUSG00000036241	67615	4
Placenta	Male	Gm13375	predicted gene 13375		433408	2
Placenta	Male	Ireb2	iron responsive element binding protein 2	ENSMUSG00000032293	64602	9
Placenta	Male	Ablim1	actin-binding LIM protein 1	ENSMUSG00000025085	226251	19
Placenta	Male	Mecom	MDS1 and EVI1 complex locus	ENSMUSG00000027684	14013	3
Placenta	Male	9930021J03Rik	RIKEN cDNA 9930021J03 gene	ENSMUSG00000046138	240613	19
Placenta	Male	Lrrk2	leucine-rich repeat kinase 2	ENSMUSG00000036273	66725	15
Placenta	Male	Fthl17a	ferritin, heavy polypeptide-like 17, member A	ENSMUSG00000035491	71996	X
Placenta	Male	Cd82	CD82 antigen	ENSMUSG00000027215	12521	2
Placenta	Male	Cdc14b	CDC14 cell division cycle 14B	ENSMUSG00000033102	218294	13
Placenta	Male	Hmgn1	high mobility group nucleosomal binding domain 1	ENSMUSG00000040681	15312	16
Placenta	Male	Neat1	nuclear paraspeckle assembly transcript 1 (non-protein coding)	ENSMUSG00000092274	66961	19
Placenta	Male	Tbcd	tubulin-specific chaperone d	ENSMUSG00000039230	108903	11
Placenta	Male	Jcad	junctional cadherin 5 associated	ENSMUSG00000033960	240185	18
Placenta	Male	Sdc1	syndecan 1	ENSMUSG00000020592	20969	12
Placenta	Male	Peli2	pellino 2	ENSMUSG00000021846	93834	14
Placenta	Male	Runx1t1	RUNX1 translocation partner 1	ENSMUSG00000006586	12395	4
Placenta	Male	Zbtb4	zinc finger and BTB domain containing 4	ENSMUSG00000018750	75580	11
Placenta	Male	Rhox9	reproductive homeobox 9	ENSMUSG00000068048	104384	X
Placenta	Male	Rabif	RAB interacting factor	ENSMUSG00000042229	98710	1
Placenta	Male	Stam	signal transducing adaptor molecule (SH3 domain and ITAM motif) 1	ENSMUSG00000026718	20844	2
Placenta	Male	Ptprc	protein tyrosine phosphatase, receptor type, C	ENSMUSG00000026395	19264	1
Placenta	Male	Trim2	tripartite motif-containing 2	ENSMUSG00000027993	80890	3
Placenta	Male	Il3ra	interleukin 3 receptor, alpha chain	ENSMUSG00000068758	16188	14
Placenta	Male	Med27	mediator complex subunit 27	ENSMUSG00000026799	68975	2
Placenta	Male	Shprh	SNF2 histone linker PHD RING helicase	ENSMUSG00000090112	268281	10
Placenta	Male	Snx24	sorting nexing 24	ENSMUSG00000024535	69226	18
Placenta	Male	Galnt11	polypeptide N-acetylgalactosaminyltransferase 11	ENSMUSG00000038072	231050	5
Placenta	Male	Cdc37	cell division cycle 37	ENSMUSG00000019471	12539	9
Placenta	Male	Zfc3h1	zinc finger, C3H1-type containing	ENSMUSG00000034163	216345	10
Placenta	Male	Zbtb38	zinc finger and BTB domain containing 38	ENSMUSG00000040433	245007	9
Placenta	Male	Nr3c1	nuclear receptor subfamily 3, group C, member 1	ENSMUSG00000024431	14815	18
Placenta	Male	Nbeal1	neurobeachin like 1	ENSMUSG00000073664	269198	1
Placenta	Male	Mamld1	mastermind-like domain containing 1	ENSMUSG00000059401	333639	X
Placenta	Male	Eif4a3	eukaryotic translation initiation factor 4A3	ENSMUSG00000025580	192170	11
Placenta	Male	Steap2	six transmembrane epithelial antigen of prostate 2	ENSMUSG00000015653	74051	5
Placenta	Male	Capn2	calpain 2	ENSMUSG00000026509	12334	1

## Sheet: DMR meta p-value enrichments
Term	-log10.p-value	Database	Female	Male	Shared
Axonogenesis	13.0656	GO Biological Process	PTPRO, PIK3R1, NTN1, ROBO1, EFNB1, RELN, SLITRK1, SLITRK4, GRB10, SLIT1, TNR, SLITRK5, NRCAM, OTX2, SLIT3, NCAM1, CTNNA2, EPHB1, LINGO2, UNC5A, AUTS2, DCC, ISL1, NELL2, MAP1B, FGFR2	APP, SH3KBP1, PLPPR4, NRXN1, SEMA3A, CXCR4, PIK3CB, NTN1, ROBO1, EFNB2, EFNB1, SLITRK1, GPC1, SLIT1, SLITRK6, TNR, SLITRK5, SLIT3, NCAM1, DRD2, EPHB1, MAPK3, LINGO1, AUTS2, DCC, GAB1, PRKCA, PTPN11, ANK3, POU4F1, SPTB, ENAH, NELL2, LRFN2, DOK5, MAP1B, PRKCQ, DSCAML1, FGFR2	NTN1, ROBO1, EFNB1, SLITRK1, SLIT1, TNR, SLITRK5, SLIT3, NCAM1, EPHB1, AUTS2, DCC, NELL2, MAP1B, FGFR2
Homophilic cell adhesion via plasma membrane adhesion molecules	9.59294	GO Biological Process	KIRREL3, TENM3, CADM1, CADM2, PTPRM, CDH9, CDH7, ROBO1, CDH6, PECAM1, CDH12, CDH26, NECTIN3, CDH18, NECTIN1	KIRREL3, TENM3, CADM1, CRTAM, PTPRM, CDH9, ROBO1, CDH6, SDK1, CDH4, CDH20, CDH13, DSCAML1, NECTIN1	KIRREL3, TENM3, CADM1, PTPRM, CDH9, ROBO1, CDH6, NECTIN1
Transmembrane receptor protein tyrosine kinase activity	7.86442	GO Molecular Function	NELL2, EPHA4, EPHA7, FLT1, FLT3, ERBB4, NTRK3, ROR2, EPHB1, FGFR2, IGF1R	ALK, NTRK2, FLT1, NTRK3, INSR, CRIM1, IGF1R, NELL2, ERBB4, AXL, KDR, EPHB1, FGFR3, EPHA3, FGFR2	NELL2, FLT1, ERBB4, NTRK3, EPHB1, FGFR2, IGF1R
Cell morphogenesis	6.95237	GO Biological Process	TENM2, TENM3, TENM4, NCOA3, PTPRO, FRY, CDH9, CDH7, CDH6, RELN, CDH12, CDH26, CDH18	CDH6, TENM1, CDH4, TENM3, TENM4, CAPZB, CDH20, SHROOM3, CDH13, CDH9, FRYL	TENM3, TENM4, CDH9, CDH6
Nervous system development	6.57221	GO Biological Process	NOTCH2, PRKN, NLGN1, MYT1L, SHOX2, CHD7, PCDH15, GRIK1, BARX1, PCDH19, ROBO1, RELN, SALL3, SLITRK1, ERBB4, BTBD3, NRCAM, ASIC2, EPHB1, DACT1, KIRREL3, RBFOX1, SRRM4, RBFOX3, APAF1, BCL11B, LSAMP, BTBD11, NRG1, NAV2, ZEB2, DLG2, TAOK3, APBA1, RAPGEF5, FGF13, FGF12, FGFR2, ADGRL3, SHANK1	TENM1, INTU, NRXN1, PCDH18, KALRN, ROBO1, SALL3, SLITRK1, ERBB4, SALL4, TRIM3, SLITRK6, DRD2, ASIC2, EPHB1, CDK5RAP2, KIRREL3, MYLIP, RBFOX1, SRRM4, RBFOX3, BCL11B, ZBTB16, CRIM1, NRG1, PROX1, NAV2, POU4F1, DCLK1, ABTB2, SDK1, AHI1, TAOK3, DLG3, NAV3, SCN8A, FAT4, RAPGEF5, FGF13, DSCAML1, FGF12, FGFR2, ADGRL3	ROBO1, SALL3, SLITRK1, ERBB4, ASIC2, EPHB1, KIRREL3, RBFOX1, SRRM4, RBFOX3, BCL11B, NRG1, NAV2, TAOK3, RAPGEF5, FGF13, FGF12, FGFR2, ADGRL3
Mitogen-activated protein kinase kinase binding	5.97228	GO Molecular Function	EPHA4, EPHA7, FLT1, FLT3, ERBB4, NTRK3, DAB2IP, ROR2, EPHB1, FGFR2, IGF1R	ALK, NTRK2, FLT1, NTRK3, INSR, IGF1R, ERBB4, AXL, KDR, EPHB1, FGFR3, EPHA3, FGFR2	FLT1, ERBB4, NTRK3, EPHB1, FGFR2, IGF1R
Negative regulation of response to stimulus	5.48342	GO Biological Process	EPHA4, EPHA7, MCTP1, FLT1, FLT3, NTRK3, HMGA2, NOD1, IGF1R, CDK6, ERBB4, ROR2, EPHB1, FGFR2	ACVR1, ALK, NTRK2, FLT1, INSR, NTRK3, HMGA2, THY1, ADRA2A, IGF1R, UBASH3B, ERBB4, AXL, KDR, PIM3, EPHB1, FGFR3, EPHA3, MAP2K5, FGFR2	FLT1, NTRK3, HMGA2, IGF1R, ERBB4, EPHB1, FGFR2
Axon	5.42674	GO Cellular Component	KIRREL3, EPHA4, CNTNAP2, KCNB1, NTRK3, PTPRO, GRIK3, DTNBP1, DAB2IP, LRP2, SRCIN1, IGF1R, NFIB, MAP1B, ROR2, CTNNA2, FGF13, ADGRL3	KIRREL3, APP, CNTNAP2, NTRK2, STAT1, INSR, SEMA3A, NTRK3, SRCIN1, IGF1R, MYO1D, GRM7, NFIB, MAP1B, NEFM, DRD2, FGF13, ADGRL3	KIRREL3, CNTNAP2, NTRK3, SRCIN1, IGF1R, NFIB, MAP1B, FGF13, ADGRL3
Adherens junction organization	5.26622	GO Biological Process	CDH6, CADM1, CADM2, CDH12, CDH26, CDH9, NECTIN3, CDH18, CDH7, SMAD7, NECTIN1	CDH6, CDH4, CADM1, CDH20, CDH13, CDH9, NECTIN1	CDH6, CADM1, CDH9, NECTIN1
Protein tyrosine phosphatase activity	5.1073	GO Molecular Function	DUSP4, PTPRU, PTP4A2, PTPRR, EYA2, PTPRO, PTPRM, PTPRJ, PTPDC1, PTPRG	DUSP4, PTPRD, PTPRR, PTPRN2, UBASH3B, EYA1, EYA2, EYA4, PTPRM, PTPN11, PTPRK, PTPRG	DUSP4, PTPRR, EYA2, PTPRM, PTPRG
Regulation of kinase activity	4.14384	GO Biological Process	EPHA4, EPHA7, FLT1, LMO4, FLT3, ERBB4, NTRK3, ROR2, LDB2, EPHB1, FGFR2, IGF1R	ALK, NTRK2, FLT1, LMO4, INSR, NTRK3, LDB2, IGF1R, ERBB4, AXL, KDR, EPHB1, FGFR3, EPHA3, FGFR2	FLT1, LMO4, ERBB4, NTRK3, LDB2, EPHB1, FGFR2, IGF1R
Glutamate receptor signaling pathway	4.08118	GO Biological Process	GRM5, KCNB1, GRIK3, GRIK4, GRIK1, PLCB1, GRIN2B, GRIA4	APP, GRM7, HOMER2, GRIK4, GRIK2, GRIN2C, GRIN2B	GRIK4, GRIN2B
Regulation of cell migration	4.05717	GO Biological Process	PTPRU, MCTP1, FLT1, LEF1, PTPRJ, LDB2, ROBO1, IGF1R, CORO1C, DUSP10, WNT11, ERBB4, RACK1, SRGAP3, CARMIL1, WNT5B, LMO4, NTRK3, PLET1, TBX5, SRCIN1, SMAD7, TIAM1, IGSF10, ROR2	KANK1, FLT1, SEMA3A, STC1, LDLRAD4, THY1, PTPRK, LDB2, ROBO1, IGF1R, DUSP10, ERBB4, KDR, RACK1, SRGAP3, DRD2, PLXNA4, ACVR1, LMO4, INSR, NTRK3, PRKCA, LAMB1, SRCIN1, ADRA2A, TIAM1, NAV3, SPATA13, CNTN1, SNAI2, CDH13, SPRY2	FLT1, LDB2, ROBO1, IGF1R, DUSP10, ERBB4, RACK1, SRGAP3, LMO4, NTRK3, SRCIN1, TIAM1
Ionotropic glutamate receptor activity	3.82009	GO Molecular Function	GRIK3, GRIK4, GRIK1, GRIN2B, GRIA4	GRIA1, GRIK4, GRIK2, GRIN2C, GRIN2B	GRIK4, GRIN2B
Regulation of ERK1 and ERK2 cascade	3.49005	GO Biological Process	NECAB2, DUSP4, NOTCH2, EPHA4, EPHA7, PTPRR, FLT1, ANGPT1, FLT3, NTRK3, DAB2IP, IGF1R, DUSP10, ERBB4, CD36, ROR2, EPHB1, FGFR2, FGF10	ALK, APP, PTPRR, FLT1, HTR2C, RASGRP1, IGF1R, PKHD1, DUSP10, ERBB4, KDR, EPHB1, MAPK3, DUSP4, NTRK2, INSR, NTRK3, PRKCA, PTPN11, AXL, WNK2, SPRY2, TLR4, FGFR3, EPHA3, CD44, FGFR2	DUSP4, PTPRR, FLT1, NTRK3, IGF1R, DUSP10, ERBB4, EPHB1, FGFR2
Catenin complex	3.32192	GO Cellular Component	CDH6, CDH12, CDH26, CDH9, CDH18, CDH7, SMAD7	CDH6, CDH4, CDH20, CDH13, CDH9	CDH6, CDH9
Axon extension involved in axon guidance	3.30827	GO Biological Process	NELL2, SLIT1, SLIT3	NELL2, SEMA3A, SLIT1, SLIT3	NELL2, SLIT1, SLIT3
Positive regulation of synaptic transmission	3.27845	GO Biological Process	SLC24A2, RIMS1, NLGN1, RELN, CUX2, TSHZ3, CLSTN3, PLK2, DTNBP1, GRIN2B, SHANK1	SLC24A2, APP, CUX2, SYT1, NRXN1, GRIK2, GRIN2C, GRIN2B	SLC24A2, CUX2, GRIN2B
Chondrocyte differentiation	3.1787	GO Biological Process	BMP4, WNT5B, NFIB, HMGA2, RUNX3, SULF2	NFIB, HMGA2, RUNX3, FGFR3, RUNX2, RUNX1	NFIB, HMGA2, RUNX3
Calcium ion binding	2.69967	GO Molecular Function	RYR1, SLC24A2, MCTP1, ITSN1, CADPS, ITPR3, LRP2, EFCAB11, CDH9, SLC8A1, SYT7, CDH7, CDH6, PCLO, PITPNM3, PITPNM2, CDH12, SLIT1, SLIT3, CDH26, CDH18, ADGRL3	SLC24A2, RYR2, SLC24A3, NRXN1, CDH9, RASGRP1, CDH6, PPP3CA, CDH4, SCUBE1, CDH20, SLIT1, MAN1C1, SLIT3, SLC25A24, RPH3AL, SYT1, TESC, PLA2G4A, SYT7, STIM2, SYT10, CASQ2, CDH13, MICU1, ADGRL3	SLC24A2, CDH9, SYT7, CDH6, SLIT1, SLIT3, ADGRL3
Protein dephosphorylation	2.69945	GO Biological Process	DUSP4, PTPRU, PTPRR, DUSP10, PPP4R2, EYA2, PPP2R2B, PTPRO, PTPRM, PTPRJ, MTM1	DUSP4, PTPRR, PTPRN2, PPP1R12A, EYA1, EYA2, EYA4, DAPP1, PTPRM, PTPN11, PTPRK, PTPRD, PPP3CA, DUSP10, UBASH3B, PPP2R2D	DUSP4, PTPRR, DUSP10, EYA2, PTPRM
Regulation of cardiac muscle cell contraction	2.17633	GO Biological Process	PDE4D, CTNNA3, ANK2, CACNA1C, FGF13	RYR2, PDE4B, STC1, CTNNA3, FGF13	CTNNA3, FGF13
Ligand-gated cation channel activity	2.17633	GO Molecular Function	KCNJ8, GRIK3, GRIK4, GRIK1, ASIC2, GRIN2B, GRIA4	GRIA1, KCNJ6, GRIK4, KCNJ16, GRIK2, ASIC2, GRIN2C, GRIN2B, KCNJ2	GRIK4, ASIC2, GRIN2B
Beta-catenin-TCF complex	1.68039	GO Cellular Component	BCL9, LEF1, TCF4	TLE4, BCL9, TCF7L2	BCL9
Intercalated disc	1.67355	GO Cellular Component	NRAP, CTNNA3, ANK2, FGF13, SLC8A1	AKAP6, CTNNA3, PGM5, ANK3, FGF13	CTNNA3, FGF13
Cellular response to amyloid-beta	1.39796	GO Biological Process	EPHA4, GRM5, CD36, IGF1R	APP, CACNA1A, TLR4, IGF1R	IGF1R
Junctional sarcoplasmic reticulum membrane	1.32845	GO Cellular Component	RYR1, JPH1	RYR2, CASQ2, AKAP6
Axon guidance mediated by Slit/Robo	4.18617	Panther Pathways	DCC, SLIT1, SLIT3, NTN1, ROBO1	DCC, SLIT1, CXCR4, SLIT3, NTN1, ROBO1	DCC, SLIT1, SLIT3, NTN1, ROBO1
Wnt signaling pathway	3.43546	Panther Pathways	PCDH11X, LEF1, PCDH15, ITPR3, PCDH19, CDH9, CDH7, CDH6, GNG2, WNT11, CDH23, CTNNA3, CTNNA2, DACT1, FZD1, CSNK1G3, PRKCH, WNT5B, PCDH9, PRKCE, BCL9, CDH12, FAT3, PLCB1, MYH4, CDH18	TLE4, TCF7L2, PRKCE, NFATC2, PRKCA, FZD10, PCDH18, SMARCA2, CDH9, NFATC4, LRP6, CDH6, PPP3CA, BCL9, CDH4, MYCN, CDH20, MYH13, CDH13, PRKCQ, FAT3, CTNNA3, MAP3K7	CDH9, CDH6, CTNNA3, PRKCE, BCL9, FAT3
Alzheimer disease-presenilin pathway	1.94708	Panther Pathways	NOTCH2, FZD1, WNT11, WNT5B, ACTBL2, ERBB4, MMP2, LEF1, LRP2, CTNNA2, RBPJ	TRPC7, RBPJL, APP, TCF7L2, MMP15, ERBB4, FZD10, LRP1B, CD44, LRP6	ERBB4
Ionotropic glutamate receptor pathway	1.92746	Panther Pathways	GRIK3, GRIK4, GRIK1, GRIN2B, GRIA4, SHANK1	GRIA1, CAMK2B, CACNA1A, GRIK4, GRIK2, GRIN2C, GRIN2B	GRIK4, GRIN2B
Angiogenesis	1.90814	Panther Pathways	NOTCH2, FZD1, EFNB1, SHC2, PRKCH, GRB14, WNT5B, ANGPT1, PRKCE, PIK3R1, RBPJ, EPHB1	RBPJL, TCF7L2, STAT1, PRKCE, PLA2G4A, PRKCA, PIK3CB, ETS1, EFNB2, EFNB1, KDR, NCK2, PRKCQ, EPHB1, MAPK3	EFNB1, PRKCE, EPHB1
FGF signaling pathway	1.86401	Panther Pathways	PRKCH, FGF9, PPP2R2B, PRKCE, FGF13, FGF12, YWHAZ, FGFR2, FGF10	PRKCE, PPP2R2D, SPRY2, PRKCA, PRKCQ, PIK3CB, FGF13, FGFR3, FGF12, FGFR2, MAP2K6, MAPK3	PRKCE, FGF13, FGF12, FGFR2
Endothelin signaling pathway	1.67848	Panther Pathways	PRKCH, PRKCE, ITPR3, ADCY1, PIK3R1, PLCB1, ADCY8, PRKG1	ADCY9, PRKCE, PLA2G4A, PRKCA, PRKCQ, ADCY2, PIK3CB, PRKG1, MAPK3	PRKCE, PRKG1
Metabotropic glutamate receptor group III pathway	1.35683	Panther Pathways	GRM5, GRIK3, GRIK4, GRIK1, GRIN2B, GRIA4	GRIA1, GRM7, GRIK4, CACNA1A, GRIK2, GRIN2C, GRIN2B	GRIK4, GRIN2B
MeCP2 Hypothalamus Knockout GSE66871 up	53.6806	GEO RNA-seq Disease and Drug	CNTNAP2, TENM2, NRP2, FLT1, TENM3, MAST4, PTPRM, SIPA1L2, AFF3, PTPRG, IGF1R, RASGEF1B, TRIM2, RPS6KA2, TNR, PHACTR1, GPRASP1, MB21D2, CALN1, UNC13C, EPHA4, RBFOX1, COL25A1, PRKCE, SORCS1, MID1, CIT, TIAM1, TANC1, SIK3, PLCB1, UTRN, BCAT1, SLC25A4, ANK, RBMS3, FTO, SLC24A2, FOCAD, PPM1L, TSHZ1, NTM, PRUNE2, TSHZ2, ADCY1, PIK3R1, CACNA1C, ADD3, CUX2, RELN, ERBB4, CAMTA1, SLIT3, CTNNA2, ASIC2, CSMD…	ATP8A2, ZBTB20, RORA, IGF1R, CDH4, TNR, RGS6, MAGI1, RBFOX1, LIMCH1, PRKCE, SEMA6D, PRKCA, UNC5D, ACSL3, ANK1, MID1, TIAM1, SCN8A, ELMO1, WDFY3, UTRN, FTO, TNKS, TSHZ1, TSHZ2, RASGRP1, CHST11, TSPAN9, ZMAT4, CAMTA1, ASIC2, MPDZ, PLXNA4, SPECC1, AUTS2, NEBL, IQSEC1, CRIM1, D430041D05RIK, GRIN2C, PBX1, LRP1B, SDK1, CNTN1, FAT3, CDK14, FGF12, CNTNAP2, RYR2, FLT1, TENM3, SETD7, PTPRM, PTPRK, PPP1R9A,…	CNTNAP2, FLT1, TENM3, PTPRM, AFF3, PTPRG, IGF1R, TNR, PHACTR1, RBFOX1, COL25A1, PRKCE, SORCS1, MID1, TIAM1, UTRN, ANK, RBMS3, FTO, SLC24A2, FOCAD, TSHZ1, TSHZ2, CUX2, ERBB4, CAMTA1, SLIT3, ASIC2, CSMD1, MPDZ, AUTS2, NEBL, PLEKHA5, PBX1, TTLL7, NELL2, FAM155A, FAT3, FGF12, ADGRL2
Topotecan Cortical neurons 300 nM GSE43526 down	44.7476	GEO RNA-seq Disease and Drug	PCSK2, GABRB1, TENM2, TENM3, TENM4, MYT1L, CTNND2, CELF2, ITSN1, LAMC1, LDB2, FRY, SLC4A4, PTPRG, TMEM47, RIMS1, GRM5, PCLO, PHACTR1, NRCAM, ERC2, NEO1, ANKS1B, CALN1, EPHA4, RBFOX1, RBFOX3, TMEM178B, PRKCE, ANK2, NAV2, SORCS2, YWHAZ, SND1, IGDCC4, DAAM2, ADGRB3, KCNMA1, PLCB1, ANK, FTO, NOTCH2, NLGN1, NTM, ADCY1, CACNA1C, ADD3, NCALD, RELN, ERBB4, S1PR3, NCAM1, SRGAP3, HIVEP2, CTNNA2, CSMD2, CSM…	FAM49A, PCSK2, APP, TENM1, RYR2, TENM3, TENM4, TNC, CELF4, ZBTB20, SLC35F1, MSI2, PTPRK, LDB2, SLC4A4, PTPRG, TRIM9, PPP3CA, CAPZB, GRM7, PHACTR1, MACROD2, SOX6, NEO1, RBFOX1, RBFOX3, DST, PRKCE, SEMA6D, SHROOM3, PRKCA, UNC5D, ACSL3, ANK3, NAV2, SORCS2, ENAH, RAB31, NAV3, PALLD, SCN8A, EXOC4, CDH13, WDFY3, PLPP3, ANK, FTO, GRIA1, CAMK2B, NRXN1, CACNA1A, AKAP6, SLC7A1, KALRN, ACACA, CNN3, ATXN1, E…	PCSK2, TENM3, TENM4, LDB2, SLC4A4, PTPRG, PHACTR1, NEO1, RBFOX1, RBFOX3, PRKCE, NAV2, SORCS2, ANK, FTO, ERBB4, NCAM1, SRGAP3, CSMD2, CSMD1, CADM1, TMEM132B, NTRK3, GRIN2B, PBX1, NELL2, NFIA, NFIB, ADGRL3
MeCP2 Hypothalamus Transgenic GSE66871 down	42.6552	GEO RNA-seq Disease and Drug	TENM2, TENM3, MAST4, ITSN1, WWC2, PTPRM, SIPA1L2, AFF3, NUDT4, IGF1R, RASGEF1B, TRIM2, RPS6KA2, PHACTR1, GPRASP1, MB21D2, ANKS1B, CALN1, EPHA4, RBFOX1, AGTPBP1, COL25A1, PRKCE, MYRIP, CIT, TIAM1, TANC1, PLCB1, UTRN, BCAT1, SLC25A4, ANK, RBMS3, FTO, SLC24A2, NECAB2, PPM1L, NTM, SHOX2, PRUNE2, TSHZ2, NEDD4L, ADCY1, ADD3, NCALD, CUX2, GNG2, BTBD3, ASIC2, MPDZ, ABCA5, GOT1, PCDH9, CADM2, NEBL, PLEKHA…	APP, RYR2, CSRNP3, TENM3, SETD7, JMJD1C, PTPRM, RORA, PPP1R9A, AFF3, SYNE1, IGF1R, PPP3CA, ADAMTS2, PHACTR2, PHACTR1, KIF21A, ZFP365, RGS6, MAGI1, RBFOX1, AGTPBP1, DST, DAPK1, COL25A1, PRKCE, PRKCA, KCNAB2, ACSL3, SPTB, ANK1, ENAH, TIAM1, SCN8A, ELMO1, CDH13, WDFY3, UTRN, MICU1, ST6GALNAC5, ANK, RAPGEF4, RBMS3, FTO, GRIA1, SLC24A2, RTN1, TNKS, TSHZ2, NEDD4L, ASAP1, THY1, RASGRP1, CUX2, SCUBE1, CH…	TENM3, PTPRM, AFF3, IGF1R, PHACTR1, RBFOX1, AGTPBP1, COL25A1, PRKCE, TIAM1, UTRN, ANK, RBMS3, FTO, SLC24A2, TSHZ2, NEDD4L, CUX2, ASIC2, MPDZ, ABCA5, NEBL, PLEKHA5, GRIN2B, PBX1, SYT7, TTLL7, NELL2, FAM155A, KITL, FGF12, ADGRL2
LPS Neuron GSE75246 down	28.6349	GEO RNA-seq Disease and Drug	PCSK2, CNTNAP2, TENM2, PID1, TENM4, MYT1L, CELF2, PCDH11X, GRIK3, ICA1, RIMS1, GRM5, PCLO, CNTNAP5A, PHACTR1, NRCAM, ERC2, DLGAP2, CAR10, ANKS1B, EPHA7, SLC6A17, DCC, NAV2, SRCIN1, FOXP1, ZEB2, SETBP1, PITPNM3, KCNMA1, PLCB1, UTRN, SDCCAG8, SHANK1, NLGN1, CTTNBP2, TRANK1, RELN, SLITRK1, ERBB4, NOCT, DMD, HIVEP3, SLIT3, NCAM1, HIVEP2, CTNNA2, NCAM2, CSMD2, LRRC4C, LINGO2, DTNA, ARPP21, PCDH9, AUTS…	PCSK2, CNTNAP2, RYR2, PID1, TENM4, CHD9, PTPRK, GRIK2, PPP1R9A, TRIM9, PPP3CA, AI593442, GRM7, PHACTR1, KIF21A, DLGAP2, MAGI1, DST, DCC, ARAP2, SLC39A10, ANK3, NAV2, SRCIN1, FOXP1, NAV3, SETBP1, SCN8A, EXOC4, UTRN, RAPGEF4, KHDRBS3, NRXN1, CACNA1A, TMTC1, AKAP6, ASAP1, KALRN, SLITRK1, ERBB4, NOCT, HIVEP1, SLIT3, NCAM1, CSMD2, LRRC4C, SPECC1, LINGO1, NTRK2, GABBR2, ERDR1, AUTS2, SYT1, ATRNL1, NTRK…	PCSK2, CNTNAP2, PID1, TENM4, PHACTR1, DLGAP2, DCC, NAV2, SRCIN1, FOXP1, SETBP1, UTRN, SLITRK1, ERBB4, NOCT, SLIT3, NCAM1, CSMD2, LRRC4C, AUTS2, NTRK3, GRIN2B, SYT7, DIAPH2, NFIB, FAT3, GALNTL6, ADGRL3
TAF15 Striatum Knockdown GSE77703 down	27.647	GEO RNA-seq Disease and Drug	PCSK2, CNTNAP2, GABRB1, TENM4, MYT1L, CLSTN3, CTNND2, ITSN1, CMIP, HK1, PREX1, RIMS1, PCLO, TNR, PHACTR1, NRCAM, ERC2, CAR10, ANKS1B, KIRREL3, RBFOX3, TMEM178B, SLC6A17, PRKCE, ANK2, SEZ6L, SRCIN1, CIT, BCR, ADGRB2, DAAM2, MAP1B, KCNMA1, SIK3, PLCB1, SHANK1, FTO, SLC24A2, NLGN1, NTM, ADCY1, NCALD, PCNX2, NCAM1, SRGAP3, HIVEP2, CTNNA2, CSMD1, RAB6B, GOT1, PCDH9, CADM2, TMEM132B, NTRK3, GOT2, CADPS…	PCSK2, CNTNAP2, APP, RYR2, TENM4, CELF4, GRIK2, CMIP, SYNE1, TRIM9, PPP3CA, BASP1, TNR, PHACTR1, WDR7, ZFP365, KIRREL3, ACOT7, RBFOX3, DST, PRKCE, KAZN, PRKCA, KCNAB2, ANK3, SRCIN1, SPTB, MAP1B, SCN8A, ELMO1, WDFY3, RAPGEF4, FTO, GRIA1, SLC24A2, CAMK2B, SLC24A3, RTN1, NRXN1, CACNA1A, ADCY2, KALRN, PCNX2, NCAM1, SRGAP3, CSMD1, RAP1GAP2, LINGO1, NTRK2, GABBR2, PTPRN2, SYT1, ATRNL1, IQSEC1, TMEM132B…	PCSK2, CNTNAP2, TENM4, CMIP, TNR, PHACTR1, KIRREL3, RBFOX3, PRKCE, SRCIN1, MAP1B, FTO, SLC24A2, PCNX2, NCAM1, SRGAP3, CSMD1, TMEM132B, NTRK3, GRIN2B, PBX1, TTLL7, NELL2, FAM155A, FGF12
Bicuculin Hippocampus 20 uM GSE67245 down	24.9696	GEO RNA-seq Disease and Drug	PTPRU, TENM2, PID1, TENM4, MYT1L, CTNND2, ITSN1, XYLT1, LDB2, FRY, SERTM1, ROBO1, TTC28, GRM5, PCLO, TRIM2, ERC2, NEO1, CALN1, DACT1, SRRM4, LMO4, PRKCE, ANK2, SEZ6L, MTSS1, ZEB2, ADGRB2, ADGRB3, MAP1B, SHANK1, SLC24A2, TSHZ3, TSHZ2, GPR85, ADCY1, PIK3R1, CACNA1C, LIN7C, PCDH19, RPS15A, RELN, GNG2, CAMTA1, NCAM1, SRGAP3, EXTL3, ZFP462, CADM1, AUTS2, PLK2, DAB2IP, GRIN2B, PBX1, SYT7, MED13L, BCL9,…	PID1, CSRNP3, TENM4, CELF4, LDB2, PPP1R9A, ROBO1, PPP3CA, GRM7, PDE4B, NEFM, WDR7, HMG20A, NEO1, SRRM4, DST, DAPK1, LMO4, PRKCE, KAZN, SOX11, ACSL3, ANK3, ADRA2A, CLIP2, MYCN, DAAM1, MAP1B, SCN8A, DDIT4, CDH13, WDFY3, PLPP3, GRIA1, SLC24A2, NRXN1, TSHZ2, TMTC1, SLC1A4, ACACA, FAM124A, MVB12B, CAMTA1, TNRC18, NCAM1, SRGAP3, EXTL3, PLXNA4, TUB, CADM1, AUTS2, SYT1, ATRNL1, MICAL3, D430041D05RIK, GRI…	PID1, TENM4, LDB2, ROBO1, NEO1, SRRM4, LMO4, PRKCE, MAP1B, SLC24A2, TSHZ2, CAMTA1, NCAM1, SRGAP3, EXTL3, CADM1, AUTS2, GRIN2B, PBX1, SYT7, MED13L, BCL9, SLC4A8, NFIB, ADGRL2, NECTIN1
MeCP2 Visual Cortex Knockout GSE67294 up	23.1643	GEO RNA-seq Disease and Drug	CNTNAP2, TENM2, TENM3, TENM4, MAST4, MYT1L, FRY, SIPA1L2, SLC8A1, HK1, PCLO, TRIM2, GPRASP1, CALN1, RBFOX1, EPHA7, PRKCE, SEZ6L, SRCIN1, YWHAZ, FOXP1, ZEB2, MAP1B, PLCB1, UTRN, SLC25A4, PFN2, SLC24A2, PPM1L, TSHZ2, NCALD, NOCT, CAMTA1, CTNNA2, NCAM2, EXTL3, RAB6B, GOT1, PCDH9, AUTS2, CADM2, GOT2, CADPS, DAB2IP, PLEKHA5, LSAMP, GRIN2B, PBX1, TTLL7, NELL2, NFIB, FAT3, APBA1, TCF4, PFKM, ADGRL2, ADG…	ZFP644, CNTNAP2, APP, RYR2, CSRNP3, TENM3, TENM4, MTCL1, SETD7, FMN1, RORA, PPP1R9A, PPP3CA, BASP1, WDR7, KIF21A, MAGI1, RBFOX1, DST, LIMCH1, PRKCE, ARAP2, PRKCA, ETV1, KCNAB2, ACSL3, ANK3, SRCIN1, SPTB, FOXP1, MAP1B, SCN8A, WDFY3, UTRN, RAPGEF4, GRIA1, SLC24A2, RTN1, TSHZ2, AKAP6, RASGRP1, NOCT, ZMAT4, HIVEP1, CAMTA1, APBB2, EXTL3, SMAD3, AUTS2, SYT1, ATRNL1, IQSEC1, PLEKHA5, D430041D05RIK, ATP2…	CNTNAP2, TENM3, TENM4, RBFOX1, PRKCE, SRCIN1, FOXP1, MAP1B, UTRN, SLC24A2, TSHZ2, NOCT, CAMTA1, EXTL3, AUTS2, PLEKHA5, GRIN2B, PBX1, TTLL7, NELL2, NFIB, FAT3, ADGRL2, ADGRL3
DICER1 Hippocampus Knockout GSE60261 up	21.3185	GEO RNA-seq Disease and Drug	DGKG, PCSK2, TENM2, NRP2, TENM3, CTNND2, CELF2, ITSN1, XYLT1, PTPRJ, FRY, RIMS1, GRM5, PCLO, ZMIZ1, NEO1, EPHA4, UNC5A, TMEM178B, SLC6A17, ANK2, NAV2, SRCIN1, TIAM1, ZEB2, ADGRB2, SETBP1, MAP1B, PITPNM3, PXDN, PITPNM2, UTRN, SHANK1, SLC24A2, TSHZ2, TRANK1, ADCY1, PCNX2, NSD1, SLIT1, NCAM1, SRGAP3, HIVEP2, CSMD1, RAB6B, SASH1, ARPP21, CADM2, KCNB1, NTRK3, DAB2IP, LSAMP, SYT7, MED13L, SLC6A6, SLC4A…	PCSK2, TENM3, CHD9, SETD7, ZBTB20, ARHGAP39, SYNE1, NR3C2, NETO1, TEAD1, NEO1, DST, ANK3, NAV2, SRCIN1, SPTB, ANK1, TIAM1, ADCY9, NAV3, SETBP1, MAP1B, SCN8A, WDFY3, UTRN, PLPP3, RAPGEF4, SLC24A2, PLPPR4, TSHZ2, CACNA1A, ASAP1, KALRN, RASGRP1, STOX2, PCNX2, SLIT1, FLNB, TNRC18, NCAM1, SRGAP3, CSMD1, TUB, RAP1GAP2, LINGO1, NTRK2, GABBR2, PTPRN2, SYT1, IQSEC1, NTRK3, D430041D05RIK, ATP2B2, ATP2B1, D…	PCSK2, TENM3, NEO1, NAV2, SRCIN1, TIAM1, SETBP1, MAP1B, UTRN, SLC24A2, TSHZ2, PCNX2, SLIT1, NCAM1, SRGAP3, CSMD1, NTRK3, SYT7, MED13L, SLC4A8, ADGRL2
Ezh2 Embryonic cerebellum Knockout GSE80222 up	20.9862	GEO RNA-seq Disease and Drug	TENM3, TENM4, RPL34, GRIK3, LAMC1, SIPA1L2, GALNT10, IPO5, PTPRG, ROBO1, TTC28, ZDBF2, RGS3, ZMIZ1, RPS18, TRIM2, RACK1, GRB10, EPHB1, DUSP4, RBFOX1, KCND3, DCC, PRKCE, ANK2, FRMD4B, NAV2, SEZ6L, MID1, PTP4A2, ADGRB2, SETBP1, MAP1B, ZFP423, ZFP703, TSHZ1, SHOX2, LEF1, PIK3R1, CORO1C, CUX2, ERBB4, SLIT1, NCAM1, SRGAP3, FZD1, TMEM132C, ZFHX3, BCL11B, GRIN2B, SYT7, SULF2, NELL2, TJP1, MEIS1, NFIB, E…	APP, TENM3, TENM4, RPL34, CELF4, FZD10, PTPRG, ROBO1, RACK1, TEAD1, EPHB1, DUSP4, TLE4, RBFOX1, DST, DCC, PRKCE, MTUS2, SOX11, AXIN2, NAV2, MID1, MAF, SETBP1, MAP1B, CDH13, WDFY3, PDE1C, TSHZ1, GLIS3, ASAP1, CXXC5, CNN3, CUX2, SCUBE1, ERBB4, PLAGL1, MVB12B, SLIT1, NCAM1, SRGAP3, ANKRD50, MARK1, TUB, TMEM132C, LINGO1, PHC2, ZFHX3, SMAD3, BCL11B, ERDR1, HOMER2, IRX3, CDC42BPB, GRIN2B, POU4F1, SYT7,…	TENM3, TENM4, RPL34, PTPRG, ROBO1, RACK1, EPHB1, DUSP4, RBFOX1, DCC, PRKCE, NAV2, MID1, SETBP1, MAP1B, TSHZ1, CUX2, ERBB4, SLIT1, NCAM1, SRGAP3, TMEM132C, ZFHX3, BCL11B, GRIN2B, SYT7, NELL2, MEIS1, NFIB, FAT3, BCOR
SOD1(G93A mutant) Astrocytes Transgenic 3 days GSE49023 up	19.4612	GEO RNA-seq Disease and Drug	RPL34, PTPRO, PTPRJ, RBPJ, FRY, ELAVL2, PTPRG, IGF1R, HS2ST1, TRIM2, TNR, NRCAM, GPRASP1, MB21D2, ERC2, NEO1, EPHB1, ANKS1B, CERS6, TMEM178B, PRKCE, NRG1, ANK2, MTSS1, FOXP1, SETBP1, MAP1B, SMS, COL8A1, UTRN, BCAT1, RBMS3, PPM1L, NEDD4L, ADCY1, PIK3R1, LIN7C, GNG2, CALD1, NOCT, SPOCK3, CAMTA1, NCAM1, HIVEP2, CTNNA2, RAB6B, CADM1, NTRK3, GRIN2B, NELL2, SLC4A8, RYBP, CDK6, KITL, PPP2R2B, FAT3, ADGR…	FAM49A, APP, TENM1, RPL34, TNC, JMJD1C, ELAVL2, PTPRG, IGF1R, HS2ST1, SPIN1, PDE4B, TNR, ITGB8, NEFM, NEO1, EPHB1, DST, PRKCE, SOX11, NRG1, ANK3, FOXP1, ETV6, DAAM1, SETBP1, MAP1B, WDFY3, UTRN, CD44, RBMS3, RTN1, NRXN1, GLIS3, NEDD4L, AKAP6, GLRA2, CCDC85A, NOCT, CAMTA1, NCAM1, PLXNA4, KCNJ2, HNRNPA3, CADM1, ATRNL1, NTRK3, NEK7, CRIM1, ARHGAP28, GRIN2B, DCLK1, LRP1B, NELL2, SDK1, AHI1, SLC4A8, KL…	RPL34, ELAVL2, PTPRG, IGF1R, HS2ST1, TNR, NEO1, EPHB1, PRKCE, NRG1, FOXP1, SETBP1, MAP1B, UTRN, RBMS3, NEDD4L, NOCT, CAMTA1, NCAM1, CADM1, NTRK3, GRIN2B, NELL2, SLC4A8, KITL, FAT3, ADGRL2
HD (R6/1; transgenic for exon 1) Striatum Mutant GSE59571 down	19.0154	GEO RNA-seq Disease and Drug	PCSK2, RYR1, MCTP1, MYT1L, CELF2, GRIK3, SLC4A4, RIMS1, GRM5, RASGEF1B, PHACTR1, ERC2, ANKS1B, CALN1, UNC13C, RBFOX1, PRKCE, DIO2, TBC1D8, MYRIP, SORCS2, YWHAZ, BCR, ADGRB2, PITPNM3, PXDN, PITPNM2, RARB, PLCB1, UTRN, GAS7, SLC24A2, CTTNBP2, TRANK1, NEDD4L, ADCY1, NCALD, PDZD2, GNG2, PGBD5, SPOCK3, GSG1L, HIVEP2, RAB6B, RXRG, ARPP21, BCL11B, CNTN5, KCNB1, PLK2, TMEM132B, NTRK3, PLEKHA5, SMARCA1, G…	FAM49A, PCSK2, RYR2, MTCL1, GRIK2, PPP1R9A, SLC4A4, SYNE1, TRIM9, PPP3CA, RGS2, AI593442, PHACTR1, ZFP365, RBFOX1, PRKCE, TESC, LMO2, SLC39A10, KAZN, SORCS2, ADCY9, SCN8A, SPATA13, CDH13, UTRN, GAS7, RAPGEF4, SLC24A2, CAMK2B, PDE1C, NEDD4L, 2010300C02RIK, KALRN, RASGRP1, RASD2, BRINP2, ATXN1, PDZD2, ACVR1C, GSG1L, DRD2, MAPK4, RAP1GAP2, GABBR2, SMAD3, BCL11B, SYT1, TMEM132B, NTRK3, ABCA4, PLEKHA5…	PCSK2, SLC4A4, PHACTR1, RBFOX1, PRKCE, SORCS2, UTRN, GAS7, SLC24A2, NEDD4L, PDZD2, GSG1L, BCL11B, TMEM132B, NTRK3, PLEKHA5, GRIN2B, SYT7, KITL
HDAC3 Hippocampus Knockout GSE72196 up	16.5359	GEO RNA-seq Disease and Drug	DGKG, TENM2, TENM3, TENM4, CTNND2, CELF2, PTPRJ, CMIP, PTPRG, GRM5, PCLO, TNR, PHACTR1, NRCAM, CALN1, AGTPBP1, RBFOX3, UNC5A, TMEM178B, SLC6A17, KCND3, PRKCE, ANK2, NAV2, SEZ6L, SRCIN1, YWHAZ, TANC1, ADGRB2, SETBP1, MAP1B, KCNMA1, PITPNM2, PLCB1, GAS7, SHANK1, TRANK1, RELN, NSD1, NOCT, CAMTA1, NCAM1, SRGAP3, CSMD1, RAB6B, CADM1, ARPP21, KCNB1, TMEM132B, CADPS, GRIN2B, TTLL7, FAT3, PFKM	FAM49A, APP, RYR2, TENM3, PLEKHB2, TENM4, CELF4, FMN1, CMIP, PTPRG, AI593442, OPA1, BASP1, TNR, NEFM, PHACTR1, KIF21A, RNF150, ZFP365, AGTPBP1, RBFOX3, DST, LIMCH1, PRKCE, ANK3, NAV2, SRCIN1, RAD23B, ADCY9, SETBP1, MAP1B, SCN8A, MAP7D1, WDFY3, DSCAML1, ST6GALNAC5, GAS7, CAMK2B, RTN1, AKAP6, THY1, NOCT, CAMTA1, NCAM1, SRGAP3, CSMD1, TUB, RAP1GAP2, GABBR2, CADM1, TMEM132B, D430041D05RIK, ATP2B2, GR…	TENM3, TENM4, CMIP, PTPRG, TNR, PHACTR1, AGTPBP1, RBFOX3, PRKCE, NAV2, SRCIN1, SETBP1, MAP1B, GAS7, NOCT, CAMTA1, NCAM1, SRGAP3, CSMD1, CADM1, TMEM132B, GRIN2B, TTLL7, FAT3
Beta-catenin Skin Mutation (Deletion) GSE75944 up	16.0107	GEO RNA-seq Disease and Drug	TENM2, TENM3, HIP1, TENM4, COL14A1, PCDH11X, LAMC1, PTPRG, ROBO1, ZDBF2, ZMIZ1, GRB10, NEO1, DACT1, EPHA7, CERS6, MMP2, EBF1, EBF2, MAP1B, PXDN, UTRN, GAS7, SHANK1, RBMS3, NOTCH2, FBN2, LAMA4, TSHZ2, PCDH19, LTBP1, SCUBE3, EFNB1, NSD1, BTBD3, NOCT, S1PR3, NCAM1, MPDZ, CORIN, ZFP462, ZFHX3, ANGPT1, NTRK3, LHFPL2, BICC1, SULF2, TJP1, NFIB, FAT3, ADGRL2, ADGRL3	APP, TENM1, SNED1, TENM3, RBM26, TENM4, CHD9, TNC, ANTXR1, PTPRG, ROBO1, NEO1, DST, EMP1, SLC39A10, EBF2, SOX11, DICER1, ACSL3, ANK3, VWA8, MAF, MAP1B, ADAM12, UTRN, PLPP3, GAS7, RBMS3, SLC24A3, SEMA3A, TSHZ2, NID2, LRP6, EFNB2, EFNB1, NOCT, ADAMTS17, NHS, GPC3, FLNB, TNRC18, APBB2, NCAM1, MPDZ, GPC6, SLC38A4, NTRK2, TCF7L2, ZFHX3, NTRK3, INSR, MICAL3, LAMB1, SMARCA2, PTPRD, EXT1, COL5A1, NFIB, A…	TENM3, TENM4, PTPRG, ROBO1, NEO1, EBF2, MAP1B, UTRN, GAS7, RBMS3, TSHZ2, EFNB1, NOCT, NCAM1, MPDZ, ZFHX3, NTRK3, NFIB, FAT3, ADGRL2, ADGRL3
APP/PS1-21 Hippocampus (CA1 subregion) Transgenic GSE63943 down	15.1503	GEO RNA-seq Disease and Drug	PCSK2, CNTNAP2, MYT1L, CLSTN3, FRY, GRM5, PCLO, PHACTR1, NRCAM, GPRASP1, ANKS1B, CALN1, EPHA4, RBFOX1, EPHA7, TMEM178B, SLC6A17, PRKCE, ANK2, SEZ6L, YWHAZ, ZEB2, ADGRB3, MAP1B, RAPGEF5, PLCB1, SLC25A4, GAS7, PFN2, SLC24A2, PPM1L, CTTNBP2, TSHZ2, ADCY1, NCALD, CAMTA1, SRGAP3, HIVEP2, LRRC4C, RAB6B, GOT1, CADM2, KCNB1, PLK2, NTRK3, CADPS, LSAMP, GRIN2B, TTLL7, NELL2, DLG2, PPP2R2B, FAT3, TCF4	FAM49A, PCSK2, CNTNAP2, RYR2, PPP1R9A, SYNE1, NR3C2, PPP3CA, AI593442, PHACTR1, KIF21A, ZFP365, RBFOX1, PRKCE, SLC39A10, ETV1, ANK3, SPTB, MAP1B, SCN8A, RAPGEF5, SCG2, ST6GALNAC5, GAS7, GRIA1, SLC24A2, KHDRBS3, RTN1, PLPPR4, NRXN1, TSHZ2, ADCY2, AKAP6, KALRN, RASGRP1, CAMTA1, SRGAP3, LRRC4C, HNRNPA3, PTPRN2, SYT1, HOMER2, ATRNL1, NTRK3, CRIM1, ATP2B2, ATP2B1, CDC42BPA, GRIN2B, DCLK1, TTLL7, NELL2…	PCSK2, CNTNAP2, PHACTR1, RBFOX1, PRKCE, MAP1B, RAPGEF5, GAS7, SLC24A2, TSHZ2, CAMTA1, SRGAP3, LRRC4C, NTRK3, GRIN2B, TTLL7, NELL2, FAT3
ELAVL2 NPC Knockdown GSE69092 up	14.7909	GEO RNA-seq Disease and Drug	MOXD1, HIP1, CTNND2, CASC4, LAMC1, SLC4A4, TSPAN11, IPO5, NUDT4, PTPRG, TTC28, PREX1, ZMIZ1, TRIM2, NRCAM, NEO1, CERS6, TMEM178B, KCND3, LMO4, ANK2, NAV2, YWHAZ, MTSS1, CIT, PTP4A2, ZEB2, SETBP1, IGDCC4, VGLL4, NOTCH2, PPM1L, PRUNE2, ADD3, NTN1, RELN, GNG2, EXTL3, WASF3, DTNA, CADM1, CADM2, XRCC5, RFTN1, FOXN3, GRIN2B, PBX1, TJP1, CDK6, NFIA, NFIB, PPP2R2B, SMOC1, FBXL7, FGFR2	APP, SETD7, ZBTB20, SLC35F1, MSI2, SLC4A4, ANTXR1, PTPRG, TRIM9, ITGB8, FAM3C, SOX6, TEAD1, NEO1, MAPK1IP1L, LIMCH1, LMO4, SEMA6D, GAB1, NAV2, ENAH, RAB31, SETBP1, PALLD, WDFY3, PLPP3, DOCK1, VGLL4, ARHGEF26, TNKS, HSPA13, NTN1, CNN3, STOX2, ATXN1, CUX1, ZMAT3, LRIG1, EXTL3, GPC6, PLXNA4, SPECC1, CADM1, MYO10, RFTN1, FOXN3, GRIN2B, SMARCA2, PBX1, DCLK1, FMNL2, NFIA, NFIB, PSAT1, FBXL7, FGFR2	SLC4A4, PTPRG, NEO1, LMO4, NAV2, SETBP1, VGLL4, NTN1, EXTL3, CADM1, RFTN1, FOXN3, GRIN2B, PBX1, NFIA, NFIB, FBXL7, FGFR2
Cocaine Nucleus accumbens 20 mg- kg GSE42805 up	14.1683	GEO RNA-seq Disease and Drug	PCSK2, TENM2, TENM3, CTNND2, GRIK3, XYLT1, SLC4A4, HK1, RIMS1, PCLO, RASGEF1B, NRCAM, ANKS1B, CALN1, AGTPBP1, SLC6A17, PRKCE, TBC1D8, ANK2, NAV2, SRCIN1, SORCS2, YWHAZ, FOXP1, ZEB2, MAP1B, PITPNM3, PLCB1, GAS7, SHANK1, SLC24A2, NTM, TRANK1, NEDD4L, ADCY1, NCALD, RELN, NSD1, SPOCK3, GSG1L, HIVEP2, RAB6B, ARPP21, PCDH9, BCL11B, CADM2, KCNB1, PLEKHA5, GRIN2B, PBX1, TTLL7, SLC6A6, SLC4A8, APBA1, TCF4	PCSK2, TENM3, CHD9, ZBTB20, PPP1R9A, SLC4A4, PPP3CA, AI593442, BASP1, RNF150, ZFP365, AGTPBP1, PRKCE, PRKCA, NAV2, SRCIN1, SORCS2, FOXP1, MAP1B, SCN8A, SCG2, GAS7, RAPGEF4, SLC24A2, CAMK2B, NRXN1, NEDD4L, KALRN, RASGRP1, FOXO1, RASD2, SCUBE1, ACVR1C, GSG1L, RAP1GAP2, LINGO1, GABBR2, HNRNPA3, BCL11B, SYT1, PLEKHA5, D430041D05RIK, ATP2B2, ATP2B1, CDC42BPA, GRIN2B, PBX1, LRP1B, TTLL7, PTPRD, SLC4A8,…	PCSK2, TENM3, SLC4A4, AGTPBP1, PRKCE, NAV2, SRCIN1, SORCS2, FOXP1, MAP1B, GAS7, SLC24A2, NEDD4L, GSG1L, BCL11B, PLEKHA5, GRIN2B, PBX1, TTLL7, SLC4A8
Schizophrena hIPSC NPC GSE63738 down	13.8671	GEO RNA-seq Disease and Drug	NOTCH2, MOXD1, HIP1, TSHZ3, TENM4, CTNND2, SHOX2, PRUNE2, PTPRO, GRIK3, LRP2, PIK3R1, AFF3, SLC4A4, NTN1, NCALD, ROBO1, RELN, SALL3, SLIT1, NCAM1, EXTL3, CSMD1, RAB6B, EPHB1, TMEM132C, PCDH9, KCND3, TMEM132B, NTRK3, LSAMP, ANK2, SEZ6L, SORCS2, MTSS1, MEIS1, NFIA, ADGRB2, NFIB, SMOC1, KIF26B, RARA, PDE3A, GAS7	APP, CPNE5, TENM4, TNC, GRIK2, AFF3, SLC4A4, ROBO1, TRIM9, SALL3, BASP1, FAM3C, SOX6, EPHB1, RGS6, TNFRSF19, PRKCA, ETV1, VASH1, ACSL3, SORCS2, CLIP2, RAB31, MMP15, STIM2, SCG2, ST6GALNAC5, EPHA3, CHST3, GAS7, KANK1, RTN1, TTYH2, SEMA3A, AKAP6, NTN1, CDH20, GPC1, GPC3, SLIT1, LRIG1, TNRC18, NCAM1, NXPH1, EXTL3, CSMD1, MAPK4, TMEM132D, SPECC1, TMEM132C, NTRK2, GABBR2, KCNJ6, KLHL25, TMEM132B, NTRK…	TENM4, AFF3, SLC4A4, NTN1, ROBO1, SALL3, SLIT1, NCAM1, EXTL3, CSMD1, EPHB1, TMEM132C, TMEM132B, NTRK3, SORCS2, MEIS1, NFIA, NFIB, GAS7
Gsa Cerebellum knockout GSE60415 down	13.8079	GEO RNA-seq Disease and Drug	DGKG, RYR1, PTPRR, BTG1, CLSTN3, GRIK3, PTPRM, FRY, SLC4A4, HK1, RIMS1, PCLO, TRIM2, TNR, HMCN1, GPRASP1, ANKS1B, CALN1, KIRREL3, UNC13C, RBFOX1, AGTPBP1, SLC6A17, KCND3, PRKCE, CACNA2D2, ANK2, SEZ6L, SRCIN1, TIAM1, MAP1B, KCNMA1, SLC25A4, GAS7, SHANK1, SLC24A2, PPM1L, NTM, ATL2, PRUNE2, PPM1H, TRANK1, ADCY1, CUX2, RELN, BTBD3, CAMTA1, SRGAP3, RAB6B, GRIA4, DTNA, GOT1, PCDH9, NTRK3, DAB2IP, LSAMP…	APP, TENM1, RYR2, PTPRR, PLEKHB2, MTCL1, CHD9, SETD7, TNC, CELF4, PTPRM, RORA, SLC4A4, SYNE1, TRIM9, PPP3CA, ZFP385B, TNR, NEFM, HMCN1, CAR4, KIRREL3, RBFOX1, ACOT7, AGTPBP1, DST, PRKCE, SEMA6D, CACNA2D2, ETV1, SRCIN1, SPTB, ANK1, TIAM1, TBC1D4, MAP1B, SCN8A, ELMO1, CD47, PLPP3, GAS7, RAPGEF4, GRIA1, SLC24A2, CAMK2B, SLC24A3, RTN1, NRXN1, PPM1H, CACNA1A, THY1, TRHDE, CUX2, TSPAN9, CHN2, CAMTA1, S…	PTPRR, PTPRM, SLC4A4, TNR, HMCN1, KIRREL3, RBFOX1, AGTPBP1, PRKCE, CACNA2D2, SRCIN1, TIAM1, MAP1B, GAS7, SLC24A2, PPM1H, CUX2, CAMTA1, SRGAP3, NTRK3, SYT7, TTLL7
CI-994 Hippocampus 30mg-kg GSE53794 down	13.7159	GEO RNA-seq Disease and Drug	FTO, PCSK2, GABRB1, NRP2, NEDD4L, ADCY1, FRY, LIN7C, SLC4A4, NCALD, IPO5, GRM5, PCLO, GNG2, PGBD5, ZMIZ1, BTBD3, NOCT, RACK1, SLIT1, TNR, NCAM1, EPHA4, RBFOX1, EPHA7, RBFOX3, BCL11B, CADM2, KCNB1, PRKCE, TMEM132B, NTRK3, LSAMP, BTBD9, SEZ6L, GRIN2B, SYT7, NELL2, TIAM1, TANC1, ADGRB2, PITPNM2, FGF13, SLC25A4, ANK, PFN2	PCSK2, RYR2, CHD9, ZBTB20, PPP1R9A, SLC4A4, COX7C, SYNE1, NR3C2, PPP3CA, AI593442, RACK1, TNR, ZFP365, RBFOX1, RBFOX3, DAPK1, PRKCE, KCNAB2, ANK3, PROX1, SPTB, TIAM1, SCN8A, PLPP3, ST6GALNAC5, ANK, FTO, GRIA1, CAMK2B, RTN1, PLPPR4, NRXN1, NEDD4L, ATXN7L3B, KALRN, CCDC85A, NOCT, SLIT1, NCAM1, WASF1, PLXNA4, HNRNPA3, PTPRN2, SMAD3, BCL11B, SYT1, TMEM132B, NTRK3, CRIM1, ATP2B2, ATP2B1, BTBD9, GRIN2B…	FTO, PCSK2, NEDD4L, SLC4A4, NOCT, RACK1, SLIT1, TNR, NCAM1, RBFOX1, RBFOX3, BCL11B, PRKCE, TMEM132B, NTRK3, BTBD9, GRIN2B, SYT7, NELL2, TIAM1, FGF13, ANK
Desipramine Brain - Nucleus accumbens (Rgs9 KO) naive x treated 15mg-kg 2x daily GSE71527 down	13.6737	GEO RNA-seq Disease and Drug	SLC24A2, NECAB2, PCSK2, RYR1, MCTP1, MYT1L, CTTNBP2, CELF2, TRANK1, NEDD4L, CACNA1C, GRM5, PCLO, PDZD2, SPOCK3, GSG1L, PHACTR1, HIVEP2, ERC2, DLGAP2, ANKS1B, CALN1, EPHA4, RBFOX1, EPHA7, PRKCH, RBFOX3, ARPP21, BCL11B, CADM2, KCNB1, PLK2, TBC1D8, GRIN2B, YWHAZ, FOXP1, BCR, TTLL7, NELL2, TIAM1, DLG2, ADGRB2, PITPNM2, RARB, FAT3, PLCB1, ADGRL2, GAS7	FAM49A, PCSK2, CPNE5, MTCL1, ZBTB20, GRIK2, SLC4A3, PPP1R9A, SYNE1, TRIM9, PPP3CA, AI593442, NETO1, PDE4B, PHACTR1, RNF150, DLGAP2, ZFP365, RBFOX1, RBFOX3, DAPK1, LIMCH1, TESC, KAZN, KCNAB2, ANK3, SPTB, FOXP1, TIAM1, SCN8A, GAS7, SLC24A2, CAMK2B, PDE1C, PLPPR4, NEDD4L, TMTC1, KALRN, RASGRP1, FOXO1, EFNB2, RASD2, PDZD2, GSG1L, DRD2, WASF1, KCNJ2, BCL11B, ATP2B2, ATP2B1, GRIN2B, DCLK1, TTLL7, NELL2…	SLC24A2, PCSK2, NEDD4L, PDZD2, GSG1L, PHACTR1, DLGAP2, RBFOX1, RBFOX3, BCL11B, GRIN2B, FOXP1, TTLL7, NELL2, TIAM1, FAT3, ADGRL2, GAS7
Nova2 Brain - Cortex Knockout GSE69711 down	13.3484	GEO RNA-seq Disease and Drug	TENM2, TENM3, CELF2, ITSN1, FRY, SLC8A1, GRM5, PCLO, TRIM2, NRCAM, GPRASP1, NEO1, CALN1, EPHA4, AGTPBP1, TMEM178B, PRKCE, ANK2, YWHAZ, FOXP1, ZEB2, ADGRB3, MAP1B, GAS7, TRANK1, ADCY1, PIK3R1, CACNA1C, LIN7C, RELN, GNG2, NSD1, NOCT, NCAM1, HIVEP2, ARPP21, PCDH9, BCL11B, CADM2, NTRK3, LSAMP, GRIN2B, PBX1, NELL2, DLG2, FAT3, TCF4, TMCC1, ADGRL2, ADGRL3	FAM49A, TENM1, CSRNP3, TENM3, JMJD1C, PTPRK, PPP1R9A, PPP3CA, BASP1, SPIN1, NEO1, AGTPBP1, DST, PRKCE, SOX11, ANK3, FOXP1, ENAH, CLIP2, NAV3, MAP1B, WDFY3, GAS7, GRIA1, CAMK2B, RTN1, TNKS, NRXN1, ATXN7L3B, AKAP6, KALRN, ACACA, STOX2, NOCT, NCAM1, PLXNA4, TUB, NTRK2, BCL11B, NTRK3, D430041D05RIK, ATP2B2, ATP2B1, CDC42BPA, GRIN2B, PBX1, DCLK1, LRP1B, PTPRD, NELL2, NBEA, NOVA1, CAMK4, CNTN1, FAT3, F…	TENM3, NEO1, AGTPBP1, PRKCE, FOXP1, MAP1B, GAS7, NOCT, NCAM1, BCL11B, NTRK3, GRIN2B, PBX1, NELL2, FAT3, ADGRL2, ADGRL3
Tetradotoxin Hippocampus 1 uM GSE67245 down	13.0283	GEO RNA-seq Disease and Drug	KCNG1, TENM2, NRP2, TENM3, HIP1, TENM4, CLSTN3, CTNND2, CELF2, ITSN1, PTPRJ, SLC4A4, SLC8A1, PITPNC1, PTPRG, HK1, RIMS1, PCLO, PHACTR1, NRCAM, CALN1, EPHA4, UNC5A, TMEM178B, SLC6A17, PRKCE, ANK2, NAV2, SRCIN1, TIAM1, BDH1, ADGRB2, MAP1B, GAS7, SHANK1, CTTNBP2, FOXG1, TRANK1, ADCY1, RELN, NCAM1, HIVEP2, CSMD2, RAB6B, WASF3, GALNT2, NTRK3, GRIN2B, SLC6A6, APBA1, TCF4	APP, RYR2, TENM3, TENM4, ZBTB20, JMJD1C, ATP5G3, SLC4A3, SLC4A4, PTPRG, SPRED2, AI593442, PHACTR1, DST, PRKCE, ANK3, NAV2, SRCIN1, ENAH, TIAM1, NAV3, MAP1B, SCN8A, WDFY3, GAS7, CAMK2B, PLPPR4, NRXN1, CACNA1A, AKAP6, THY1, KALRN, STOX2, ATXN1, CHST11, ZMAT3, HIVEP1, TNRC18, NCAM1, CSMD2, WASF1, PLXNA4, SYT1, GALNT2, NTRK3, ATP2B2, CDC42BPB, ATP2B1, GRIN2B, SMARCA2, PTPRD, KLF6, NR4A3, NBEA, WNK2, …	TENM3, TENM4, SLC4A4, PTPRG, PHACTR1, PRKCE, NAV2, SRCIN1, TIAM1, MAP1B, GAS7, NCAM1, CSMD2, GALNT2, NTRK3, GRIN2B
PS2APP Astrocyte Transgenic 13 months GSE75431 down	12.8673	GEO RNA-seq Disease and Drug	PCSK2, GABRB1, CELF2, FRY, GRM5, PCLO, TRIM2, TNR, PHACTR1, NRCAM, GPRASP1, ANKS1B, SLC6A17, ANK2, NAV2, MID1, YWHAZ, ZEB2, ADGRB3, MAP1B, PECAM1, SHANK1, SLC24A2, YTHDC1, CACNA1C, SLITRK1, NOCT, DCDC2C, CAMTA1, HIVEP3, SRGAP3, HIVEP2, CSMD1, RAB6B, GRIA4, ARPP21, PCDH9, AUTS2, CADM2, KCNB1, NTRK3, LSAMP, GRIN2B, PBX1, DLG2, FAT3, TCF4, SSBP2, ADGRL3	PCSK2, ZFP644, CHD9, CELF4, ZBTB20, JMJD1C, GRIK2, PPP1R9A, TRIM9, PPP3CA, AI593442, TNR, PHACTR1, RNF150, ANK3, NAV2, MID1, RUNX2, ENAH, MAP1B, SCN8A, PRKCQ, CD47, SLC24A2, RTN1, NRXN1, RASGRP1, ACACA, STOX2, SLITRK1, NOCT, CAMTA1, SRGAP3, CSMD1, ARGLU1, NTRK2, HNRNPA3, AUTS2, SYT1, LRBA, KCNB2, NTRK3, ATP2B2, ATP2B1, CDC42BPA, GRIN2B, PBX1, DCLK1, LRP1B, PTPRD, NBEA, CAMK4, CNTN1, FAT3, CDK14, …	PCSK2, TNR, PHACTR1, NAV2, MID1, MAP1B, SLC24A2, SLITRK1, NOCT, CAMTA1, SRGAP3, CSMD1, AUTS2, NTRK3, GRIN2B, PBX1, FAT3, ADGRL3
PS2APP Neuron Transgenic 13 months GSE75431 down	12.8673	GEO RNA-seq Disease and Drug	PCSK2, GABRB1, CELF2, FRY, GRM5, PCLO, TRIM2, TNR, PHACTR1, NRCAM, GPRASP1, ANKS1B, SLC6A17, ANK2, NAV2, MID1, YWHAZ, ZEB2, ADGRB3, MAP1B, PECAM1, SHANK1, SLC24A2, YTHDC1, CACNA1C, SLITRK1, NOCT, DCDC2C, CAMTA1, HIVEP3, SRGAP3, HIVEP2, CSMD1, RAB6B, GRIA4, ARPP21, PCDH9, AUTS2, CADM2, KCNB1, NTRK3, LSAMP, GRIN2B, PBX1, DLG2, FAT3, TCF4, SSBP2, ADGRL3	PCSK2, ZFP644, CHD9, CELF4, ZBTB20, JMJD1C, GRIK2, PPP1R9A, TRIM9, PPP3CA, AI593442, TNR, PHACTR1, RNF150, ANK3, NAV2, MID1, RUNX2, ENAH, MAP1B, SCN8A, PRKCQ, CD47, SLC24A2, RTN1, NRXN1, RASGRP1, ACACA, STOX2, SLITRK1, NOCT, CAMTA1, SRGAP3, CSMD1, ARGLU1, NTRK2, HNRNPA3, AUTS2, SYT1, LRBA, KCNB2, NTRK3, ATP2B2, ATP2B1, CDC42BPA, GRIN2B, PBX1, DCLK1, LRP1B, PTPRD, NBEA, CAMK4, CNTN1, FAT3, CDK14, …	PCSK2, TNR, PHACTR1, NAV2, MID1, MAP1B, SLC24A2, SLITRK1, NOCT, CAMTA1, SRGAP3, CSMD1, AUTS2, NTRK3, GRIN2B, PBX1, FAT3, ADGRL3
Nfib Primary lung tumor-derived cells Overexpression GSE82005 down	12.7961	GEO RNA-seq Disease and Drug	PCSK2, PTPRU, PPM1L, TENM4, MYT1L, TSHZ1, TSHZ2, AFF3, SLC8A1, CMIP, NCALD, JAKMIP2, ROBO1, ZDBF2, PCLO, GNG2, TNR, CSMD2, PRKG1, GRIA4, GOT1, NEBL, THOC2, PARVB, MTSS1, BCR, PTP4A2, ADGRB2, ADGRB3, MAP1B, COL8A1, TCF4, BCOR, PLCB1, SLC25A4, ANK, FGFR2, SHANK1	PCSK2, ATP8A2, TENM4, MTCL1, CHD9, SETD7, JMJD1C, SLC35F1, AFF3, CMIP, ROBO1, NETO1, BASP1, TNR, ITGB8, PRKG1, SOX5, KCNH5, SEMA6D, IPMK, NPY1R, ETV1, ACSL3, PROX1, ENAH, ADCY9, TCERG1L, MAP1B, DMRTA1, CDH13, DSCAML1, SCG2, ANK, PDE1C, TSHZ1, TSHZ2, GLIS3, TMEM164, WDR66, RASD2, STOX2, ACVR1C, CHN2, PLAGL1, SLITRK6, MAN1C1, CSMD2, ZSWIM5, PLXNA4, MAPK4, MAP2K6, TUB, NTRK2, PHC2, PTPRN2, SYT1, NEB…	PCSK2, TENM4, TSHZ1, TSHZ2, AFF3, CMIP, ROBO1, TNR, CSMD2, PRKG1, NEBL, PARVB, MAP1B, BCOR, ANK, FGFR2
TGFB3 Palatal shelves E15.5 GSE45568 down	12.6435	GEO RNA-seq Disease and Drug	FBN2, NRP2, BTG1, TENM3, TENM4, COL14A1, RPL34, LAMA4, LAMC1, LTBP1, PTPRG, ROBO1, IGF1R, RPS15A, SH3PXD2A, RPS18, CALD1, NSD1, NOCT, RACK1, GRB10, SLIT3, S1PR3, HMCN1, MPDZ, TMEM132C, EPHA4, COL25A1, LHFPL2, SMARCA1, MID1, IGSF10, ZEB2, STAG2, SETBP1, NFIB, KIF26B, PXDN, COL8A1, TCF4, UTRN, ADGRL2, FGFR2, DSC3, RBMS3	TENM3, TENM4, RPL34, TNC, ZBTB20, ANTXR1, PTPRG, ROBO1, IGF1R, PPP3CA, RACK1, KDR, NEFM, PGM5, HMCN1, TEAD1, DST, COL25A1, LIMCH1, TNFRSF19, EMP1, MID1, SETBP1, STIM2, PALLD, PKP1, WDFY3, UTRN, PLPP3, DOCK1, EPHA3, CD44, DSC3, RBMS3, ATXN7L3B, PCDH18, ACACA, LRP6, TSPAN9, PLAGL1, NOCT, GPC3, FLNB, TNRC18, SLIT3, MPDZ, TMEM132C, ERDR1, ATRNL1, ARHGAP28, LAMB1, SMARCA2, PTPRD, COL1A2, COL5A1, NFIB,…	TENM3, TENM4, RPL34, PTPRG, ROBO1, IGF1R, NOCT, RACK1, SLIT3, HMCN1, MPDZ, TMEM132C, COL25A1, MID1, SETBP1, NFIB, UTRN, ADGRL2, FGFR2, DSC3, RBMS3
KCl Embryonic cortex 50 mM 1 hr GSE61024 up	12.3505	GEO RNA-seq Disease and Drug	TENM2, TENM3, TENM4, CLSTN3, CTNND2, CELF2, ITSN1, PCDH11X, FRY, CMIP, ELAVL2, IPO5, NUDT4, ROBO1, HK1, ZDBF2, RIMS1, GRM5, PCLO, TRIM2, NRCAM, GPRASP1, ERC2, NEO1, SLC6A17, ANK2, YWHAZ, ZEB2, MAP1B, SMS, PLCB1, SLC25A4, NTM, GPR85, ADCY1, PIK3R1, LIN7C, PCDH19, RELN, GNG2, ERBB4, NSD1, NOCT, CAMTA1, NCAM1, SRGAP3, HIVEP2, CTNNA2, NCAM2, RAB6B, PCDH9, CADM2, PLK2, CADPS, LSAMP, GRIN2B, PBX1, NELL…	FAM49A, APP, TENM1, TENM3, TENM4, CELF4, JMJD1C, RORB, PTPRK, CMIP, ELAVL2, ROBO1, RGS2, BASP1, WDR7, NEO1, ACOT7, DST, IFRD1, SOX11, ACSL3, ANK3, TMEM130, ARID1B, CLIP2, NAV3, MAP1B, MAP7D1, CDH13, WDFY3, SCG2, GRIA1, CAMK2B, SEC23A, TNKS, NRXN1, ATXN7L3B, AKAP6, KALRN, ACACA, EFNB2, ERBB4, NOCT, CAMTA1, TNRC18, NCAM1, SRGAP3, PLXNA4, LINGO1, NTRK2, HNRNPA3, SYT1, CDC42BPB, ATP2B1, CDC42BPA, GRI…	TENM3, TENM4, CMIP, ELAVL2, ROBO1, NEO1, MAP1B, ERBB4, NOCT, CAMTA1, NCAM1, SRGAP3, GRIN2B, PBX1, NELL2, KITL, NFIB, FAT3
Baf60c Cardiac precursor stage (D5.3) knockout GSE59383 down	12.1014	GEO RNA-seq Disease and Drug	SLC24A2, FBN2, CASZ1, BTG1, TENM3, HIP1, PPM1L, TENM4, CTTNBP2, CELF2, NEDD4L, PTPRM, CACNA1C, ADD3, LTBP1, SLC8A1, TTC28, ZC3H12C, SH3PXD2A, ZMIZ1, RPS18, RPS6KA2, MPDZ, NEO1, PRKG1, CORIN, DACT1, EPHA7, ZFHX3, CADM1, ANGPT1, NEBL, CACNA2D2, HMGA2, ESRRG, BTBD9, YWHAZ, SMAD7, RYBP, SETBP1, NFIB, PPP1R3B, MAP1B, SIK3, PDE3A, ST6GALNAC3, SSBP2, RBMS3	FAM49A, RYR2, TENM3, TENM4, SH3KBP1, TNC, PTPRM, LDLRAD3, PTPRK, PPP1R9A, ANTXR1, MYO18B, SPIN1, PHACTR2, SOX6, NEO1, PRKG1, IFRD1, CACNA2D2, SOX11, PRKCA, ZFP618, ANK3, ETV6, SETBP1, PPP1R3B, MAP1B, ADAM12, RBMS3, SLC24A2, CASZ1, NEDD4L, AKAP6, SLC1A4, CACNA1D, EFNB2, STOX2, SCUBE1, NHS, HIVEP1, MPDZ, GPC6, PLXNA4, ZFHX3, CADM1, HOMER2, NEBL, HMGA2, ATP2B1, BTBD9, PTPRD, KLF6, NFIB, CAMK4, 95300…	SLC24A2, CASZ1, TENM3, TENM4, NEDD4L, PTPRM, MPDZ, NEO1, PRKG1, ZFHX3, CADM1, NEBL, CACNA2D2, HMGA2, BTBD9, SETBP1, NFIB, PPP1R3B, MAP1B, RBMS3
NSR100/Srrm4 Cortex Knockout GSE65818 up	12.0571	GEO RNA-seq Disease and Drug	TENM2, NRP2, TENM3, TSHZ3, TENM4, CTNND2, FOXG1, PTPRO, NEDD4L, ZFP608, AFF3, NTN1, CMIP, ROBO1, IGF1R, TTC28, RELN, ZMIZ1, NOCT, RACK1, PHACTR1, NCAM1, NEO1, EPHB1, ZFP462, EPHA4, KDM4B, BCL11B, AUTS2, SND1, PBX1, MTSS1, FOXP1, BCR, NELL2, BCL9, ZEB2, SETBP1, NFIB, KIF26B, EIF3H, FAT3, TCF4, SSBP2, MDGA1, GAS7	APP, CSRNP3, TENM3, TENM4, ZBTB20, ZFP608, AFF3, BACH2, CMIP, ROBO1, IGF1R, CDH4, RACK1, PHACTR1, KIF21A, NEO1, EPHB1, DST, DAPK1, SOX11, ARID1B, FOXP1, CLIP2, MN1, DAAM1, SETBP1, MAP7D1, WDFY3, CD47, EPHA3, GAS7, CAMK2B, TNKS, NEDD4L, NTN1, PHF21A, CNN3, EFNB2, SCUBE1, NOCT, TNRC18, NCAM1, PLXNA4, NTRK2, BCL11B, AUTS2, TXNRD1, MICAL3, D430041D05RIK, SMARCA2, PBX1, NELL2, BCL9, AHI1, NFIB, WNK2, …	TENM3, TENM4, NEDD4L, ZFP608, AFF3, NTN1, CMIP, ROBO1, IGF1R, NOCT, RACK1, PHACTR1, NCAM1, NEO1, EPHB1, BCL11B, AUTS2, PBX1, FOXP1, NELL2, BCL9, SETBP1, NFIB, FAT3, GAS7
Dnmt3a Cortex knockout GSE58261 down	11.8847	GEO RNA-seq Disease and Drug	GABRB1, TENM2, MYT1L, CLSTN3, CELF2, ITSN1, FRY, SLC4A4, GRM5, PCLO, TNR, PHACTR1, NRCAM, GPRASP1, ANKS1B, CALN1, EPHA4, TMEM178B, SLC6A17, PRKCE, ANK2, SEZ6L, YWHAZ, ZEB2, MAP1B, SLC25A4, GAS7, PFN2, NEDD4L, ADCY1, NCALD, RELN, NSD1, NCAM1, SRGAP3, HIVEP2, RAB6B, CADM1, ARPP21, CADM2, NTRK3, CADPS, LSAMP, GRIN2B, TTLL7, NELL2, DLG2, APBA1, TCF4	FAM49A, APP, RYR2, ZBTB20, PPP1R9A, SLC4A4, SYNE1, TRIM9, PPP3CA, BASP1, TNR, PHACTR1, WDR7, KIF21A, DST, PRKCE, ANK3, RAD23B, TMEM130, MAP1B, SCN8A, WDFY3, CD47, ST6GALNAC5, GAS7, GRIA1, CAMK2B, RTN1, PLPPR4, NRXN1, NEDD4L, ATXN7L3B, AKAP6, RASGRP1, ZMAT3, NCAM1, SRGAP3, NTRK2, PTPRN2, CADM1, SYT1, NTRK3, ATP2B1, CDC42BPA, GRIN2B, DCLK1, TTLL7, PTPRD, NELL2, AHI1, NBEA, CAMK4, CNTN1, CDK14, ITM2C	SLC4A4, TNR, PHACTR1, PRKCE, MAP1B, GAS7, NEDD4L, NCAM1, SRGAP3, CADM1, NTRK3, GRIN2B, TTLL7, NELL2
LPS Astrocyte GSE75246 down	11.8417	GEO RNA-seq Disease and Drug	GABRB1, TENM3, FAM13C, CTNND2, ITSN1, XYLT1, STON2, SLC4A4, PITPNC1, PREX1, PCLO, ZMIZ1, GPRASP1, CCDC93, ANK2, NAV2, IGDCC4, DAAM2, ADGRB3, PXDN, PITPNM2, PLCB1, UTRN, SDCCAG8, NOTCH2, LAMA2, CTTNBP2, NTM, PRDM16, DMD, HIVEP3, GPC5, NCAM1, SRGAP3, SASH1, DTNA, CADM1, PCDH9, AUTS2, LSAMP, GRIN2B, PBX1, SLC6A6, NFIA, NFIB, FAT3, TCF4, TMCC1, FGFR2	SNED1, TENM3, CHD9, TNC, ZBTB20, MSI2, RORB, PPP1R9A, SLC4A4, SYNE1, TRIM9, HMG20A, KIF21A, NCKAP5, CDK5RAP2, LIMCH1, SEMA6D, TNFRSF19, NAV2, ENAH, VWA8, UTRN, PLPP3, DOCK1, ANKS1, NRXN1, KALRN, STOX2, CUX1, TSPAN9, PRDM16, HIVEP1, KCNN2, NCAM1, SRGAP3, ARGLU1, SPECC1, NTRK2, POU2F1, CADM1, MYO10, AUTS2, ATP2B2, DDHD1, GRIN2C, GRIN2B, SMARCA2, PBX1, DCLK1, PTPRD, NFIA, NFIB, FAT3, FGFR3, FGFR2	TENM3, SLC4A4, NAV2, UTRN, PRDM16, NCAM1, SRGAP3, CADM1, AUTS2, GRIN2B, PBX1, NFIA, NFIB, FAT3, FGFR2
Roxadust Retina GSE74170 down	11.4257	GEO RNA-seq Disease and Drug	SLC24A2, PCSK2, MYT1L, NTM, PRUNE2, PCDH11X, CASC4, ADD3, PITPNC1, IPO5, RIMS1, CUX2, SPOCK3, NRCAM, NCAM1, CTNNA2, NCAM2, GPRASP1, MPDZ, RAB6B, GRIA4, CALN1, RBFOX1, AGTPBP1, CADM1, NEBL, ESRRB, GOT2, CADPS, LSAMP, TBC1D8, ANK2, LHFPL2, MID1, SYT7, TTLL7, SLC6A6, DLG2, MAP1B, APBA1, GALNTL6, UTRN, FGF12	PCSK2, APP, FRMPD1, CELF4, MSI2, RORB, SLC4A3, UBASH3B, DPF3, NEFM, FAM3C, RGS6, RBFOX1, ACOT7, AGTPBP1, SHROOM3, PRKCA, TMEM130, MID1, MAP1B, KIFC3, UTRN, SCG2, SLC24A2, CAMK2B, SLC24A3, PLPPR4, SEMA3A, ADCY2, AKAP6, THY1, CUX2, ZMAT4, APBB2, NCAM1, MPDZ, RAP1GAP2, GABBR2, PTPRN2, CADM1, ERDR1, SYT1, NEBL, ATRNL1, ABCA4, CRIM1, TDRD7, ATP2B2, ATP2B1, CDC42BPA, SYT7, TTC39B, TTLL7, CAMK4, CNTN1, …	SLC24A2, PCSK2, CUX2, NCAM1, MPDZ, RBFOX1, AGTPBP1, CADM1, NEBL, MID1, SYT7, TTLL7, MAP1B, GALNTL6, UTRN, FGF12
Bexarotene Cortex GSE77569 down	10.7304	GEO RNA-seq Disease and Drug	SLC24A2, PCSK2, PPM1L, CLSTN3, CTNND2, CELF2, NTM, CASC4, TRANK1, ADCY1, CMIP, TMEM47, GRM5, PCLO, ZMIZ1, TRIM2, BTBD3, TNR, CAMTA1, NRCAM, SRGAP3, HIVEP2, RAB6B, WASF3, ANKS1B, EPHA4, CADM1, TMEM178B, SLC6A17, CADM2, PRKCE, SEZ6L, GRIN2B, SRCIN1, MID1, YWHAZ, PBX1, SYT7, TTLL7, NELL2, DLG2, ADGRB2, MAP1B, PITPNM2, TCF4, SHANK1	FAM49A, PCSK2, PLEKHB2, CELF4, MSI2, CMIP, TRIM9, PPP3CA, AI593442, BASP1, SPIN1, TNR, WDR7, ZFP365, PRKCE, SLC39A10, PRKCA, ACSL3, SRCIN1, MID1, MAP1B, SCN8A, CD47, SLC24A2, PLPPR4, NRXN1, CACNA1A, KALRN, RASGRP1, STOX2, CAMTA1, SRGAP3, WASF1, ARGLU1, RAP1GAP2, LINGO1, NTRK2, GABBR2, CADM1, SYT1, IQSEC1, D430041D05RIK, ATP2B2, ATP2B1, CDC42BPA, GRIN2B, PBX1, DCLK1, SYT7, TTLL7, PTPRD, NELL2, NBE…	SLC24A2, PCSK2, CMIP, TNR, CAMTA1, SRGAP3, CADM1, PRKCE, GRIN2B, SRCIN1, MID1, PBX1, SYT7, TTLL7, NELL2, MAP1B
Huntington's NSCs GSE74201 up	10.618	GEO RNA-seq Disease and Drug	FBN2, MOXD1, NRP2, CTNND2, WWC2, CHD7, LPAR1, NEDD9, LAMC1, BARX1, LYPD6, NTN1, GALNT10, NCALD, PTPRG, GRIP1, SCUBE3, CHCHD3, CALD1, SH3BP4, S1PR3, HMCN1, EPHA4, COL25A1, XRCC5, HUNK, EBF2, MID1, YWHAZ, PBX1, MED13L, TJP1, TANC1, SMS, RARB, FAT3, TCF4, UTRN, BCAT1, ADGRL2, TNFRSF21, ADGRL3, SPSB4	APP, PTPRG, TRIM9, GRIP1, PHACTR2, NEFM, SVEP1, HMCN1, TEAD1, DST, COL25A1, LIMCH1, FNDC3B, EBF2, SHROOM3, ACSL3, MID1, ENAH, RAB31, MYCN, RBMS1, UTRN, SEMA3A, ASAP1, SLC7A1, NTN1, PCDH18, TRHDE, ACACA, CNN3, EFNB2, GPC1, GPC3, SH3BP4, FLNB, APBB2, LRIG3, GPC6, PLXNA4, SLC25A24, TCF7L2, HNRNPA3, SMAD3, MYO10, TXNRD1, CRIM1, PTPN11, PBX1, MED13L, PTPRD, EXT1, CENPF, NBEA, SPRY2, FAT3, FAT4, ADGRL2…	NTN1, PTPRG, GRIP1, SH3BP4, HMCN1, COL25A1, EBF2, MID1, PBX1, MED13L, FAT3, UTRN, ADGRL2, ADGRL3
Olig2 Brain tumor conditional Knockout GSE71493 up	10.5698	GEO RNA-seq Disease and Drug	SLC24A2, HIP1, ADCY1, LAMC1, SIPA1L2, SLC4A4, TMEM47, PREX1, GRM5, PDZD2, GNG2, SALL3, RPS18, CALD1, TRIM2, DMD, PHACTR1, NRCAM, SRGAP3, SUSD5, RAB6B, SH3D19, FZD1, CHST7, KCND3, DIO2, ANK2, SORCS1, GRIN2B, SORCS2, NELL2, DLG2, NFIA, DAAM2, NFIB, PITPNM2, TCF4, PFKM, GAS7, SHANK1	TNC, ZBTB20, SLC35F1, PPP1R9A, SLC4A4, PPP3CA, CDH4, SALL3, PHACTR1, KIF21A, TEAD1, CDK5RAP2, SH3D19, DST, LIMCH1, SEMA6D, ARAP2, SLC39A10, SORCS1, ETV1, SPTB, SORCS2, RAB31, ADAM12, PLPP3, DOCK1, GAS7, RAPGEF4, SLC24A2, RTN1, ARHGEF26, NRXN1, ATXN7L3B, KALRN, RASGRP1, CNN3, STOX2, FUT8, PDZD2, CUX1, CDH20, LRIG1, FLNB, SRGAP3, NXPH1, NTRK2, MYO10, SYT1, ATP2B2, ATP2B1, GRIN2B, SMARCA2, DCLK1, PT…	SLC24A2, SLC4A4, PDZD2, SALL3, PHACTR1, SRGAP3, SH3D19, SORCS1, GRIN2B, SORCS2, NELL2, NFIA, NFIB, GAS7
Ezh2 Embryonic cerebellum Knockout GSE80222 down	10.2997	GEO RNA-seq Disease and Drug	TENM2, NRP2, PID1, BTG1, CTNND2, CELF2, PCDH11X, CDH9, PCLO, PPP4R2, CNTNAP5A, TNR, MB21D2, ERC2, DACT1, EPHA4, EPHA7, TMEM178B, EBF2, TMEM170B, YWHAZ, FOXP1, ZEB2, ADGRB3, SMS, PLCB1, PFN2, CTTNBP2, NTM, SLCO5A1, GNG2, BTBD3, SPOCK3, CTNNA2, RAB6B, SKOR2, CADM1, PCDH9, AUTS2, CADM2, GALNT2, NTRK3, ESRRB, PLEKHA5, ESRRG, ENOX1, DLG2, PPP2R2B, KIF26B, TCF4, SSBP2, NECTIN3, ADGRL2, ADGRL3, NECTIN1	PID1, RTN1, TNC, ATXN7L3B, RORA, SLC35F1, CDH9, MEDAG, FSTL5, STOX2, BASP1, CHN2, TNR, NEFM, ARGLU1, PLXNA4, RGS6, HNRNPA3, CADM1, AUTS2, SYT1, GALNT2, NTRK3, PLEKHA5, EBF2, ETV1, ATP2B1, SMARCA2, TSN, DCLK1, FOXP1, ENOX1, AHI1, FMNL2, NBEA, KLHL5, RBMS1, CD47, ADGRL2, ADGRL3, NECTIN1	PID1, CDH9, TNR, EBF2, FOXP1, CADM1, AUTS2, GALNT2, NTRK3, PLEKHA5, ENOX1, ADGRL2, ADGRL3, NECTIN1
Chd7 Spinal Cord Conditional Knockout GSE72726 up	10.0291	GEO RNA-seq Disease and Drug	CNTNAP2, TENM4, CLSTN3, CTNND2, NTM, TSHZ2, TRANK1, ADCY1, SLC4A4, CMIP, NCALD, PTPRG, BEGAIN, HK1, GRM5, RELN, GNG2, ZMIZ1, CAMTA1, NRCAM, NCAM1, SRGAP3, GPRASP1, RAB6B, CAR10, SASH1, RBFOX1, RBFOX3, TMEM178B, PRKCE, NTRK3, CADPS, LSAMP, ANK2, SEZ6L, MID1, YWHAZ, NELL2, DLG2, ADGRB2, PPP2R2B, MAP1B, APBA1, FGF13, SLC25A4, ADGRL2, ADGRL3, SHANK1	CNTNAP2, PLEKHB2, TENM4, CELF4, SLC4A4, CMIP, PTPRG, TRIM9, BASP1, SPIN1, NEFM, RBFOX1, RBFOX3, PRKCE, TMEM130, MID1, MAP1B, CDH13, PLPP3, SLC24A3, RTN1, NRXN1, TSHZ2, CACNA1A, SLC1A4, THY1, CNN3, STOX2, LRIG1, CAMTA1, TNRC18, NCAM1, SRGAP3, LINGO1, NTRK2, GABBR2, ERDR1, SYT1, NTRK3, ATP2B2, ATP2B1, DCLK1, NELL2, AHI1, NBEA, CAMK4, CNTN1, FGF13, FGFR3, ADGRL2, ADGRL3	CNTNAP2, TENM4, TSHZ2, SLC4A4, CMIP, PTPRG, CAMTA1, NCAM1, SRGAP3, RBFOX1, RBFOX3, PRKCE, NTRK3, MID1, NELL2, MAP1B, FGF13, ADGRL2, ADGRL3
Nova1 midhindbrain Knockout GSE69711 up	9.92826	GEO RNA-seq Disease and Drug	CNTNAP2, TENM3, MAST4, MYT1L, PCDH11X, LAMC1, FRY, CDH7, IGF1R, GRM5, TRIM2, RACK1, CALN1, RBFOX1, PRKCE, PDE4D, EBF1, ANK2, YWHAZ, ADGRB2, MAP1B, RBMS3, NOTCH2, TRANK1, ADCY1, PIK3R1, RELN, PDZD2, GNG2, ERBB4, NOCT, SPOCK3, CAMTA1, DMD, NCAM1, SRGAP3, RAB6B, ZFHX3, PCDH9, CADM2, NTRK3, CADPS, PLEKHA5, LSAMP, PBX1, MEIS1, KIF26B, TCF4, TMCC1, SSBP2, MDGA1	CNTNAP2, TENM3, RTN1, PDE1C, TNKS, NRXN1, ZBTB20, TMTC1, MSI2, IGF1R, FSTL5, PDZD2, ERBB4, NOCT, GPC1, RACK1, CAMTA1, NEFM, TNRC18, NCAM1, SRGAP3, NXPH1, GABBR2, RBFOX1, ZFHX3, SYT1, PRKCE, NTRK3, INSR, PLEKHA5, MTUS2, SOX11, CDC42BPB, ANK3, SPTB, PBX1, DCLK1, LRP1B, PTPRD, ENAH, MEIS1, COL1A2, NBEA, MAP1B, WDFY3, FAT4, RBMS3	CNTNAP2, TENM3, IGF1R, RACK1, RBFOX1, PRKCE, MAP1B, RBMS3, PDZD2, ERBB4, NOCT, CAMTA1, NCAM1, SRGAP3, ZFHX3, NTRK3, PLEKHA5, PBX1, MEIS1
C9ORF72 Brain Transgenic (C9ORF72 BAC including 500 G4C2 repeats) GSE74973 down	9.61198	GEO RNA-seq Disease and Drug	PCSK2, TENM4, CLSTN3, CTNND2, ADCY1, FRY, NCALD, HK1, PREX1, RIMS1, TNR, PHACTR1, NRCAM, NCAM1, HIVEP2, CSMD2, RAB6B, RBFOX1, RBFOX3, GOT1, LMO4, PRKCE, GOT2, DAB2IP, LSAMP, SEZ6L, GRIN2B, YWHAZ, MED13L, NELL2, MED24, ADGRB2, MAP1B, KCNMA1, PITPNM2, APBA1, PLCB1, PFKM, ANK, GAS7, SHANK1	PCSK2, APP, RYR2, TENM4, CELF4, PTPRK, SYNE1, TRIM9, AI593442, TNR, PHACTR1, WDR7, KIF21A, ZFP365, RBFOX1, ACOT7, RBFOX3, DST, LMO4, PRKCE, SLC39A10, MAP1B, SCN8A, MAP7D1, WDFY3, ANK, GAS7, RAPGEF4, KHDRBS3, NRXN1, CACNA1A, ADCY2, AKAP6, THY1, KALRN, RASGRP1, SCUBE1, HIVEP1, NCAM1, CSMD2, RAP1GAP2, LINGO1, GABBR2, PTPRN2, SYT1, IQSEC1, D430041D05RIK, ATP2B2, ATP2B1, GRIN2B, SMARCA2, MED13L, NELL2…	PCSK2, TENM4, TNR, PHACTR1, NCAM1, CSMD2, RBFOX1, RBFOX3, LMO4, PRKCE, GRIN2B, MED13L, NELL2, MAP1B, ANK, GAS7
SOD1 Astrocytes Overexpression 3 days GSE49023 up	9.59911	GEO RNA-seq Disease and Drug	NOTCH2, TENM3, TENM4, CELF2, ADCY1, LAMC1, NTN1, CMIP, ROBO1, TTC28, ZDBF2, PCLO, ZMIZ1, NSD1, SLIT1, CAMTA1, SLIT3, NCAM1, SRGAP3, EXTL3, RAB6B, NEO1, CERS6, TMEM178B, GALNT2, NTRK3, SLC6A15, GOT2, ANK2, GRIN2B, MTSS1, SULF2, RYBP, CDK6, SETBP1, DAAM2, MAP1B, KIF26B, PNOC, FAT3, APBA1, UTRN, NECTIN3, NECTIN1	TENM3, TENM4, MSI2, CMIP, ROBO1, ITGB8, KIF21A, TEAD1, NEO1, MAPK1IP1L, DST, FNDC3B, SHROOM3, DICER1, ANK3, SETBP1, MAP1B, WDFY3, UTRN, SCG2, SLC43A2, TNKS, NRXN1, ATXN7L3B, ASAP1, SLC7A1, NTN1, STOX2, CUX1, ZMAT3, PLAGL1, SLIT1, CAMTA1, SLIT3, NCAM1, SRGAP3, EXTL3, NTRK2, IQSEC1, GALNT2, NTRK3, CDC42BPB, GRIN2B, DCLK1, PTPRD, CENPF, KLF6, NBEA, PSAT1, 9530068E07RIK, FAT3, FAT4, CDC42SE2, NECTIN1	TENM3, TENM4, NTN1, CMIP, ROBO1, SLIT1, CAMTA1, SLIT3, NCAM1, SRGAP3, EXTL3, NEO1, GALNT2, NTRK3, GRIN2B, SETBP1, MAP1B, FAT3, UTRN, NECTIN1
Desipramine Brain - Nucleus accumbens naive x treated 15mg-kg 2x daily GSE71527 up	9.59294	GEO RNA-seq Disease and Drug	FTO, NECAB2, CNTNAP2, GABRB1, TENM4, PTPRO, 2510009E07RIK, FRY, SLC4A4, NTN1, ROBO1, BEGAIN, ZDBF2, TMEM47, GRM5, PDZD2, RPS6KA2, SPOCK3, GRB10, CAMTA1, PHACTR1, NCAM1, GPRASP1, SASH1, SAMD4, KIRREL3, UNC13C, CADM1, ARPP21, TMEM178B, KCND3, COL25A1, NTRK3, MID1IP1, LSAMP, CACNA2D2, ETNPPL, BCR, SLC6A6, SIK3, ADGRL3	CNTNAP2, TENM1, CSRNP3, CPNE5, PLEKHB2, TENM4, ZBTB20, HTR2C, MSI2, GRIK2, SLC4A4, ROBO1, PHACTR1, KIRREL3, DST, COL25A1, SEMA6D, CACNA2D2, KAZN, UNC5D, ANK3, GABRG3, SPTB, TMEM130, ENAH, TOX2, ELMO1, WDFY3, PLPP3, SCG2, FTO, GRIA1, SLC24A3, PDE1C, TNKS, NTN1, FOXO1, RASD2, STOX2, PDZD2, LRIG1, CAMTA1, TNRC18, NCAM1, DRD2, ARGLU1, SAMD4, NTRK2, CADM1, MYO10, NTRK3, CRIM1, CDC42BPA, AHI1, NOVA1, F…	FTO, CNTNAP2, TENM4, SLC4A4, NTN1, ROBO1, PDZD2, CAMTA1, PHACTR1, NCAM1, SAMD4, KIRREL3, CADM1, COL25A1, NTRK3, CACNA2D2, ADGRL3
SMCX Adult Amygdala Knockout GSE74630 up	9.59294	GEO RNA-seq Disease and Drug	DGKG, NECAB2, RYR1, SHC2, FOCAD, CASZ1, MCTP1, TENM4, FOXG1, TSHZ1, TRANK1, NEDD4L, SCUBE3, GRM5, RELN, PDZD2, LRRTM3, NSD1, PRDM16, GRB10, GSG1L, PHACTR1, DLGAP2, CALN1, KIRREL3, RBFOX1, RBFOX3, UNC5A, ARPP21, FBXW8, BCL11B, PLK2, NTRK3, MID1IP1, PLEKHA5, CACNA2D2, GRIN2B, FOXP1, BCR, ADGRB2, PITPNM2, SIK3, RARB, PLCB1, GAS7	FAM49A, RYR2, CPNE5, TENM4, MTCL1, ZBTB20, GRIK2, SLC4A3, PPP1R9A, SYNE1, NR3C2, PPP3CA, NETO1, NEFM, PHACTR1, DLGAP2, TLE4, KIRREL3, RBFOX1, RBFOX3, DAPK1, CACNA2D2, KAZN, SOX11, SPTB, ARID1B, FOXP1, MN1, PLPP3, GAS7, CAMK2B, FOCAD, CASZ1, RTN1, PLPPR4, TSHZ1, NEDD4L, KALRN, EFNB2, RASD2, PDZD2, PRDM16, GSG1L, TNRC18, SMAD3, BCL11B, ZFP516, NTRK3, PLEKHA5, ATP2B2, GRIN2B, CAMK4, ITM2C	FOCAD, CASZ1, TENM4, TSHZ1, NEDD4L, PDZD2, PRDM16, GSG1L, PHACTR1, DLGAP2, KIRREL3, RBFOX1, RBFOX3, BCL11B, NTRK3, PLEKHA5, CACNA2D2, GRIN2B, FOXP1, GAS7
ZNF2 NPC Knockdown GSE54112 down	9.32767	GEO RNA-seq Disease and Drug	PPM1L, RPL34, CELF2, PRUNE2, FIGN, PIK3R1, NTN1, LTBP1, ELAVL2, NCALD, ROBO1, RPS15A, RELN, GNG2, RACK1, SLIT1, NCAM1, SRGAP3, NEO1, SRRM4, CADM1, AUTS2, EBF1, LSAMP, EBF2, ANK2, TBCA, SEZ6L, PBX1, SULF2, MEIS1, CDK6, NFIA, SETBP1, NFIB, MAP1B, SSPN, PDE3A, TCF4, VGLL4, ADGRL3	TENM1, RPL34, CELF4, ZBTB20, LDLRAD3, MSI2, ELAVL2, ROBO1, SPIN1, RACK1, PDE4B, ITGB8, NEO1, MAGI1, SRRM4, LIMCH1, TESC, GAB1, EBF2, SOX11, ANK3, SETBP1, PALLD, MAP1B, WDFY3, SCG2, VGLL4, RTN1, UQCRB, TNKS, GLIS3, ADCY2, AKAP6, NTN1, KALRN, SLIT1, LRIG1, NCAM1, SRGAP3, PLXNA4, NTRK2, CADM1, LRRN3, AUTS2, IRX3, PBX1, DCLK1, PTPRD, SDK1, MEIS1, NFIA, NBEA, NFIB, NOVA1, RPS24, ADGRL3	RPL34, NTN1, ELAVL2, ROBO1, RACK1, SLIT1, NCAM1, SRGAP3, NEO1, SRRM4, CADM1, AUTS2, EBF2, PBX1, MEIS1, NFIA, SETBP1, NFIB, MAP1B, VGLL4, ADGRL3
Nurr1 Ventral tagmental area dopaminergic neurons conditional Knockout GSE42912 up	9.1877	GEO RNA-seq Disease and Drug	SLC24A2, PCSK2, CNTNAP2, PPM1L, MYT1L, CLSTN3, CELF2, FRY, ELAVL2, TMEM47, PCLO, ERBB4, NOCT, GRB10, NRCAM, NCAM1, SRGAP3, GPRASP1, ERC2, CSMD1, RAB6B, ANKS1B, ZFHX3, AGTPBP1, CADM1, GOT1, PCDH9, KCND3, PRKCE, NTRK3, PLEKHA5, LSAMP, ANK2, THOC2, NAV2, TTLL7, MAP1B, TMCC1, SSBP2, ADGRL2, ANK	PCSK2, CNTNAP2, APP, PLEKHB2, ZBTB20, JMJD1C, ELAVL2, SYNE1, TRIM9, NEFM, WDR7, KIF21A, MAGI1, AGTPBP1, PRKCE, ARAP2, TACR3, PRKCA, ANK3, NAV2, TMEM130, AJAP1, ENAH, MAP1B, ANK, GRIA1, SLC24A2, RTN1, TNKS, NRXN1, ADCY2, AKAP6, STOX2, ERBB4, NOCT, APBB2, NCAM1, SRGAP3, CSMD1, GABBR2, ZFHX3, CADM1, KCNB2, NTRK3, MICAL3, PLEKHA5, ATP2B2, ATP2B1, CDC42BPA, TTC39B, TTLL7, PTPRD, NBEA, CNTN1, CDK14, AD…	SLC24A2, PCSK2, CNTNAP2, ELAVL2, ERBB4, NOCT, NCAM1, SRGAP3, CSMD1, ZFHX3, AGTPBP1, CADM1, PRKCE, NTRK3, PLEKHA5, NAV2, TTLL7, MAP1B, ADGRL2, ANK
LPS Lung 5 ug-mouse GSE64027 down	9.11001	GEO RNA-seq Disease and Drug	FLT1, TNXB, COL13A1, LAMA2, COL14A1, RTKN2, PTPRM, LRP2, ADD3, PITPNC1, NCALD, PTPRG, HS2ST1, EGFLAM, PDZD2, SH3PXD2A, CALD1, BTBD3, PHACTR1, HMCN1, CD36, NEO1, CADM1, ABCA5, ANGPT1, MAGI3, MID1IP1, DAB2IP, NAV2, TJP1, KITL, NFIB, PXDN, PECAM1, PDE3A, RAPGEF5, UTRN, NECTIN3	SNED1, FLT1, MTCL1, GALNT18, ZBTB20, PTPRM, CLEC14A, PPP1R9A, ANTXR1, ETS1, SYNE1, PTPRG, HS2ST1, KDR, PHACTR2, PHACTR1, HMCN1, NCKAP5, TEAD1, NEO1, CAR4, DST, LIMCH1, SEMA6D, ARAP2, EMP1, ANK3, NAV2, POR, MMP15, CDH13, ERG, RAPGEF5, UTRN, SEMA3A, LRP6, EFNB2, DPP4, EGFLAM, PDZD2, TSPAN9, PLAGL1, CCDC85A, GPC3, ANKRD50, CADM1, ABCA5, FAM189A2, SMARCA2, BMP6, PTPRD, KLHL5, GPAM, KITL, NFIB, KLF9, …	FLT1, PTPRM, PTPRG, HS2ST1, EGFLAM, PDZD2, PHACTR1, HMCN1, NEO1, CADM1, ABCA5, NAV2, KITL, NFIB, RAPGEF5, UTRN
Autism iPSCs-derived Neural Cultures Differentiation day 0 GSE61476 up	8.84512	GEO RNA-seq Disease and Drug	NECAB2, AMER1, FBN2, CELF2, FOXG1, FIGN, PTPRJ, LRP2, LTBP1, NCALD, IPO5, PTPRG, ROBO1, PCNX2, FGF9, SH3PXD2A, SLITRK1, SH3BP4, S1PR3, SH3D19, DUSP4, ARRDC4, NHLRC3, UNC5A, WNT5B, TMEM132B, CACNA2D2, NRG1, ANK2, SORCS1, SORCS2, PBX1, FOXP1, NELL2, BCL9, MEIS1, PPP2R2B, SMOC1, TCF4, BCAT1, SSBP2, PFKM	FHOD3, TNC, LDLRAD3, PPP1R9A, PTPRG, ROBO1, PPP3CA, CDH4, TEAD1, SH3D19, SOX5, DUSP4, TLE4, DST, CACNA2D2, SOX11, NRG1, SORCS1, UNC5D, SORCS2, FOXP1, MAF, SPATA13, RBMS1, GRIA1, ARHGEF26, GLIS3, PCDH18, FAM124A, PCNX2, CUX1, SLITRK1, TSPAN9, CDH20, GPC3, SH3BP4, ANKRD50, ARGLU1, TCF7L2, MYO10, HOMER2, TMEM132B, EYA4, TDRD7, LAMB1, PBX1, PTPRD, NELL2, BCL9, MEIS1, PSAT1, NFIC, COL9A1, FRYL	PTPRG, ROBO1, PCNX2, SLITRK1, SH3BP4, SH3D19, DUSP4, TMEM132B, CACNA2D2, NRG1, SORCS1, SORCS2, PBX1, FOXP1, NELL2, BCL9, MEIS1
Asthma Airway smooth muscle GSE58434 down	8.84512	GEO RNA-seq Disease and Drug	MOXD1, SHC2, NRP2, HIP1, COL14A1, CELF2, NEDD4L, NEDD9, LDB2, LTBP1, NUDT4, IGF1R, RPS15A, CALD1, BTBD3, RPS6KA2, RACK1, SH3BP4, SLIT3, HMCN1, PITX1, DACT1, ANGPT1, LMO4, MMP2, RFTN1, DAB2IP, FOXN3, PBX1, BICC1, FOXP1, MED13L, FNDC1, SETBP1, DAAM2, KIF26B, PXDN, SSPN, SMS, EIF3H, BCAT1, MDGA1, VGLL4	APP, BNC2, MTCL1, LDB2, ANTXR1, IGF1R, ADAMTSL1, ADAMTS2, RACK1, PGM5, SVEP1, HMCN1, RALBP1, LMO4, GAB1, TBC1D2B, TMEM130, FOXP1, MN1, ADCY9, EVC, FNDC1, SETBP1, DDIT4, ADAM12, CDH13, VGLL4, GRIA1, NEDD4L, PCDH18, NID2, TSPAN9, SH3BP4, TNRC18, SLIT3, GPC6, MYO10, RFTN1, LAMB1, FOXN3, TBX4, PBX1, MED13L, PTPRD, MYO1D, KLF6, COL1A2, COL5A1, PSAT1, KLF9, SNAI2, RPS24, ITM2C	NEDD4L, LDB2, IGF1R, RACK1, SH3BP4, SLIT3, HMCN1, LMO4, RFTN1, FOXN3, PBX1, FOXP1, MED13L, FNDC1, SETBP1, VGLL4
H2A.Z Hippocampus (CA1 subregion) viral Knockdown GSE58797 down	8.82993	GEO RNA-seq Disease and Drug	SLC24A2, PCSK2, CNTNAP2, PTPRU, MYT1L, CLSTN3, CTTNBP2, CTNND2, TSHZ2, PCNX2, PCLO, TRIM2, SRGAP3, HIVEP2, RAB6B, ANKS1B, TMEM178B, CADM2, KCNB1, PLK2, GOT2, CADPS, DAB2IP, LSAMP, HUNK, ANK2, GRIN2B, FOXP1, BCR, TTLL7, NELL2, SLC4A8, DLG2, SIK3, BCAT1, ADGRL2, PFN2, SHANK1	FAM49A, PCSK2, CNTNAP2, APP, SETD7, TRIM9, AI593442, NEFM, KIF21A, RNF150, ARAP2, PRKCA, ETV1, KCNAB2, ANK3, FOXP1, ADCY9, SCN8A, WDFY3, SLC24A2, KHDRBS3, SLC24A3, TSHZ2, CACNA1A, AKAP6, ASAP1, THY1, RASGRP1, PCNX2, ZMAT3, KCNN2, SRGAP3, ARGLU1, TUB, SPECC1, NTRK2, PTPRN2, ERDR1, SYT1, HOMER2, IQSEC1, ZBTB16, FAM189A1, PTPN11, ATP2B2, ATP2B1, CDC42BPA, GRIN2B, DCLK1, TTLL7, PTPRD, NELL2, SLC4A8, …	SLC24A2, PCSK2, CNTNAP2, TSHZ2, PCNX2, SRGAP3, GRIN2B, FOXP1, TTLL7, NELL2, SLC4A8, ADGRL2
SMCX Adult Pre-Frontal Cortex Knockout GSE74630 down	8.65409	GEO RNA-seq Disease and Drug	SLC24A2, PPM1L, MYT1L, CELF2, NTM, ADCY1, SLC4A4, NCALD, RIMS1, GRM5, PCLO, TRIM2, NSD1, BTBD3, SPOCK3, PHACTR1, HIVEP2, GPRASP1, ERC2, RAB6B, EPHA4, RBFOX1, AGTPBP1, ARPP21, BCL11B, CADM2, KCNB1, PRKCE, TMEM132B, CADPS, ANK2, GRIN2B, YWHAZ, TTLL7, ZEB2, DLG2, MAP1B, FAT3, PLCB1, PFN2	ZFP644, APP, RYR2, SETD7, ZBTB20, RORA, PPP1R9A, SLC4A4, SYNE1, PPP3CA, AI593442, SPIN1, PHACTR1, ZFP365, RBFOX1, AGTPBP1, KCNH5, DST, PRKCE, ARAP2, SLC39A10, PRKCA, ANK3, SPTB, MAP1B, SCN8A, GRIA1, SLC24A2, CAMK2B, AKAP6, KALRN, RASGRP1, RASD2, ATXN1, HNRNPA3, BCL11B, SYT1, ATRNL1, TMEM132B, D430041D05RIK, ATP2B2, ATP2B1, CDC42BPA, GRIN2B, SMARCA2, DCLK1, TTLL7, PTPRD, COL1A2, NBEA, CAMK4, KLF9,…	SLC24A2, SLC4A4, PHACTR1, RBFOX1, AGTPBP1, BCL11B, PRKCE, TMEM132B, GRIN2B, TTLL7, MAP1B, FAT3
Clobetasol Embryonic stem cells 12 hrs GSE63804 down	8.60624	GEO RNA-seq Disease and Drug	ITSN1, CHD7, PCDH15, GRIK3, ZFP608, SIPA1L2, NTN1, GALNT10, NCALD, PTPRG, PREX1, ZMIZ1, CALD1, NSD1, NOCT, TNR, SH3BP4, NRCAM, SRGAP3, CTNNA2, NEO1, EPHB1, SASH1, ZFP462, SH3D19, KDM4B, PCDH9, GALNT2, NAV2, SEZ6L, MTSS1, TJP1, ZEB2, DAAM2, NFIB, PPP2R2B, MAP1B, SMOC1, TCF4, UTRN, ADGRL3, PFN2	ZBTB20, ZFP608, JMJD1C, PTPRG, BASP1, TNR, ITGB8, SOX6, ZFP365, NEO1, EPHB1, CDK5RAP2, SH3D19, MAGI1, DST, SEMA6D, NAV2, RAD23B, ENAH, MAP1B, SPATA13, PRKCQ, WDFY3, UTRN, DOCK1, KANK1, ARHGEF26, NRXN1, NTN1, STOX2, BRINP2, CUX1, NOCT, MVB12B, SH3BP4, FLNB, SRGAP3, WASF1, TUB, SPECC1, NTRK2, HNRNPA3, MYO10, GALNT2, CDC42BPB, SMARCA2, PTPRD, NBEA, NFIB, NOVA1, FRYL, RPS24, ADGRL3	ZFP608, NTN1, PTPRG, NOCT, TNR, SH3BP4, SRGAP3, NEO1, EPHB1, SH3D19, GALNT2, NAV2, NFIB, MAP1B, UTRN, ADGRL3
PS2APP Neuron Transgenic 7 months GSE75431 down	8.56645	GEO RNA-seq Disease and Drug	RYR1, AMER1, PID1, MAST4, MYT1L, NTM, PPM1H, TRANK1, SLCO5A1, FRY, IGF1R, PCLO, FGF9, TRIM2, EIF4EBP1, TNR, PHACTR1, HIVEP3, SRGAP3, HIVEP2, GPRASP1, ERC2, ZFHX3, ARPP21, AUTS2, KCNB1, NTRK3, NAV2, MCC, MID1, PBX1, SYT7, ZEB2, MAP1B, PECAM1, FAT3, TCF4, TMCC1, PLCB1, NECTIN3, MCPH1, SHANK1	TENM1, RYR2, PID1, CHD9, SYNE1, IGF1R, TNR, PHACTR1, KIF21A, PPP1R12A, DST, ANK3, NAV2, MID1, RUNX2, ENAH, MAF, MAP1B, ST6GALNAC5, CHST3, MCPH1, CAMK2B, GNAZ, RNASEH2B, NRXN1, PPM1H, KALRN, ACACA, STOX2, FAM124A, ATXN1, ZMAT3, SRGAP3, LONRF1, GPC6, TMEM132D, NTRK2, ZFHX3, AUTS2, NTRK3, MICAL3, D430041D05RIK, ATP2B2, ATP2B1, CDC42BPA, SMARCA2, PBX1, SYT7, AHI1, SNAI2, FAT3, CDK15, UNC79	PID1, PPM1H, IGF1R, TNR, PHACTR1, SRGAP3, ZFHX3, AUTS2, NTRK3, NAV2, MID1, PBX1, SYT7, MAP1B, FAT3, MCPH1
C9orf72 Spinal cord Knockdown GSE77681 down	8.54988	GEO RNA-seq Disease and Drug	SLC24A2, PCSK2, GABRB1, TENM3, TENM4, CELF2, TRANK1, CACNA1C, SLC4A4, NCALD, TMEM47, GRM5, PCLO, RELN, GNG2, CNTNAP5A, NSD1, GRB10, SLIT1, TNR, CAMTA1, GPRASP1, WASF3, UNC13C, CADM1, TMEM178B, CADM2, NEBL, KCND3, COL25A1, PRKCE, NTRK3, LSAMP, CACNA2D2, ANK2, GRIN2B, SYT7, ETNPPL, NELL2, ZEB2, MAP1B, FAT3, PLCB1, SHANK1	PCSK2, RYR2, TENM3, TENM4, CELF4, ZBTB20, SLC4A4, SYNE1, PPP3CA, AI593442, OPA1, TNR, KIF21A, ACOT7, DST, COL25A1, PRKCE, SEMA6D, CACNA2D2, PRKCA, ACSL3, ANK3, TMEM130, MAP1B, WDFY3, SCG2, SLC24A2, RTN1, SLC43A2, NRXN1, CACNA1A, SLIT1, CAMTA1, ARGLU1, PLXNA4, NTRK2, CADM1, SYT1, NEBL, NTRK3, MICAL3, CDC42BPA, GRIN2B, SYT7, PTPRD, NELL2, MYO1D, AHI1, PSAT1, CNTN1, FAT3	SLC24A2, PCSK2, TENM3, TENM4, SLC4A4, SLIT1, TNR, CAMTA1, CADM1, NEBL, COL25A1, PRKCE, NTRK3, CACNA2D2, GRIN2B, SYT7, NELL2, MAP1B, FAT3
Bardet-Biedi Syndrome Neurons (IPSCs-derived) GSE62936 up	8.40923	GEO RNA-seq Disease and Drug	SHC2, PID1, COL14A1, CTNND2, LAMA4, PRUNE2, PTPRO, NEDD4L, PTPRM, CACNA1C, CMIP, PITPNC1, HK1, GNG2, ZMIZ1, TRIM2, GRB10, CAMTA1, SLIT3, NCAM1, CD36, CTNNA2, RAB6B, GRIA4, DUSP4, SRRM4, PCDH9, SLC6A17, STARD3NL, KCNB1, SLC6A15, CADPS, ANK2, SEZ6L, ISL1, SRCIN1, SORCS2, SYT7, SLC4A8, NR5A2, KCNMA1, APBA1, FGF13, LPIN1, NECTIN1	APP, PID1, CSRNP3, PLEKHB2, ZFYVE9, CELF4, PTPRM, CMIP, SYNE1, RGS2, BASP1, NEFM, KIF21A, DUSP4, SRRM4, ANK3, GABRG3, SRCIN1, SORCS2, TMEM130, CLIP2, KIFC3, SCG2, CAMK2B, GNAZ, RTN1, NEDD4L, STC1, AKAP6, HECTD4, CAMTA1, SLIT3, NCAM1, TUB, RAP1GAP2, LINGO1, NTRK2, PTPRN2, SYT1, NAP1L3, DCLK1, SYT7, PTPRD, SLC4A8, COL1A2, COL5A1, CNTN1, FGF13, NECTIN1	PID1, NEDD4L, PTPRM, CMIP, CAMTA1, SLIT3, NCAM1, DUSP4, SRRM4, SRCIN1, SORCS2, SYT7, SLC4A8, FGF13, NECTIN1
ALS (Familial) Whole lumbar Spinal Cord GSE52946 down	8.37255	GEO RNA-seq Disease and Drug	FLT1, LAMA2, CASC4, LPAR1, NEDD4L, NEDD9, LRP2, PIK3R1, ADD3, SLC4A4, PITPNC1, NCALD, PTPRG, IGF1R, PDZD2, SH3PXD2A, ZMIZ1, RPS18, TRIM2, RPS6KA2, CTNNA3, SASH1, CALN1, ARRDC4, AGTPBP1, DTNA, CADM1, PCDH9, NEBL, BTBD9, TTLL7, TJP1, PTP4A2, ZEB2, STAG2, NFIA, DAAM2, PECAM1, FAT3, TCF4, RAPGEF5, UTRN	APP, FLT1, CHD9, SETD7, ZBTB20, MSI2, SLC4A4, SYNE1, PTPRG, IGF1R, ITGB8, AGTPBP1, DST, LIMCH1, LMO2, ARAP2, SOX11, PRKCA, ANK3, TBC1D4, DDIT4, WDFY3, CD47, RAPGEF5, UTRN, DOCK1, KANK1, NEDD4L, SLC7A1, PDZD2, MVB12B, FLNB, CTNNA3, KCNJ2, MAPK4, NTRK2, CADM1, NEBL, KCNJ16, PTPN11, CDC42BPB, BTBD9, CDC42BPA, TTLL7, PTPRD, COL1A2, FMNL2, NFIA, CNTN1, FAT3, FGFR3, FRYL	FLT1, NEDD4L, SLC4A4, PTPRG, IGF1R, PDZD2, CTNNA3, AGTPBP1, CADM1, NEBL, BTBD9, TTLL7, NFIA, FAT3, RAPGEF5, UTRN
Dnmt1 Cortex knockout GSE58261 up	8.23341	GEO RNA-seq Disease and Drug	PCSK2, MCTP1, CTNND2, CELF2, TSHZ2, TRANK1, NEDD4L, ADCY1, PIK3R1, FRY, NCALD, BEGAIN, RPS15A, PDZD2, GNG2, PGBD5, NOCT, PHACTR1, HIVEP2, CTNNA2, EXTL3, RAB6B, CALN1, CLVS1, RBFOX3, SLC6A17, LMO4, PRKCE, PLK2, GRIN2B, YWHAZ, PBX1, SYT7, SULF2, NELL2, TIAM1, DLG2, ADGRB2, ADGRB3, PITPNM2, APBA1, PFKM, GAS7, PFN2	PCSK2, CHD9, ZBTB20, SYNE1, TRIM9, BASP1, SPIN1, PHACTR1, RBFOX3, DAPK1, LMO4, PRKCE, KCNAB2, TIAM1, ADCY9, NAV3, GAS7, GRIA1, CAMK2B, RTN1, PLPPR4, TSHZ2, NEDD4L, KALRN, BRINP2, PDZD2, NOCT, MVB12B, WASF1, EXTL3, ARGLU1, CLVS1, TUB, PTPRN2, ERDR1, SYT1, ZBTB16, CDC42BPB, ATP2B1, GRIN2B, PBX1, DCLK1, SYT7, NELL2, AHI1, WNK2, CAMK4, KLF9, CDC42SE2, ITM2C	PCSK2, TSHZ2, NEDD4L, PDZD2, NOCT, PHACTR1, EXTL3, CLVS1, RBFOX3, LMO4, PRKCE, GRIN2B, PBX1, SYT7, NELL2, TIAM1, GAS7
FUS Motor neuron Knockdown GSE77707 up	8.02373	GEO RNA-seq Disease and Drug	NLGN1, LRRK1, SLCO5A1, PIK3R1, LIN7C, SLC8A1, ELAVL2, IPO5, CORO1C, JAKMIP2, HK1, PGBD5, TRIM2, VPS53, SLITRK5, CAMTA1, NRCAM, SLIT3, NCAM1, HIVEP2, CTNNA2, GPRASP1, RAB6B, DUSP4, EPHA7, AGTPBP1, CERS6, ELOVL4, PCDH9, XRCC5, SFMBT2, CADPS, LSAMP, ANK2, ISL1, YWHAZ, PBX1, FOXP1, NELL2, SLC4A8, MEIS1, PPP2R2B, MAP1B, ADGRL3, PFN2	GRIA1, CSRNP3, RTN1, PLEKHB2, TNKS, CHD9, ATXN7L3B, TMTC1, AKAP6, KALRN, COX7C, ELAVL2, EFNB2, STOX2, BASP1, SLITRK5, CAMTA1, NEFM, KIF21A, SLIT3, NCAM1, RNF150, PLXNA4, DUSP4, AGTPBP1, LRRN3, SYT1, SEMA6D, TXNRD1, DICER1, ATP2B1, RAD23B, PBX1, DCLK1, LRP1B, FOXP1, PTPRD, NELL2, SLC4A8, MEIS1, NBEA, NAV3, MAP1B, CNTN1, WDFY3, CBLN2, EPHA3, ADGRL3	ELAVL2, SLITRK5, CAMTA1, SLIT3, NCAM1, DUSP4, AGTPBP1, PBX1, FOXP1, NELL2, SLC4A8, MEIS1, MAP1B, ADGRL3
TAF15 Motor Neuron Knockdown GSE77702 up	7.95751	GEO RNA-seq Disease and Drug	FOCAD, TSHZ1, PRUNE2, TSHZ2, PTPRO, SLCO5A1, PIK3R1, LIN7C, SLC8A1, ELAVL2, IPO5, JAKMIP2, PTPRG, ROBO1, CDH6, ODF2L, TRIM2, NSD1, RACK1, CAMTA1, NRCAM, SLIT3, CTNNA2, DUSP4, EPHA7, AGTPBP1, PCDH9, XRCC5, PLK2, TMEM132B, NTRK3, SFMBT2, ANK2, SMARCA1, FOXP1, NELL2, MEIS1, FAT3, BCAT1, ADGRL2, ADGRL3	CSRNP3, CHD9, PPP1R9A, ELAVL2, SYNE1, PTPRG, ROBO1, CDH6, MRPL42, OPA1, RACK1, PDE4B, KIF21A, DUSP4, AGTPBP1, PPP1R12A, DST, SLC39A10, SOX11, DICER1, ACSL3, FOXP1, NAV3, SCG2, GRIA1, FOCAD, SEC23A, INTU, TSHZ1, NRXN1, TSHZ2, AKAP6, HSPA13, KALRN, LRP6, CNN3, CAMTA1, SLIT3, ANKRD50, SPECC1, ATRNL1, TMEM132B, NTRK3, ATP2B1, DCLK1, LRP1B, NELL2, MEIS1, NBEA, FAT3, ADGRL2, ADGRL3	FOCAD, TSHZ1, TSHZ2, ELAVL2, PTPRG, ROBO1, CDH6, RACK1, CAMTA1, SLIT3, DUSP4, AGTPBP1, TMEM132B, NTRK3, FOXP1, NELL2, MEIS1, FAT3, ADGRL2, ADGRL3
Mef2c Heart conditional Knockout GSE68147 down	7.87276	GEO RNA-seq Disease and Drug	CASZ1, NRP2, HIP1, LAMA2, ZFP703, NTM, ARHGEF28, GRIK3, ADCY1, CACNA1C, AFF3, SLC4A4, NUDT4, HK1, TMEM47, HEY1, RPS18, ERBB4, NRAP, PDK3, CAMTA1, DMD, CTNNA3, SLIT3, CD36, WASF3, CORIN, DACT1, CADM1, ARPP21, ANGPT1, SLC6A17, GOT2, ANK2, NAV2, ISL1, SORCS2, BMP4, SLC6A6, CDK6, SLC25A4, ADGRL2	CPNE5, RORA, ATP5G3, AFF3, SLC4A4, SYNE1, MRPL42, RGS2, NNT, SALL4, RASSF5, MYO18B, PGM5, PITX2, CAR4, ARAP2, SOX11, ETV1, NAV2, SORCS2, NAV3, TBC1D4, DOK5, CASQ2, CASZ1, SLC43A2, SEMA3A, ARHGEF28, ATXN1, SCUBE1, TSPAN9, ERBB4, PLAGL1, CAMTA1, CTNNA3, SLIT3, MAPK4, CADM1, MYO10, EYA1, HOMER2, ATRNL1, IQSEC1, ABCA4, FAM189A2, DCLK1, ABTB2, WNK2, ETL4, COL9A1, ADGRL2	CASZ1, ARHGEF28, AFF3, SLC4A4, ERBB4, CAMTA1, CTNNA3, SLIT3, CADM1, NAV2, SORCS2, ADGRL2
TGFB3 Palatal shelves E16.5 knockout GSE45568 up	7.84098	GEO RNA-seq Disease and Drug	NOTCH2, RYR1, FBN2, TENM3, HIP1, TENM4, LAMA2, COL14A1, CELF2, LAMA4, PRUNE2, CACNA1C, LAMC1, LTBP1, IGF1R, TTC28, ZDBF2, PDZD2, SH3PXD2A, ZMIZ1, NSD1, GRB10, SLIT3, SRGAP3, HMCN1, MPDZ, EPHA7, ANK2, SORCS2, MID1, PBX1, SULF2, TJP1, IGSF10, ZEB2, FNDC1, IGDCC4, MAP1B, KIF26B, PXDN, UTRN, RBMS3	SNED1, TENM3, TENM4, SETD7, PPP1R9A, SYNE1, IGF1R, ADAMTSL1, PHACTR2, NEFM, SVEP1, HMCN1, TEAD1, DST, FNDC3B, EMP1, SORCS2, MID1, FNDC1, PALLD, MAP1B, MAP7D1, CASQ2, PKP1, WDFY3, UTRN, EPHA3, RBMS3, NID2, PDZD2, TSPAN9, PLAGL1, TNNI1, GPC3, FLNB, TNRC18, SLIT3, SRGAP3, MPDZ, GPC6, SEC31A, NEB, LAMB1, PBX1, PTPRD, CENPF, COL5A1, AXL, NFIC, FAT4, RPS24	TENM3, TENM4, IGF1R, PDZD2, SLIT3, SRGAP3, HMCN1, MPDZ, SORCS2, MID1, PBX1, FNDC1, MAP1B, UTRN, RBMS3
Haloperidol Striatum GSE67750 down	7.60144	GEO RNA-seq Disease and Drug	SLC24A2, PPM1L, CTNND2, PPM1H, ADCY1, NCALD, RIMS1, GRM5, PCLO, RPS18, TRIM2, BTBD3, RACK1, TNR, NRCAM, SRGAP3, HIVEP2, EXTL3, MPDZ, RAB6B, ANKS1B, EPHA4, RBFOX1, AGTPBP1, ARPP21, CADM2, KCNB1, PRKCE, TMEM132B, CADPS, DIO2, ANK2, GRIN2B, FOXP1, TTLL7, MAP1B, TCF4, PLCB1, GAS7, SHANK1	FAM49A, RYR2, SETD7, SYNE1, TRIM9, SPRED2, AI593442, SPIN1, RACK1, TNR, NEFM, KIF21A, RBFOX1, AGTPBP1, DST, PRKCE, SLC39A10, PRKCA, ACSL3, FOXP1, MAP1B, SCN8A, GAS7, SLC24A2, SLC24A3, PLPPR4, NRXN1, PPM1H, AKAP6, KALRN, HIVEP1, SRGAP3, EXTL3, MPDZ, RAP1GAP2, GABBR2, HNRNPA3, PTPRN2, SYT1, ATRNL1, TMEM132B, D430041D05RIK, ATP2B2, ATP2B1, CDC42BPA, GRIN2B, SMARCA2, DCLK1, TTLL7, PTPRD, CAMK4, RPS24	SLC24A2, PPM1H, RACK1, TNR, SRGAP3, EXTL3, MPDZ, RBFOX1, AGTPBP1, PRKCE, TMEM132B, GRIN2B, FOXP1, TTLL7, MAP1B, GAS7
PS2APP Astrocyte Transgenic 7 months GSE75431 up	7.56326	GEO RNA-seq Disease and Drug	SLC24A2, HIP1, MAST4, CTTNBP2, ITSN1, TRANK1, STON2, FRY, PCLO, ZMIZ1, TNR, HIVEP3, NCAM1, HIVEP2, ERC2, WASF3, ANKS1B, ZFP462, ARPP21, AUTS2, NTRK3, ANK2, NAV2, GRIN2B, SRCIN1, SORCS2, CIT, MED13L, BCR, TJP1, SLC6A6, ZEB2, DLG2, DAAM2, MAP1B, PXDN, PITPNM2, PECAM1, SIK3, SHANK1	APP, RYR2, CHD9, CELF4, JMJD1C, ARHGAP39, PPP1R9A, SYNE1, TNR, DST, GAB1, ANK3, NAV2, SRCIN1, SORCS2, NAV3, MAP1B, SCN8A, ELMO1, WDFY3, RAPGEF4, GRIA1, SLC24A2, CAMK2B, CACNA1A, AKAP6, THY1, KALRN, PHF21A, STOX2, MVB12B, LRIG1, FLNB, NCAM1, MYO10, ERDR1, AUTS2, NTRK3, MICAL3, ATP2B2, DDHD1, GRIN2C, CDC42BPA, GRIN2B, SMARCA2, MED13L, PTPRD, NBEA, GPAM, WNK2, CNTN1, UNC79	SLC24A2, TNR, NCAM1, AUTS2, NTRK3, NAV2, GRIN2B, SRCIN1, SORCS2, MED13L, MAP1B
Autism iPSCs-derived Neural Cultures Differentiation day 31 GSE61476 up	7.37059	GEO RNA-seq Disease and Drug	PTPRU, NRP2, TENM4, LAMA2, CLSTN3, CTNND2, CELF2, FOXG1, NTM, LAMA4, LEF1, GRIK3, NEDD4L, ADCY1, LAMC1, FRY, ADD3, CMIP, ROBO1, HK1, GNG2, ZMIZ1, NRCAM, NCAM1, EXTL3, RAB6B, WASF3, ARRDC4, TMEM178B, BCL11B, ANK2, SEZ6L, GRIN2B, SRCIN1, MTSS1, SYT7, SLC4A8, ADGRB2, PPP2R2B, MAP1B, NECTIN1, SHANK1	APP, ATP8A2, TENM4, CELF4, BACH2, CMIP, ROBO1, BASP1, NEFM, SOX11, ETV1, VASH1, ANK3, SRCIN1, CLIP2, MAP1B, MAP7D1, ADAM12, GRIA1, RTN1, NRXN1, NEDD4L, AKAP6, EFNB2, SCUBE1, HECTD4, GPC1, MVB12B, TNRC18, NCAM1, EXTL3, ARGLU1, PLXNA4, TUB, LINGO1, BCL11B, SYT1, IQSEC1, LAMB1, CDC42BPB, GRIN2B, DCLK1, SYT7, SLC4A8, COL1A2, COL5A1, WNK2, CNTN1, NECTIN1	TENM4, NEDD4L, CMIP, ROBO1, NCAM1, EXTL3, BCL11B, GRIN2B, SRCIN1, SYT7, SLC4A8, MAP1B, NECTIN1
DAPT Cochlea 10 uM Post natal day 0 GSE83340 up	7.3041	GEO RNA-seq Disease and Drug	PTPRU, NRP2, HIP1, MAST4, CELF2, CHD7, IGF1R, ZC3H12C, SH3PXD2A, ZMIZ1, RPS18, RACK1, GRB10, GPRASP1, NEO1, EPHA7, SRRM4, MMP2, EBF1, THOC2, YWHAZ, TANC1, ZEB2, IGDCC4, MAP1B, PXDN, UTRN, TOX, GAS7, FBN2, NOTCH2, CASZ1, YTHDC1, LAMA4, PCDH15, SLCO5A1, ITPR3, LRP2, PIK3R1, ADD3, RPS15A, NSD1, NOCT, CDH23, CAMTA1, MPDZ, ZFP462, TMEM132C, DTNA, CADM1, AUTS2, BTBD11, LHFPL2, PBX1, TDRD3, TJP1, SLC6A6…	ZFP644, SNED1, APP, RBM26, PTPRQ, TNC, ZBTB20, JMJD1C, FMN1, MSI2, IGF1R, CDH4, SCN11A, RACK1, PDE4B, ITGB8, KIF21A, RNF150, NEO1, TEAD1, CDK5RAP2, SRRM4, DST, LIMCH1, ANK3, ACSL3, ENAH, MAF, PALLD, MAP1B, ELMO1, WDFY3, UTRN, PLPP3, DOCK1, GAS7, CASZ1, ATXN7L3B, NID2, ACACA, LRP6, RASD2, ATXN1, CUX1, NOCT, CAMTA1, TNRC18, ANKRD50, MPDZ, ARGLU1, NTRK2, TMEM132C, HNRNPA3, CADM1, AUTS2, EYA1, LRBA, …	IGF1R, RACK1, NEO1, SRRM4, MAP1B, UTRN, GAS7, CASZ1, NOCT, CAMTA1, MPDZ, TMEM132C, CADM1, AUTS2, PBX1, NFIB, ADGRL3
DAPT 3 hESCs GSE66506 up	7.24631	GEO RNA-seq Disease and Drug	NOTCH2, TENM2, TENM3, CTTNBP2, NEDD9, PIK3R1, LTBP1, CMIP, GALNT10, NCALD, CORO1C, IGF1R, ZC3H12C, SCUBE3, CALD1, ADAMTS18, SLIT3, MPDZ, PRKCH, CADM1, AUTS2, GALNT2, MMP2, PDE4D, HMGA2, SMARCA1, MID1, YWHAZ, PBX1, MED13L, MAP1B, KCNMA1, BCAT1, SSBP2, ADGRL2, PFN2	TENM3, SH3KBP1, TNC, ETS1, CMIP, IGF1R, UBASH3B, LIMCH1, MYOF, SLC39A10, SHROOM3, ACSL3, RAD23B, MID1, RUNX1, ENAH, RAB31, PALLD, MAP1B, CDH13, RBMS1, CD47, KANK1, SEC23A, ASAP1, SLC7A1, CNN3, EFNB2, FUT8, ADAMTS18, CHN2, SLITRK6, GPC3, FLNB, SLIT3, MPDZ, SPECC1, PHC2, SMAD3, CADM1, AUTS2, GALNT2, HMGA2, LAMB1, SMARCA2, PBX1, MED13L, MYO1D, FERMT1, KLF6, COL1A2, COL5A1, AXL, ADGRL2	TENM3, CMIP, IGF1R, ADAMTS18, SLIT3, MPDZ, CADM1, AUTS2, GALNT2, HMGA2, MID1, PBX1, MED13L, MAP1B, ADGRL2
Smc3 Embryonic fibroblast Knockout GSE68831 down	7.1656	GEO RNA-seq Disease and Drug	NOTCH2, FBN2, NRP2, PIK3R1, RBPJ, SLC4A4, PTPRG, RPS15A, RGS3, SH3PXD2A, CALD1, SH3D19, FZD1, EPHA4, APAF1, ANGPT1, SCARA5, PBX1, BICC1, FOXP1, MED13L, TJP1, IGSF10, PTP4A2, SETBP1, IGDCC4, KITL, NFIB, UTRN, ADGRL2, ANK, PDZRN4, FGFR2	PTPRK, SLC4A4, ANTXR1, PTPRG, PPP3CA, SVEP1, TEAD1, SH3D19, DST, MYOF, FNDC3B, NPY1R, RUNX2, FOXP1, ENAH, SETBP1, RBMS1, WDFY3, UTRN, ANK, TNKS, ATXN7L3B, TMTC1, ASAP1, PCDH18, ACACA, LRP6, EFNB2, PLAGL1, GPC1, MAN1C1, APBB2, IRX1, HNRNPA3, SMAD3, MYO10, EYA1, STAT1, EYA4, CRIM1, CDC42BPA, SMARCA2, PBX1, DCLK1, MED13L, COL1A2, VNN1, COL5A1, KITL, NFIB, SLC26A7, FAT4, CDK14, ADGRL2, FGFR2, CDC42SE2	SLC4A4, PTPRG, SH3D19, PBX1, FOXP1, MED13L, SETBP1, KITL, NFIB, UTRN, ADGRL2, ANK, FGFR2
Autism iPSCs-derived Neural Cultures Differentiation day 11 GSE61476 down	7.15275	GEO RNA-seq Disease and Drug	NOTCH2, CNTNAP2, NRP2, TENM4, CLSTN3, FOXG1, LEF1, CASC4, LAMC1, CMIP, GALNT10, CORO1C, HK1, ZDBF2, CDH6, RELN, GNG2, ZMIZ1, RPS18, CALD1, ADAMTS18, TRIM2, PRDM16, RACK1, SLIT3, NCAM1, SRGAP3, EPHA7, ZFHX3, NEBL, DCC, PDE4D, LSAMP, SEZ6L, MID1, YWHAZ, SND1, SULF2, CDK6, MAP1B, PXDN, FGFR2, PFN2, CREB5	CNTNAP2, APP, SEC23A, CSRNP3, PLEKHB2, TENM4, MSI2, ANTXR1, NID2, CMIP, CDH6, EFNB2, BASP1, ADAMTS18, HECTD4, GPC1, PRDM16, RACK1, KDR, NEFM, FLNB, TNRC18, SLIT3, NCAM1, SRGAP3, SEC31A, ZFHX3, NEBL, DCC, TNFRSF19, SOX11, CDC42BPB, AXIN2, MID1, BMP7, DCLK1, EXT1, COL1A2, DAAM1, COL5A1, PALLD, MAP1B, FAT4, CD47, FGFR2, ITM2C	CNTNAP2, TENM4, CMIP, CDH6, ADAMTS18, PRDM16, RACK1, SLIT3, NCAM1, SRGAP3, ZFHX3, NEBL, DCC, MID1, MAP1B, FGFR2
Desipramine Brain - Nucleus accumbens (Rgs9 KO) saline x treated 15mg-kg 2x daily GSE71527 down	7.15275	GEO RNA-seq Disease and Drug	SLC24A2, RYR1, CNTNAP2, NRP2, MCTP1, PPM1L, CELF2, PRUNE2, TRANK1, ADCY1, CACNA1C, ROBO1, HK1, PREX1, RIMS1, PCNX2, PCLO, CUX2, PGBD5, ERBB4, BTBD3, SRGAP3, RAB6B, CALN1, RBFOX1, EPHA7, RBFOX3, CADM2, PRKCE, CADPS, DIO2, GRIN2B, SRCIN1, SYT7, TTLL7, NELL2, TIAM1, SLC4A8, MAP1B, PITPNM2, FAT3, PFKM, MDGA1, SHANK1	FAM49A, SLC24A2, CAMK2B, CNTNAP2, TMTC1, THY1, SLC4A3, RASGRP1, ROBO1, EFNB2, TRIM9, PCNX2, CUX2, GRM7, ERBB4, CHN2, NEFM, FLNB, SRGAP3, WASF1, ARGLU1, RAP1GAP2, RBFOX1, RBFOX3, ERDR1, PRKCE, NPY1R, ATP2B2, KCNAB2, ANK3, GRIN2B, SRCIN1, SPTB, ANK1, DCLK1, SYT7, TTLL7, PTPRD, NELL2, TIAM1, SLC4A8, MAP1B, SCN8A, CNTN1, FAT3, WDFY3	SLC24A2, CNTNAP2, ROBO1, PCNX2, CUX2, ERBB4, SRGAP3, RBFOX1, RBFOX3, PRKCE, GRIN2B, SRCIN1, SYT7, TTLL7, NELL2, TIAM1, SLC4A8, MAP1B, FAT3
H2A.Z Hippocampus (CA1 subregion) viral Knockdown GSE58797 up	7.00546	GEO RNA-seq Disease and Drug	MCTP1, CELF2, NEDD4L, PTPRJ, ADCY1, LIN7C, PCDH19, SIPA1L2, ADD3, SLC4A4, JPH1, NCALD, TMEM47, GNG2, PGBD5, RPS18, BTBD3, RACK1, SLIT1, CAMTA1, NCAM1, GPRASP1, ERC2, EPHA4, RBFOX1, CADM1, BCL11B, AUTS2, KCND3, PRKCE, LHFPL2, BTBD9, YWHAZ, TIAM1, TANC1, ZEB2, NFIA, ADGRB2, NFIB, KIF26B, PITPNM2, TCF4, FGF13	CAMK2B, RYR2, PLPPR4, CELF4, NEDD4L, ZBTB20, ATXN7L3B, PPP1R9A, SLC4A4, STOX2, PPP3CA, BASP1, CCDC85A, RACK1, SLIT1, CAMTA1, NCAM1, WASF1, ZFP365, PLXNA4, MAPK3, RAP1GAP2, RBFOX1, SMAD3, CADM1, BCL11B, AUTS2, STAT1, LIMCH1, PRKCE, D430041D05RIK, PROX1, BTBD9, SMARCA2, TIAM1, AHI1, NFIA, DLG3, NFIB, SPATA13, CD47, PLPP3, FGF13, CDK14, SCG2, RPS24, CDC42SE2	NEDD4L, SLC4A4, RACK1, SLIT1, CAMTA1, NCAM1, RBFOX1, CADM1, BCL11B, AUTS2, PRKCE, BTBD9, TIAM1, NFIA, NFIB, FGF13
Ptbp1 Neuronal progenitor cell (mNPC) knockdown GSE70985 down	7.00546	GEO RNA-seq Disease and Drug	FBN2, TENM3, HIP1, TENM4, CHD7, PIK3R1, RBPJ, NTN1, ROBO1, IGF1R, TTC28, ZDBF2, SH3PXD2A, ZMIZ1, CALD1, NSD1, NOCT, GRB10, NCAM1, SRGAP3, HMCN1, MPDZ, NEO1, ZFP462, DUSP4, AUTS2, EBF1, EBF2, THOC2, MID1, PBX1, MTSS1, TJP1, SLC6A6, BCL9, TANC1, SETBP1, MAP1B, PXDN, FAT3, TCF4, ADGRL2	SNED1, TENM3, TENM4, TNKS, TNC, JMJD1C, MSI2, NTN1, LRP6, ROBO1, IGF1R, STOX2, BASP1, NOCT, FLNB, TNRC18, NCAM1, SRGAP3, HMCN1, MPDZ, NEO1, ARGLU1, DUSP4, HNRNPA3, DST, ERDR1, AUTS2, SLC39A10, EBF2, SOX11, ZFP618, ANK3, RAD23B, MID1, PBX1, PTPRD, ENAH, BCL9, NBEA, SETBP1, MAP1B, WAC, FAT3, WDFY3, FAT4, DOCK1, ADGRL2, FRYL	TENM3, TENM4, NTN1, ROBO1, IGF1R, NOCT, NCAM1, SRGAP3, HMCN1, MPDZ, NEO1, DUSP4, AUTS2, EBF2, MID1, PBX1, BCL9, SETBP1, MAP1B, FAT3, ADGRL2
Shh Forelimb Null GSE58645 up	6.91542	GEO RNA-seq Disease and Drug	NOTCH2, FBN2, L3MBTL3, TENM3, LAMA2, YTHDC1, RPL34, PIK3R1, CACNA1C, AFF3, SCUBE3, RPS15A, CALD1, NOCT, RACK1, GRB10, S1PR3, GPRASP1, NEO1, ZFP462, FZD1, TMEM132C, ZFHX3, PLK2, LHFPL2, SMARCA1, PBX1, SULF2, FOXP1, MED13L, TANC1, MEIS1, KIF26B, PXDN, EIF3H, TCF4, UTRN, ADGRL2, FGFR2	ZFP644, APP, TENM3, CHD9, RPL34, FZD10, PPP1R9A, AFF3, SPIN1, RACK1, RNF150, NEO1, CDK5RAP2, PPP1R12A, DST, SOX11, ZFP618, AXIN2, FOXP1, ENAH, EXOC4, UTRN, EPHA3, SEMA3A, ATXN7L3B, PCDH18, TMEM164, LRP6, CNN3, NOCT, SLITRK6, GPC3, FLNB, ARGLU1, TMEM132C, ZFHX3, ATRNL1, IRX3, CDC42BPB, CDC42BPA, PBX1, NFATC4, MED13L, MEIS1, COL1A2, FMNL2, NBEA, FAT4, ADGRL2, FGFR2, ITM2C	TENM3, RPL34, AFF3, NOCT, RACK1, NEO1, TMEM132C, ZFHX3, PBX1, FOXP1, MED13L, MEIS1, UTRN, ADGRL2, FGFR2
Dexamethasone Embryonic hypothalamic progenitor-stem cells - Male 100 nM 4 hrs GSE55113 down	6.51463	GEO RNA-seq Disease and Drug	FBN2, TENM3, CELF2, PTPRO, UACA, GALNT10, ROBO1, TMEM47, PREX1, ZMIZ1, CSMD2, EXTL3, ZFP462, LMO1, PLK2, MID1IP1, NAV2, SORCS2, MRPS6, YWHAZ, PBX1, MTSS1, SULF2, BCR, TJP1, NFIB, MAP1B, PXDN, PDE3A, TCF4, ADGRL2, FGFR2	APP, TENM3, TNC, RORB, ETS1, ROBO1, CAPZB, ZFP365, CDK5RAP2, TLE4, MAGI1, MAPK1IP1L, PPP1R12A, SEMA6D, TNFRSF19, GAB1, SOX11, NAV2, SORCS2, ETV6, MAP1B, MAP7D1, SPATA13, WDFY3, PLPP3, CD44, CHST3, ARHGEF26, SEMA3A, CXXC5, SLC7A1, UACA, CNN3, CHST11, LRIG1, FLNB, TNRC18, CSMD2, EXTL3, ANKRD50, SPECC1, HNRNPA3, MYO10, LRRN3, DENND4A, PBX1, ABTB2, CENPF, NFIB, NOVA1, RAB3GAP2, SPRY2, ADGRL2, FGFR2, …	TENM3, UACA, ROBO1, CSMD2, EXTL3, NAV2, SORCS2, PBX1, NFIB, MAP1B, ADGRL2, FGFR2
SMCX Adult Amygdala Knockout GSE74630 down	6.43718	GEO RNA-seq Disease and Drug	SLC24A2, GABRB1, PPM1L, MAST4, CLSTN3, ITSN1, SHOX2, TSHZ2, ADCY1, FRY, SLC8A1, PITPNC1, NCALD, HK1, RIMS1, PCLO, GNG2, BTBD3, TNR, NCAM1, GPRASP1, RAB6B, UNC13C, ZFHX3, AGTPBP1, GOT1, SLC6A17, COL25A1, CADPS, DAB2IP, LSAMP, BTBD11, ANK2, SEZ6L, YWHAZ, SYT7, CIT, TTLL7, TANC1, SLC4A8, ZEB2, MAP1B, KCNMA1, APBA1, SHANK1	SLC24A2, ZFP644, APP, TENM1, SLC24A3, NRXN1, SETD7, TSHZ2, RORA, THY1, RASGRP1, ZMAT4, SPIN1, HIVEP1, TNR, KIF21A, NCAM1, LINGO1, GABBR2, TCF7L2, ZFHX3, AGTPBP1, PTPRN2, SYT1, ATRNL1, COL25A1, SEMA6D, KCNAB2, ACSL3, PROX1, CDC42BPA, DCLK1, SYT7, TTLL7, PTPRD, ENAH, SLC4A8, MAP1B, SCN8A, CNTN1, CDK14, FRYL	SLC24A2, TSHZ2, TNR, NCAM1, ZFHX3, AGTPBP1, COL25A1, SYT7, TTLL7, SLC4A8, MAP1B
Gcn2 Cerebellum Knockout GSE79929 up	6.4332	GEO RNA-seq Disease and Drug	CLSTN3, CHD7, GRIK3, ADCY1, FRY, SLC4A4, NTN1, NCALD, RELN, ZMIZ1, BTBD3, NOCT, SRGAP3, EXTL3, WASF3, CALN1, KIRREL3, RBFOX3, CADM1, SLC6A17, PRKCE, NTRK3, DAB2IP, ANK2, SEZ6L, SRCIN1, SYT7, TIAM1, DAAM2, PITPNM3, PFKM, GAS7, SHANK1	APP, MTCL1, CHD9, CELF4, SLC4A4, SYNE1, UBASH3B, TRIM3, CAR4, KIRREL3, RBFOX3, PRKCE, TESC, ANK3, SRCIN1, SPTB, ANK1, TIAM1, SCN8A, MAP7D1, WDFY3, GAS7, RAPGEF4, CAMK2B, PDE1C, SLC43A2, CACNA1A, CXXC5, NTN1, TSPAN9, CHN2, NOCT, SRGAP3, EXTL3, PLXNA4, RAP1GAP2, NTRK2, PHC2, CADM1, SYT1, IQSEC1, NTRK3, MICAL3, PTPN11, ATP2B2, ATP2B1, GRIN2C, CDC42BPA, DCLK1, SYT7, NFIC, WNK2, CAMK4, ITM2C	SLC4A4, NTN1, NOCT, SRGAP3, EXTL3, KIRREL3, RBFOX3, CADM1, PRKCE, NTRK3, SRCIN1, SYT7, TIAM1, GAS7
FUS Motor Neuron Knockdown GSE77702 up	6.17359	GEO RNA-seq Disease and Drug	TSHZ1, PRUNE2, TSHZ2, SLCO5A1, PIK3R1, LIN7C, SLC8A1, ELAVL2, IPO5, JAKMIP2, ROBO1, CDH6, TRIM2, NSD1, CAMTA1, NRCAM, SLIT3, CTNNA2, DUSP4, EPHA7, AGTPBP1, PCDH9, XRCC5, PLK2, TMEM132B, NTRK3, SFMBT2, ANK2, FOXP1, NELL2, SLC4A8, MEIS1, FAT3, BCAT1, ADGRL2, ADGRL3	CSRNP3, CHD9, JMJD1C, PPP1R9A, ELAVL2, SYNE1, ROBO1, CDH6, OPA1, PDE4B, KIF21A, DUSP4, AGTPBP1, PPP1R12A, DST, SOX11, DICER1, ACSL3, FOXP1, NAV3, SCG2, EPHA3, GRIA1, SEC23A, INTU, TSHZ1, NRXN1, TSHZ2, AKAP6, HSPA13, KALRN, LRP6, STOX2, CAMTA1, SLIT3, ANKRD50, LRRN3, ATRNL1, TMEM132B, NTRK3, ATP2B1, LRP1B, NELL2, SLC4A8, MEIS1, NBEA, CNTN1, FAT3, ADGRL2, FRYL, ADGRL3	TSHZ1, TSHZ2, ELAVL2, ROBO1, CDH6, CAMTA1, SLIT3, DUSP4, AGTPBP1, TMEM132B, NTRK3, FOXP1, NELL2, SLC4A8, MEIS1, FAT3, ADGRL2, ADGRL3
Beta-catenin Skin Mutation (Deletion) GSE75944 down	6.13851	GEO RNA-seq Disease and Drug	CASZ1, MAST4, ZFP703, RPL34, CELF2, LEF1, CACNA1C, NTN1, RPS15A, DUSP10, PDZD2, SH3PXD2A, RPS18, TRIM2, SH3BP4, NRCAM, SLIT3, SRGAP3, HMCN1, HIVEP2, SASH1, TMEM132C, EPHA4, APAF1, BCL11B, PDE4D, ANK2, NAV2, SORCS2, MID1, YWHAZ, ADAMTS20, IGSF10, ZEB2, CDK6, FNDC1, COL8A1, TCF4, ST6GALNAC3	CASZ1, RPL34, THY1, MSI2, NTN1, PCDH18, COX7C, STOX2, DUSP10, PDZD2, CAPZB, ZMAT3, SPIN1, SLITRK6, PDE4B, LRIG1, SH3BP4, SLIT3, SRGAP3, HMCN1, TEAD1, ANKRD50, PLXNA4, IRX1, TMEM132C, HNRNPA3, BCL11B, ATRNL1, SEMA6D, GM15501, TNFRSF19, FNDC3B, NEB, ZFP618, AXIN2, NAV2, SORCS2, MID1, TSN, NFATC4, KLF6, COL1A2, NR4A3, NBEA, FNDC1, SPRY2, DOCK1, RPS24	CASZ1, RPL34, NTN1, DUSP10, PDZD2, SH3BP4, SLIT3, SRGAP3, HMCN1, TMEM132C, BCL11B, NAV2, SORCS2, MID1, FNDC1
TGFB3 Palatal shelves E14.5 GSE45568 down	6.13232	GEO RNA-seq Disease and Drug	FBN2, PTPRU, TENM3, ZFP703, LPAR1, GXYLT1, BARX1, SCUBE3, RPS15A, SH3PXD2A, NOCT, PRDM16, HMCN1, SUSD5, DACT1, FZD1, TMEM132C, EPHA4, EPHA7, LMO4, GALNT2, MMP2, WWP2, THOC2, PBX1, MEIS1, CDK6, DLG2, NFIA, PPP1R3B, KIF26B, COL8A1, LGR5, FGFR2, SHANK1	APP, SNED1, TENM3, BNC2, CHD9, SLC4A3, PPP1R9A, ANTXR1, HMCN1, SOX6, STK32B, SOX5, LMO4, FNDC3B, EMP1, UNC5D, AXIN2, PPP1R3B, ERG, KANK1, PCDH18, LRP6, SCUBE1, CHST11, PLAGL1, NOCT, PRDM16, ADAMTS17, GPC3, TNRC18, ARGLU1, GPC6, KCNJ2, TMEM132C, HNRNPA3, EYA1, GALNT2, IRX3, EYA4, SMARCA2, PBX1, NFATC4, MEIS1, COL1A2, NFIA, PSAT1, NFIC, COL9A1, FAT4, FGFR3, RPS24, FGFR2	TENM3, NOCT, PRDM16, HMCN1, TMEM132C, LMO4, GALNT2, PBX1, MEIS1, NFIA, PPP1R3B, FGFR2
DAPT Cochlea 10 uM Post natal day 0 GSE83340 down	5.9747	GEO RNA-seq Disease and Drug	PCSK2, MOXD1, TENM2, TENM3, LAMC1, STON2, PTPRG, TMEM47, ADGRE1, RGS3, HEY1, SCML4, SIX2, NRCAM, HMCN1, ANKS1B, MAGI3, DIO2, EBF1, SORCS1, NAV2, FRMD4B, ISL1, MID1, FNDC1, DAAM2, COL8A1, ANK, SDCCAG8, FBN2, TNXB, NTM, NEDD9, DENND3, TRMT2B, PDZD2, CALD1, ERBB4, DMD, S1PR3, WASF3, FZD1, GALNT2, GOT2, LSAMP, BICC1, SLC6A6, CDK6, PPP2R2B, VEPH1, FAT3, TMCC1, FGFR2, FGF10	PCSK2, TENM3, ZFYVE9, TSEN15, GALNT18, RORA, SLC35F1, FZD10, PTPRK, ANTXR1, PTPRG, RGS2, ADAMTS2, CYSLTR2, AI593442, FAM174B, KDR, ITGB8, PHACTR2, PGM5, FAM3C, HMCN1, SOX6, NCKAP5, SEMA6D, FNDC3B, SIAH1A, EMP1, KAZN, SORCS1, ETV1, NAV2, ACSL3, PROX1, MID1, FNDC1, SPATA13, CD47, KIFC3, PLPP3, ANK, KANK1, CDC123, ARHGEF26, TNKS, PLPPR4, SEMA3A, STC1, CXXC5, CNN3, EFNB2, DPP4, STOX2, FUT8, PDZD2, ER…	PCSK2, TENM3, PTPRG, HMCN1, SORCS1, NAV2, MID1, FNDC1, ANK, PDZD2, ERBB4, GALNT2, FAT3, FGFR2
TDP43 Motor neuron Knockdown GSE77707 down	5.86567	GEO RNA-seq Disease and Drug	FBN2, PRUNE2, SLCO5A1, LIN7C, CDH7, PTPRG, ROBO1, CDH6, RPS15A, CALD1, RACK1, SH3BP4, HMCN1, NCAM2, MB21D2, MPDZ, DACT1, ZFHX3, PPP1R14C, CADM1, PRKCE, PLK2, TMEM132B, SLC6A15, MMP2, TMEM170B, YWHAZ, FOXP1, NELL2, SLC4A8, MED24, CDK6, SMS, GALNTL6, ST6GALNAC3, ADGRL2	APP, RYR2, ATP8A2, TNC, LDLRAD4, PTPRG, ROBO1, CDH6, PPP3CA, NNT, BASP1, RACK1, PDE4B, NEFM, HMCN1, DST, PRKCE, FNDC3B, FOXP1, DAAM1, PALLD, SCG2, GRIA1, NRXN1, CXXC5, KALRN, CNN3, SH3BP4, FLNB, ANKRD50, MPDZ, MARK1, ZFHX3, CADM1, TMEM132B, NEK7, ARHGAP28, LAMB1, DCLK1, PTPRD, NELL2, GALC, SLC4A8, COL1A2, FMNL2, COL5A1, DLG3, GALNTL6, ADGRL2, RPS24	PTPRG, ROBO1, CDH6, RACK1, SH3BP4, HMCN1, MPDZ, ZFHX3, CADM1, PRKCE, TMEM132B, FOXP1, NELL2, SLC4A8, GALNTL6, ADGRL2
Tunicamycin WSB-EiJ mice - primary Mouse Embryonic Fibroblasts GSE63756 down	5.83157	GEO RNA-seq Disease and Drug	NOTCH2, HIP1, MAST4, LAMA2, PRUNE2, LRRK1, ITPR3, LAMC1, PCDH19, PTPRG, IGF1R, TTC28, SH3PXD2A, ZMIZ1, NSD1, GRB10, SLIT3, NCAM1, CD36, EXTL3, NEO1, ZFHX3, GALNT2, DAB2IP, PARVB, NAV2, SULF2, TJP1, SLC6A6, TANC1, MAP1B, PXDN, PITPNM2, GALNTL6, UTRN, ANK	CHD9, SETD7, TNC, ZBTB20, PTPRG, IGF1R, ADAMTSL1, SVEP1, TEAD1, NEO1, DST, MYOF, FNDC3B, EMP1, NAV2, CLIP2, PALLD, MAP1B, ADAM12, WDFY3, UTRN, ANK, TNKS, NID2, ACACA, LRP6, CHST11, CUX1, GPC1, FLNB, TNRC18, SLIT3, NCAM1, EXTL3, ANKRD50, SPECC1, RAP1GAP2, ZFHX3, MYO10, IQSEC1, GALNT2, CRIM1, PTPN11, CDC42BPB, PARVB, COL5A1, NFIC, FAT4, GALNTL6, FRYL	PTPRG, IGF1R, SLIT3, NCAM1, EXTL3, NEO1, ZFHX3, GALNT2, PARVB, NAV2, MAP1B, GALNTL6, UTRN, ANK
DAPT Cochlea 10 uM Post natal day 5 GSE83340 down	5.83157	GEO RNA-seq Disease and Drug	PCSK2, MOXD1, BTG1, TENM3, HIP1, COL14A1, CELF2, ITSN1, PTPRM, LAMC1, NUDT4, PTPRG, ADGRE1, PREX1, RGS3, HEY1, SH3PXD2A, RACK1, GRB10, NRCAM, HMCN1, ANKS1B, ANK2, SORCS1, NAV2, SEZ6L, MTSS1, FNDC1, PPP1R3B, DAAM2, PXDN, COL8A1, TNFRSF21, FBN2, NOTCH2, TNXB, LAMA2, LAMA4, UACA, PHF21B, SCUBE3, RPS15A, PDZD2, CALD1, ERBB4, S1PR3, SRGAP3, WASF3, GRIA4, ZFP462, GALNT2, GOT2, LSAMP, LHFPL2, BICC1, PPP…	PCSK2, FAM49A, TENM3, CHD9, FRMPD1, TNC, ZBTB20, PTPRM, RORA, ATP5G3, ETS1, ANTXR1, PTPRG, RACK1, ITGB8, KIF21A, SVEP1, FAM3C, RNF150, HMCN1, SOX6, NCKAP5, ACOT7, SEMA6D, SIAH1A, EMP1, MTUS2, KAZN, SORCS1, NAV2, PROX1, ETV6, CLIP2, POR, FNDC1, MMP15, PPP1R3B, SPATA13, CD47, KANK1, CDC123, SLC24A3, TTYH2, TNKS, STC1, SLC1A4, NID2, UACA, STOX2, PDZD2, ERBB4, SLITRK6, LRIG1, FLNB, SRGAP3, GPC6, ANKR…	PCSK2, TENM3, PTPRM, PTPRG, RACK1, HMCN1, SORCS1, NAV2, FNDC1, PPP1R3B, UACA, PDZD2, ERBB4, SRGAP3, GALNT2
PQBP1 Cortical neurons Knockdown GSE44402 down	5.81934	GEO RNA-seq Disease and Drug	PHTF2, MYT1L, RPL34, CELF2, GRIK3, XYLT1, SLCO5A1, PIK3R1, RBPJ, IPO5, ROBO1, HS2ST1, ZDBF2, RPS15A, RPS18, TRIM2, RACK1, TNR, CAMTA1, NRCAM, NCAM1, ERC2, EXTL3, RAB6B, NEO1, CADM1, APAF1, PLK2, SEZ6L, TMEM170B, GRIN2B, YWHAZ, PBX1, NELL2, ZEB2, KITL, NFIB, ADGRB3, MAP1B, TCF4, ADGRL2	FAM49A, GRIA1, CAMK2B, SEC23A, CSRNP3, RTN1, RPL34, SETD7, TNC, ZBTB20, PPP1R9A, ROBO1, CNN3, HS2ST1, RACK1, TNR, CAMTA1, NCAM1, EXTL3, MAP3K7, NEO1, PLXNA4, HNRNPA3, CADM1, DAPK1, LIMCH1, IPMK, D430041D05RIK, SOX11, GRIN2B, RAD23B, SMARCA2, PBX1, PTPRD, NELL2, FMNL2, NBEA, KITL, NFIB, PSAT1, MAP1B, FAT4, FGFR3, ADGRL2, CDC42SE2	RPL34, ROBO1, HS2ST1, RACK1, TNR, CAMTA1, NCAM1, EXTL3, NEO1, CADM1, GRIN2B, PBX1, NELL2, KITL, NFIB, MAP1B, ADGRL2
Nova1 Brain - Cortex Knockout GSE69711 up	5.57545	GEO RNA-seq Disease and Drug	FBN2, TENM2, YTHDC1, CTTNBP2, ITSN1, TRANK1, NEDD4L, PIK3R1, ROBO1, IGF1R, TTC28, RELN, CALD1, ERBB4, TRIM2, NSD1, NOCT, RACK1, GRB10, NCAM1, CTNNA2, ZFP462, EPHA4, AGTPBP1, CERS6, ARPP21, NTRK3, ANK2, FRMD4B, PBX1, ZEB2, KITL, NFIB, MAP1B, KIF26B, FAT3, TCF4, TMCC1, MDGA1	FAM49A, KHDRBS3, TNKS, TNC, NEDD4L, ZBTB20, JMJD1C, TMTC1, AKAP6, KALRN, ACACA, ROBO1, IGF1R, CNN3, ERBB4, NOCT, RACK1, KDR, KIF21A, NCAM1, PLXNA4, CDK5RAP2, SOX5, NTRK2, AGTPBP1, DST, ATRNL1, LIMCH1, NTRK3, SLC39A10, SOX11, SMARCA2, PBX1, CLIP2, MN1, COL1A2, NBEA, NAV3, KITL, NFIB, MAP1B, EXOC4, FAT3, WDFY3, FAT4, EPHA3	NEDD4L, ROBO1, IGF1R, ERBB4, NOCT, RACK1, NCAM1, AGTPBP1, NTRK3, PBX1, KITL, NFIB, MAP1B, FAT3
GFP Retina Expression GSE56473 up	5.43678	GEO RNA-seq Disease and Drug	CASZ1, FLT1, CELF2, NTM, CHD7, PCDH15, ADCY1, CMIP, IGF1R, TTC28, PCLO, ZMIZ1, TRIM2, NSD1, NOCT, GRB10, CAMTA1, PHACTR1, NEO1, UNC13C, ELOVL4, CADM2, KCNB1, LMO4, PRKCE, DIO2, FRMD4B, THOC2, PBX1, MED13L, PTP4A2, MAP1B, PITPNM3, SIK3, TCF4, BCOR, TMCC1, SLC25A4, SLC25A33	CASZ1, FLT1, UQCRB, MTCL1, CHD9, FRMPD1, CELF4, ZBTB20, JMJD1C, ATXN7L3B, RORA, AKAP6, CXXC5, CMIP, ACACA, IGF1R, STOX2, PPP3CA, STK35, BASP1, NOCT, CAMTA1, PHACTR1, NEO1, TUB, PHC2, DST, ZFP516, LMO4, PRKCE, ABCA4, IPMK, ANK3, ATP2B1, USH2A, SMARCA2, PBX1, TSN, MED13L, EXT1, ENAH, MAP1B, NFIC, KLF9, BCOR, FRYL	CASZ1, FLT1, CMIP, IGF1R, NOCT, CAMTA1, PHACTR1, NEO1, LMO4, PRKCE, PBX1, MED13L, MAP1B, BCOR
MeCP2 Olfactory epithelium knockout GSE71126 up	5.43588	GEO RNA-seq Disease and Drug	KCNG1, SLC24A2, TENM2, TSHZ1, ARHGEF28, DOCK8, TSHZ2, SLC4A4, CMIP, PITPNC1, PTPRG, IGF1R, HK1, RGS3, PDZD2, SH3PXD2A, ZMIZ1, NCAM1, RAB6B, ABCC4, AGTPBP1, ABCA5, KCNB1, GOT2, EBF1, EBF2, ANK2, YWHAZ, SYT7, SLC6A6, DLG2, MAP1B, APBA1, SLC27A2, FGF12, TNFRSF21, ANK	SLC24A2, APP, RTN1, PDE1C, TNKS, MTCL1, CHD9, TSHZ1, ARHGEF28, TSHZ2, ATXN7L3B, SLC4A4, CMIP, PTPRG, IGF1R, FSTL5, PPP3CA, PDZD2, HIVEP1, NCAM1, PLXNA4, GABBR2, ABCC4, AGTPBP1, ABCA5, DST, ERDR1, SYT1, HOMER2, LIMCH1, LRBA, EBF2, KCNAB2, ANK3, ATP2B1, SYT7, SDK1, POR, NBEA, KLHL5, MMP15, MAP1B, NFIC, WDFY3, LRRC3B, FGF12, ANK, UMODL1	SLC24A2, TSHZ1, ARHGEF28, TSHZ2, SLC4A4, CMIP, PTPRG, IGF1R, PDZD2, NCAM1, ABCC4, AGTPBP1, ABCA5, EBF2, SYT7, MAP1B, FGF12, ANK
DAPT Cochlea 10 uM Post natal day 5 GSE83340 up	5.3698	GEO RNA-seq Disease and Drug	PTPRU, NRP2, MAST4, TENM4, LAMC1, PITPNC1, IGF1R, CDH6, SH3PXD2A, RPS18, TRIM2, NEO1, SH3D19, ARRDC4, EPHA7, SCARA5, MMP2, DIO2, EBF1, FRMD4B, ISL1, MID1, YWHAZ, PTP4A2, ZEB2, BDH1, IGDCC4, MAP1B, SMS, UTRN, PCDH15, NEDD9, SLCO5A1, PIK3R1, NSD1, NOCT, CAMTA1, SLIT3, SASH1, FZD1, NEBL, PLET1, PBX1, SULF2, TJP1, SLC6A6, NFIA, NFIB, TMEM117, TCF4, TMCC1, LPIN1, LGR5, FGFR2, ADGRL3	SNED1, APP, TENM4, PTPRQ, CHD9, ZBTB20, JMJD1C, LDLRAD3, FMN1, FZD10, MSI2, IGF1R, ADAMTSL1, CDH6, AI593442, PDE4B, PGM5, NEO1, TEAD1, SH3D19, DST, DAPK1, TNFRSF19, ARAP2, ANK3, ACSL3, SPTB, MID1, RUNX2, NAV3, MAP1B, ELMO1, WDFY3, UTRN, CD44, BCAT2, KANK1, ACSS3, SLC7A1, RASGRP1, ACACA, CNN3, DPP4, NOCT, HIVEP1, CAMTA1, SLIT3, TNRC18, APBB2, LINGO1, HNRNPA3, EYA1, NEBL, LRBA, IRX3, EYA4, NFATC2, …	TENM4, IGF1R, CDH6, NEO1, SH3D19, MID1, MAP1B, UTRN, NOCT, CAMTA1, SLIT3, NEBL, PBX1, NFIA, NFIB, FGFR2, ADGRL3
Oct4 Atherosclerosis lesion Knockout GSE75044 down	5.17187	GEO RNA-seq Disease and Drug	NOTCH2, TNXB, MAST4, PRUNE2, LAMC1, FRY, NTN1, LTBP1, IGF1R, HK1, TTC28, SCUBE3, SH3PXD2A, CALD1, NSD1, NOCT, DMD, SLIT3, NCAM1, SUSD5, GPRASP1, RAB6B, SAMD4, ZFHX3, CADM1, NTRK3, WWP2, ANK2, YWHAZ, TTLL7, NFIB, MAP1B, SMOC1, PDE3A, APBA1, TMCC1, UTRN, SLC25A4, RBMS3	KANK1, APP, RYR2, RTN1, ZBTB20, TMTC1, AKAP6, THY1, NTN1, KALRN, SYNE1, IGF1R, NOCT, KIF21A, SVEP1, SLIT3, NCAM1, GPC6, PLXNA4, SAMD4, TUB, ZFHX3, PPP1R12A, CADM1, DST, SYT1, ATRNL1, LIMCH1, NTRK3, MICAL3, ANK3, CDC42BPA, TTLL7, ENAH, COL1A2, COL5A1, NFIB, AXL, MAP1B, CNTN1, WDFY3, FAT4, UTRN, FRYL, RBMS3	NTN1, IGF1R, NOCT, SLIT3, NCAM1, SAMD4, ZFHX3, CADM1, NTRK3, TTLL7, NFIB, MAP1B, UTRN, RBMS3
TAF15 Motor neuron Knockdown GSE77707 up	5.1073	GEO RNA-seq Disease and Drug	NRP2, PRUNE2, LRRK1, PTPRO, NEDD4L, SLCO5A1, PIK3R1, ELAVL2, IPO5, JAKMIP2, PTPRG, HK1, TRIM2, NSD1, VPS53, CAMTA1, SLIT3, NCAM1, CTNNA2, RAB6B, DUSP4, EPHA7, AGTPBP1, ELOVL4, TMEM178B, XRCC5, TMEM132B, CADPS, LSAMP, ANK2, ISL1, YWHAZ, NELL2, MEIS1, PPP2R2B, MAP1B, PXDN, BCAT1, ADGRL2, ADGRL3, PFN2	TENM1, CSRNP3, RTN1, INTU, TNKS, CHD9, NRXN1, NEDD4L, AKAP6, KALRN, COX7C, ACACA, ELAVL2, PTPRG, EFNB2, MRPL42, STOX2, HECTD4, CAMTA1, NEFM, KIF21A, SLIT3, NCAM1, DUSP4, AGTPBP1, DST, LRRN3, TMEM132B, DICER1, ACSL3, ANK3, ATP2B1, RAD23B, ANK1, DCLK1, PTPRD, NELL2, MEIS1, MAP1B, SCG2, ADGRL2, ADGRL3	NEDD4L, ELAVL2, PTPRG, CAMTA1, SLIT3, NCAM1, DUSP4, AGTPBP1, TMEM132B, NELL2, MEIS1, MAP1B, ADGRL2, ADGRL3
Desipramine Brain - Nucleus accumbens naive x treated 15mg-kg 2x daily GSE71527 down	5.05945	GEO RNA-seq Disease and Drug	SLC24A2, PCSK2, PPM1L, CELF2, NTM, TRANK1, ADCY1, NCALD, HK1, RIMS1, NRCAM, HIVEP2, ERC2, RAB6B, RBFOX1, AGTPBP1, RBFOX3, SLC6A17, CADM2, LMO4, PRKCE, ANK2, GRIN2B, SRCIN1, YWHAZ, SYT7, NELL2, ADGRB2, MAP1B, TCF4, PLCB1, SLC25A4, PFKM, GAS7, PFN2, SHANK1	SLC24A2, PCSK2, CAMK2B, APP, KHDRBS3, RTN1, NRXN1, CELF4, ASAP1, THY1, ATP5G3, KALRN, RASGRP1, TRIM9, PPP3CA, BASP1, NEFM, WASF1, ZFP365, RAP1GAP2, LINGO1, GABBR2, RBFOX1, AGTPBP1, RBFOX3, SYT1, ATRNL1, LMO4, PRKCE, SLC39A10, ATP2B2, KCNAB2, ATP2B1, GRIN2B, SRCIN1, DCLK1, SYT7, PTPRD, NELL2, MAP1B, SCN8A, ETL4, CDH13, CDK14, RPS24, GAS7, RAPGEF4	SLC24A2, PCSK2, RBFOX1, AGTPBP1, RBFOX3, LMO4, PRKCE, GRIN2B, SRCIN1, SYT7, NELL2, MAP1B, GAS7
Lap2alpha Fibroblasts Knockout GSE70149 up	5.04066	GEO RNA-seq Disease and Drug	FBN2, TENM4, FOXG1, TSHZ1, SHOX2, LPAR1, NEDD9, CACNA1C, NTN1, CORO1C, HS2ST1, CALD1, NOCT, GRB10, SLIT3, NCAM1, ZFP462, LMO4, GALNT2, PDE4D, RFTN1, HMGA2, GRIN2B, RUNX3, MID1, PBX1, MED13L, IGSF10, PTP4A2, KIF26B, PXDN, TCF4, ADGRL2	APP, TENM4, TNC, PTPRK, HK2, HS2ST1, BASP1, PDE4B, SVEP1, TEAD1, DST, LMO4, IFRD1, EMP1, ETV1, ANK3, RAD23B, RUNX3, MID1, SPATA13, WAC, RBMS1, CD44, KHDRBS3, SEMA3A, TSHZ1, THY1, NTN1, PCDH18, NID2, NOCT, LRIG1, SLIT3, NCAM1, SPECC1, ERDR1, EYA1, STAT1, GALNT2, RFTN1, HMGA2, LAMB1, CDC42BPB, GRIN2B, PBX1, NFATC4, MED13L, COL5A1, AXL, ADGRL2	TENM4, TSHZ1, NTN1, HS2ST1, NOCT, SLIT3, NCAM1, LMO4, GALNT2, RFTN1, HMGA2, GRIN2B, RUNX3, MID1, PBX1, MED13L, ADGRL2
MPTP-HCl Midbrain Dopaminergic Neurons 30 mg-kg GSE54795 down	5.01522	GEO RNA-seq Disease and Drug	SLC24A2, ITSN1, CMIP, ELAVL2, ZDBF2, TMEM47, ERBB4, SLITRK4, GSG1L, CTNNA2, RAB6B, WASF3, CALN1, MCTS1, RBFOX1, AGTPBP1, TMEM178B, GOT1, CADM2, KCND3, COL25A1, LMO4, PRKCE, NTRK3, GOT2, CADPS, LSAMP, LDOC1, ESRRG, FOXN3, TBCA, PBX1, TTLL7, PTP4A2, MAP1B, SPIN2C, SMS, GALNTL6, BCAT1, FGF13, SSBP2, RBMS3	FAM49A, SLC24A2, UQCRB, ATXN7L3B, SLC35F1, MSI2, ATP5G3, COX7C, FAM204A, CMIP, ELAVL2, RGS2, ZMAT3, ERBB4, CCDC85A, GSG1L, WDR7, KIF21A, MACROD2, RGS6, RBFOX1, KCNJ6, AGTPBP1, COL25A1, LMO4, PRKCE, NTRK3, PRKCA, FOXN3, KCNAB2, SMARCA2, PBX1, TTC39B, TTLL7, MAP1B, CAMK4, GALNTL6, FGF13, CDK14, RBMS3	SLC24A2, CMIP, ELAVL2, ERBB4, GSG1L, RBFOX1, AGTPBP1, COL25A1, LMO4, PRKCE, NTRK3, FOXN3, PBX1, TTLL7, MAP1B, GALNTL6, FGF13, RBMS3
Zeb2 Sciatic nerves conditional Knockout GSE74381 up	4.90734	GEO RNA-seq Disease and Drug	NOTCH2, FBN2, NRP2, BTG1, TENM3, TNXB, LAMA2, COL14A1, RPL34, LAMA4, GRIK3, PIK3R1, LAMC1, ADD3, LTBP1, NUDT4, RPS15A, SH3PXD2A, CNTNAP5A, RPS18, CALD1, NOCT, RACK1, GRB10, S1PR3, NCAM1, COL25A1, PLK2, MMP2, ANK2, SORCS1, SORCS2, YWHAZ, BICC1, PTP4A2, MAP1B, SMOC1, PXDN, COL8A1, TCF4, SLC25A4, ANK, ADGRL3	APP, TENM3, RPL34, TNC, MSI2, ANTXR1, NID2, LRP6, CNN3, ADAMTS2, PLAGL1, NOCT, ADAMTS17, RACK1, GPC3, ITGB8, NEFM, FLNB, NCAM1, HNRNPA3, DST, COL25A1, FNDC3B, EMP1, SORCS1, LAMB1, SORCS2, COL1A2, RAB31, COL5A1, AXL, MAP1B, COL9A1, CNTN1, ANK, RPS24, ADGRL3, ITM2C	TENM3, RPL34, NOCT, RACK1, NCAM1, COL25A1, SORCS1, SORCS2, MAP1B, ANK, ADGRL3
JAK3i (CP-690550) iPSC-WA 2uM-7d GSE57896 up	4.8768	GEO RNA-seq Disease and Drug	OXTR, MCTP1, PPM1L, CELF2, NTM, ATL2, PPM1H, PTPRM, FRY, SLC4A4, NTN1, LTBP1, SLC8A1, CORO1C, RIMS1, SCUBE3, UGP2, DMD, CORIN, DACT1, TMEM120B, EPHA7, CHST7, WNT5B, CNTN5, KCNB1, NTRK3, MID1IP1, NCOA3, FOXN3, PARVB, YWHAZ, PBX1, CDK6, PPP1R3B, KCNMA1, SMS, COL8A1, FAT3, APBA1, NECTIN3, MDGA1, DSC3, PFN2	FHOD3, PPM1H, PTPRM, SLC4A4, NTN1, TMEM164, ACACA, RAB23, PHACTR2, RNF150, STK32B, GPC6, DTD2, TUB, KLHL29, RAP1GAP2, LINGO1, KCNJ6, MYO10, LRRN3, NTRK3, CTDSPL, GAB1, FOXN3, ANK3, PARVB, TMEM130, PBX1, MN1, GPAM, PPP1R3B, ST7, CASQ2, FAT3, TLL1, DSC3	PPM1H, PTPRM, SLC4A4, NTN1, NTRK3, FOXN3, PARVB, PBX1, PPP1R3B, FAT3, DSC3
Thap11 Retina Knockout GSE74822 down	4.78517	GEO RNA-seq Disease and Drug	FTO, FBN2, TENM3, TENM4, CELF2, CHD7, GXYLT1, B230118H07RIK, PIK3R1, PCDH19, NUDT4, PTPRG, IGF1R, RPS15A, RELN, ZMIZ1, RPS18, NSD1, NOCT, RACK1, GRB10, NCAM1, SRGAP3, MPDZ, ZFP462, CADM1, ANK2, PBX1, SULF2, STAG2, MAP1B, SMS, FAT3, NECTIN3	FTO, TENM3, TENM4, TNKS, ATXN7L3B, B230118H07RIK, MSI2, RORB, PPP1R9A, COX7C, LRP6, PTPRG, IGF1R, EFNB2, STOX2, CUX1, PLAGL1, NOCT, RACK1, KDR, ITGB8, HMG20A, NCAM1, SRGAP3, MPDZ, TLE4, HNRNPA3, RALBP1, POU2F1, CADM1, DST, INSR, SOX11, DICER1, ANK3, PBX1, PTPRD, ENAH, CENPF, DAAM1, NBEA, MAP1B, COL9A1, FAT3, WDFY3, FAT4, FRYL, RPS24	FTO, TENM3, TENM4, B230118H07RIK, PTPRG, IGF1R, NOCT, RACK1, NCAM1, SRGAP3, MPDZ, CADM1, PBX1, MAP1B, FAT3
Casz1 Heart Knockout GSE55394 up	4.69579	GEO RNA-seq Disease and Drug	SLC24A2, FBN2, NRP2, BTG1, TENM3, TENM4, SHOX2, ADCY1, LAMC1, RBPJ, IGF1R, ZDBF2, TMEM47, ZMIZ1, CALD1, SLIT3, CORIN, ZFP462, DACT1, FZD1, PPP1R14C, CADM1, HMGA2, FRMD4B, TBX5, ISL1, MID1, YWHAZ, PBX1, BMP4, DIAPH3, DAAM2, KITL, MAP1B, BCAT1, ADGRL2	SLC24A2, TENM3, TENM4, TNKS, TNC, ATXN7L3B, CACNA1D, MSI2, PCDH18, NID2, IGF1R, CNN3, EFNB2, BASP1, RASSF5, SPIN1, GPC3, FLNB, TNRC18, SLIT3, RAP1GAP2, HNRNPA3, CADM1, ERDR1, LIMCH1, ZFP516, HMGA2, SOX11, ARHGAP28, LAMB1, ANK3, ATP2B1, RAD23B, MID1, PBX1, NFATC4, ENAH, COL1A2, DIAPH3, COL5A1, TBC1D4, KITL, MAP1B, RBMS1, ADGRL2, CD44	SLC24A2, TENM3, TENM4, IGF1R, SLIT3, CADM1, HMGA2, MID1, PBX1, DIAPH3, KITL, MAP1B, ADGRL2
Gcn2 Cerebellum Knockout GSE79929 down	4.68515	GEO RNA-seq Disease and Drug	CNTNAP2, TENM2, PTPRR, NTM, ATL2, LPAR1, TMTC2, PTPRM, LAMC1, ADD3, GNG2, SPOCK3, PHACTR1, NRCAM, NCAM1, HIVEP2, GPRASP1, RAB6B, ANKS1B, GRIA4, EPHA4, PPP1R14C, TMEM178B, CADM2, DIO2, MID1, YWHAZ, MTSS1, TTLL7, ZEB2, SETBP1, NFIB, MAP1B, SIK3, FGF13, SLC25A4, FGF12, PFN2	GRIA1, CNTNAP2, PTPRR, RTN1, TNKS, PLPPR4, SEMA3A, TNC, TMTC2, PTPRM, RORA, THY1, PPP3CA, SPRED2, ZMAT3, KDR, NEFM, FLNB, PHACTR1, NCAM1, HNRNPA3, ERDR1, GAB1, ARAP2, MTUS2, KCNAB2, PROX1, SMARCA2, TMEM130, MID1, TTLL7, PTPRD, ENAH, AHI1, NBEA, SETBP1, NFIB, MAP1B, CNTN1, CD47, PLPP3, FGF13, CDK14, FGF12	CNTNAP2, PTPRR, TMTC2, PTPRM, PHACTR1, NCAM1, MID1, TTLL7, SETBP1, NFIB, MAP1B, FGF13, FGF12
TGFB3 Palatal shelves E16.5 GSE45568 up	4.66019	GEO RNA-seq Disease and Drug	RYR1, FBN2, COL14A1, CELF2, SHOX2, BARX1, LTBP1, TTC28, SH3PXD2A, GRB10, SLIT3, S1PR3, MPDZ, SAMD4, EPHA7, ARPP21, ANGPT1, HMGA2, LHFPL2, SORCS2, MID1, PBX1, IGSF10, ZEB2, FNDC1, IGDCC4, NFIB, PXDN, FAT3, GAS7, DSC3	BNC2, TNC, ANTXR1, ADAMTSL1, FAM162A, MYO18B, PGM5, PITX2, TEAD1, DST, EMP1, TBC1D2B, ANK1, SORCS2, MID1, RUNX2, MN1, RAB31, FNDC1, PALLD, MAP7D1, CASQ2, PKP1, EPHA3, CD44, GAS7, DSC3, GRIA1, TSPAN9, PLAGL1, TNNI1, GPC3, SLIT3, MPDZ, SAMD4, SLC25A24, HMGA2, NEB, LAMB1, PBX1, NFATC4, PTPRD, COL1A2, COL5A1, NFIB, PSAT1, AXL, NFIC, FAT3, RPS24	SLIT3, MPDZ, SAMD4, HMGA2, SORCS2, MID1, PBX1, FNDC1, NFIB, FAT3, GAS7, DSC3
Prmt5 Neural Stem/Progenitors Cells knockout GSE45284 up	4.51289	GEO RNA-seq Disease and Drug	CTNND2, NTM, PTPRO, XYLT1, PTPRJ, SIPA1L2, SLC4A4, PITPNC1, NUDT4, HK1, PREX1, GRM5, CALD1, SRGAP3, SASH1, GRIA4, DTNA, GOT1, APAF1, NEBL, KCND3, PLK2, ANK2, NAV2, SORCS2, MRPS6, SULF2, NELL2, TJP1, IGDCC4, KITL, MAP1B, TCF4, LPIN1, SLC25A4, PFKM, ADGRL2, TNFRSF21, PFN2	CAMK2B, APP, RTN1, NRXN1, TNC, SLC1A4, ATP5G3, SLC4A4, TRIM9, PPP3CA, CHST11, ZMAT3, LRIG1, ITGB8, SRGAP3, TEAD1, ZFP365, NTRK2, MYO10, ERDR1, DAPK1, NEBL, LIMCH1, SEMA6D, ARAP2, DDHD1, ANK3, NAV2, SORCS2, DCLK1, NELL2, KLF6, RAB31, FMNL2, KITL, MAP1B, DDIT4, EXOC4, RAB3GAP2, CDH13, ADGRL2, ITM2C	SLC4A4, SRGAP3, NEBL, NAV2, SORCS2, NELL2, KITL, MAP1B, ADGRL2
METTL3 MDA-MB knockdown GSE70061 up	4.43532	GEO RNA-seq Disease and Drug	PHTF2, TENM3, YTHDC1, ARHGEF28, ITSN1, WWC2, NEDD4L, PTPRM, NEDD9, CMIP, CORO1C, RELN, CALD1, SH3BP4, GPAT3, MPDZ, CCDC93, XRCC5, PRKCE, NCOA3, ITPK1, MID1, MED13L, TJP1, BMP4, SLC6A6, INPP4B, CDK6, DIAPH3, TAOK3, PELI1, COL8A1, NECTIN3, RBMS3	TENM3, PDE1C, ZFYVE9, MTCL1, ARHGEF28, NEDD4L, PTPRM, ASAP1, PTPRK, ETS1, CMIP, SYNE1, PGRMC2, SH3BP4, FAM3C, TEAD1, MPDZ, SLC25A24, MYLIP, RALBP1, PPP1R12A, DAPK1, ATP8B1, LIMCH1, PRKCE, TXNRD1, MYOF, MBD2, FNDC3B, CRIM1, SHROOM3, DICER1, ATP2B1, CDC42BPA, ANK1, MID1, MED13L, EXT1, CENPF, DIAPH3, TAOK3, TBC1D4, PLEKHS1, WDFY3, FAT4, CHST3, RBMS3	TENM3, ARHGEF28, NEDD4L, PTPRM, CMIP, SH3BP4, MPDZ, PRKCE, MID1, MED13L, DIAPH3, TAOK3, RBMS3
PS2APP Astrocyte Transgenic 7 months GSE75431 down	4.39303	GEO RNA-seq Disease and Drug	GABRB1, NRP2, BTG1, ZFP407, LAMA2, YTHDC1, PTPRM, ADCY8, SLC4A4, IGF1R, PREX1, DMD, GPC5, NRCAM, EPHB1, SASH1, BBS2, CEP112, DTNA, CADM1, CADM2, MAGI3, DIO2, LSAMP, LHFPL2, PBX1, PARD3B, NFIA, SETBP1, NFIB, ADGRB3, FAT3, TMCC1, UTRN, SSBP2, NECTIN3	NRXN1, SETD7, TNC, ZBTB20, PTPRM, MSI2, RORB, SLC4A4, NID2, FOXO1, IGF1R, ARHGAP42, SNAPC3, SOX6, NCKAP5, TEAD1, EPHB1, GPC6, KLF12, CADM1, EYA1, LRBA, IPMK, TNFRSF19, SOX11, AXIN2, PBX1, TSN, DCLK1, PARD3B, SEC23IP, FMNL2, DAAM1, NFIA, SETBP1, NFIB, SPRY2, AQP11, FAT3, FAT4, UTRN, PLPP3, FGFR3, FRYL, ST6GALNAC5	PTPRM, SLC4A4, IGF1R, EPHB1, CADM1, PBX1, PARD3B, NFIA, SETBP1, NFIB, FAT3, UTRN
NSR100/Srrm4 Hippocampus Knockout GSE65818 down	4.26722	GEO RNA-seq Disease and Drug	FTO, TENM2, NRP2, PIK3R1, CMIP, NCALD, CORO1C, ROBO1, HK1, GRM5, GNG2, PHACTR1, NRCAM, NCAM1, ERC2, RAB6B, RBFOX1, SRRM4, CADM1, TMEM178B, PRKCE, GOT2, CADPS, LSAMP, SEZ6L, GRIN2B, YWHAZ, NELL2, RYBP, BDH1, MAP1B, FGF13, PFN2	FAM49A, FTO, GRIA1, CAMK2B, APP, RTN1, NRXN1, TNC, CELF4, ATXN7L3B, SLC1A4, SLC7A1, CMIP, ACACA, ROBO1, PPP3CA, GLRA2, BASP1, MVB12B, SPIN1, PHACTR1, WDR7, NCAM1, WASF1, MAGI1, LINGO1, GABBR2, RBFOX1, HNRNPA3, SRRM4, ACOT7, CADM1, ERDR1, SYT1, PRKCE, ATP2B1, CDC42BPA, GRIN2B, RAD23B, TMEM130, DCLK1, PTPRD, NELL2, NBEA, MAP1B, FGF13, ST6GALNAC5	FTO, CMIP, ROBO1, PHACTR1, NCAM1, RBFOX1, SRRM4, CADM1, PRKCE, GRIN2B, NELL2, MAP1B, FGF13
Parkinson's Neurons (Mutant GBA) 33 Day Differentiation GSE62642 up	4.22467	GEO RNA-seq Disease and Drug	NOTCH2, FBN2, CNTNAP2, TENM2, NRP2, TENM3, CASC4, PPM1H, GRIK3, NEDD9, LAMC1, ADD3, NTN1, LTBP1, GALNT10, PTPRG, IGF1R, HK1, HS2ST1, CDH6, CALD1, SLIT3, EPHA7, CADM1, GALNT2, NTRK3, GP2, HMGA2, ANK2, CDK6, ARMC3, KIF26B, VGLL4, FGFR2	CNTNAP2, APP, SEC23A, TENM3, PPM1H, LDLRAD4, CXXC5, NTN1, ANTXR1, PTPRG, IGF1R, HS2ST1, CDH6, EFNB2, GPC3, NEFM, FLNB, SLIT3, PLXNA4, NTRK2, CADM1, DST, GALNT2, TXNRD1, NTRK3, MYOF, FNDC3B, HMGA2, SHROOM3, LAMB1, UNC5D, BMP7, EXT1, ENAH, COL1A2, RAB31, COL5A1, PALLD, RBMS1, CD47, CPVL, SCG2, VGLL4, CD44, FGFR2, ITM2C	CNTNAP2, TENM3, PPM1H, NTN1, PTPRG, IGF1R, HS2ST1, CDH6, SLIT3, CADM1, GALNT2, NTRK3, HMGA2, VGLL4, FGFR2
Zeb2 Sciatic nerves conditional Knockout GSE74381 down	4.19469	GEO RNA-seq Disease and Drug	RYR1, PPM1L, CELF2, ARHGEF28, PELI2, ADCY1, PTPDC1, RELN, GNG2, GRB14, RPS6KA2, DMD, TMEM38B, RXRG, SASH1, SH3D19, DUSP4, CSNK1G3, PPP1R14C, PCDH9, AUTS2, HMGA2, SYN3, MID1, ADAMTS20, NELL2, ZEB2, SLC9A9, TLL2, MAML3, WDFY2, UTRN, MYH4, GAS7	CAMK2B, CD82, ARHGEF28, PELI2, CACNA1A, ARXES2, ACACA, FUT8, ATXN1, CUX1, CHN2, MVB12B, PIM3, KIF21A, OSTF1, WASF1, TEAD1, ZSWIM5, TBC1D22A, SH3D19, DUSP4, SPECC1, AUTS2, LIMCH1, SEMA6D, MICAL3, D430041D05RIK, KAZN, HMGA2, SHROOM3, ACSL3, SPTB, MID1, NELL2, MYO1D, TTC9, SDK1, MAF, MYCN, MMP15, PRKCQ, TLL1, MAML3, UTRN, FRYL, GAS7	ARHGEF28, PELI2, SH3D19, DUSP4, AUTS2, HMGA2, MID1, NELL2, MAML3, UTRN, GAS7
ABCA4 Retina knockout GSE63772 up	4.16079	GEO RNA-seq Disease and Drug	SLC24A2, FLT1, CHD7, ADCY1, ADD3, UACA, NCALD, IPO5, NUDT4, PTPRG, IGF1R, HK1, RELN, TRIM2, NOCT, NRCAM, NCAM1, MPDZ, AGTPBP1, GOT1, CADM2, KCNB1, BTBD9, TJP1, SLC6A6, PTP4A2, FAT3, BCAT1, SLC25A4, NECTIN3	ZFP644, APP, SNED1, FLT1, ZFYVE9, CHD9, FRMPD1, FMN1, RORA, HK2, PTPRG, IGF1R, ZFP365, AGTPBP1, LIMCH1, KCNAB2, ACSL3, SPTB, CD47, SCG2, SLC24A2, KHDRBS3, PDE1C, ATXN7L3B, UACA, CNN3, NOCT, NCAM1, MPDZ, KLHL29, NTRK2, HNRNPA3, MYO10, SYT1, ATRNL1, STAT1, ZFP516, LRBA, CRIM1, PTPN11, ATP2B1, BTBD9, PTPRD, EXT1, KLF9, COL9A1, SPRY2, FAT3, ITM2C	SLC24A2, FLT1, UACA, PTPRG, IGF1R, NOCT, NCAM1, MPDZ, AGTPBP1, BTBD9, FAT3
Nfix Brain Knockout GSE65337 up	4.13714	GEO RNA-seq Disease and Drug	FBN2, MOXD1, TENM3, HIP1, LAMA2, CTNND2, CELF2, XYLT1, ADCY1, LRP2, LAMC1, ADD3, SLC4A4, NTN1, IPO5, NUDT4, PREX1, GRM5, GNG2, ZMIZ1, NOCT, NEO1, SASH1, ABCC4, SCARA5, KCND3, HUNK, ANK2, SORCS1, SORCS2, MTSS1, SULF2, TJP1, NFIB, COL8A1, TCF4, ADGRL2, TNFRSF21, PFN2	CAMK2B, APP, TENM3, RTN1, NRXN1, ATXN7L3B, SLC4A4, NTN1, CNN3, TRIM9, CDH4, CDH20, NOCT, GPC3, SVEP1, NEO1, GPC6, CDK5RAP2, NTRK2, ABCC4, HNRNPA3, ATRNL1, SEMA6D, TXNRD1, TNFRSF19, CRIM1, SORCS1, LAMB1, SORCS2, BMP7, CENPF, COL1A2, RAB31, MMP15, NFIB, ADAM12, FAT4, PLPP3, ADGRL2, CDC42SE2	TENM3, SLC4A4, NTN1, NOCT, NEO1, ABCC4, SORCS1, SORCS2, NFIB, ADGRL2
Parathyroid hormone Osteocyte 50 nM GSE61351 down	4.05717	GEO RNA-seq Disease and Drug	PHTF2, NRP2, HIP1, COL13A1, SHOX2, RTKN2, XYLT1, TMTC2, UACA, PREX1, SCUBE3, LIPC, RGS3, PDZD2, HEY1, FGF9, PGBD5, SCML4, ADAMTS18, GSG1L, S1PR3, SRGAP3, CD36, SUSD5, ZBTB7C, EGLN3, DTNA, CADM1, ANGPT1, IRX5, KCNB1, SORCS1, FRMD4B, EEPD1, DLG2, PPP1R3B, TMEM117, KCNMA1, COL8A1, FAT3, FGFR2	CAMK2B, KANK1, CPNE5, INSIG2, PLPPR4, SEMA3A, TNC, TMTC2, TMTC1, PCDH18, UACA, FOXO1, PDZD2, ADAMTS18, ADAMTS17, GSG1L, SRGAP3, SOX6, SPECC1, MYLIP, KLF12, CADM1, HOMER2, LIMCH1, MICAL3, FAM189A2, SORCS1, MYO1D, COL1A2, PPP1R3B, DOK5, ADAM12, ELMO1, FKBP7, FAT3, FGFR2, RAPGEF4	TMTC2, UACA, PDZD2, ADAMTS18, GSG1L, SRGAP3, CADM1, SORCS1, PPP1R3B, FAT3, FGFR2
Albuterol & Dexamethasone Human Airway Smooth Muscle Cells 1uM-18hrs GSE52778 down	4.03328	GEO RNA-seq Disease and Drug	MOXD1, TENM4, MAST4, COL14A1, NEDD4L, ADCY1, CACNA1C, LDB2, RBPJ, UACA, IPO5, CDH6, RPS15A, ZMIZ1, RPS18, RACK1, SLIT3, NCAM2, ARRDC4, LMO4, MMP2, ANK2, LHFPL2, NAV2, MID1, SULF2, IGSF10, MAP1B, KCNMA1, MDGA1, GAS7, PFN2	APP, BNC2, TENM4, MTCL1, TNC, NEDD4L, LDB2, PCDH18, UACA, ADAMTSL1, CDH6, DPP4, ADAMTS14, BASP1, ZMAT3, GPC1, RACK1, MAN1C1, ITGB8, SLIT3, GPC6, CDK5RAP2, SEC31A, MAPK3, SMAD3, MYO10, LMO4, TNFRSF19, SLC39A10, ARHGAP28, ACSL3, NAV2, MID1, NFATC4, MYO1D, EXT1, COL1A2, DAAM1, COL5A1, STIM2, PSAT1, MAP1B, ADAM12, PLPP3, RPS24, CD44, GAS7	TENM4, NEDD4L, LDB2, UACA, CDH6, RACK1, SLIT3, LMO4, NAV2, MID1, MAP1B, GAS7
ALS IPSCs-derived neurons GSE52202 up	4.02937	GEO RNA-seq Disease and Drug	CNTNAP2, BTG1, CLSTN3, CTNND2, TSHZ1, NEDD4L, PTPRM, SIPA1L2, TSPAN11, NTN1, ELAVL2, CORO1C, PHF21B, ROBO1, HK1, PREX1, GNG2, ZMIZ1, ERBB4, SLIT1, NCAM1, CTNNA2, RAB6B, DUSP4, RBFOX1, TMEM178B, AUTS2, TMEM132B, CADPS, ESRRG, SYT7, SLC4A8, ADGRB2, MAP1B, PFKM, NECTIN1, PFN2	CNTNAP2, APP, PLEKHB2, TSHZ1, NRXN1, NEDD4L, PTPRM, ATXN7L3B, AKAP6, NTN1, ELAVL2, ROBO1, GLRA2, CDH4, BASP1, ERBB4, SLIT1, LRIG1, ITGB8, NEFM, NCAM1, DUSP4, TUB, RBFOX1, PTPRN2, DST, AUTS2, TMEM132B, SOX11, VASH1, ANK3, ATP2B1, DCLK1, SYT7, CLIP2, SLC4A8, NOVA1, MAP1B, ELMO1, FGFR3, RPS24, NECTIN1	CNTNAP2, TSHZ1, NEDD4L, PTPRM, NTN1, ELAVL2, ROBO1, ERBB4, SLIT1, NCAM1, DUSP4, RBFOX1, AUTS2, TMEM132B, SYT7, SLC4A8, MAP1B, NECTIN1
Dexamethasone Human Airway Smooth Muscle Cells 1uM-18hrs GSE52778 down	3.94515	GEO RNA-seq Disease and Drug	MOXD1, TNXB, TENM4, COL14A1, NEDD4L, ADCY1, CACNA1C, LDB2, RBPJ, UACA, SLC8A1, ROBO1, TTC28, CDH6, ZMIZ1, TRIM2, SLIT3, HMCN1, NCAM2, PRKG1, ARRDC4, MMP2, ANK2, LHFPL2, NAV2, MID1, SULF2, SLC6A6, IGSF10, CDK6, MAP1B, MDGA1, PFN2, CREB5	APP, BNC2, TENM4, MTCL1, SEMA3A, TNC, NEDD4L, THY1, LDB2, PCDH18, UACA, LRP6, ROBO1, ADAMTSL1, CDH6, DPP4, ADAMTS14, ZMAT3, GPC1, MAN1C1, ITGB8, SLIT3, HMCN1, PRKG1, SEC31A, SMAD3, DST, TNFRSF19, SLC39A10, ARHGAP28, ACSL3, NAV2, MID1, NFATC4, EXT1, COL1A2, MAF, DAAM1, COL5A1, STIM2, PSAT1, MAP1B, ADAM12, PLPP3, CD44	TENM4, NEDD4L, LDB2, UACA, ROBO1, CDH6, SLIT3, HMCN1, PRKG1, NAV2, MID1, MAP1B
ILK (Epidermis) Hair follicle bulge stem cell Knockout 21 day old epidermis GSE68846 down	3.87826	GEO RNA-seq Disease and Drug	MOXD1, FOCAD, OXTR, TENM2, TENM3, TENM4, CTTNBP2, PELI2, KRT23, ADCY1, CACNA1C, AFF3, LTBP1, NUDT4, GRB14, ZMIZ1, TRIM2, DMD, NRCAM, NEO1, CBR4, SS18, EPHA4, CADM1, LSAMP, WWP2, MCC, MID1, SLC6A6, INPP4B, TANC1, RYBP, STAG2, DLG2, IGDCC4, NFIB, PDZRN4, FGFR2, DSC3, PFN2, SDCCAG8	KANK1, ZFP644, RNASEH2B, FOCAD, TENM3, TENM4, PELI2, ZBTB20, RORA, TMTC1, AFF3, HK2, ADAMTS17, SLITRK6, KIF21A, LONRF1, NEO1, GPC6, CBR4, CADM1, DST, LRRN3, LRBA, GM15501, CRIM1, KCNJ16, MID1, DAAM1, NFIB, CAMK4, GJB5, CDH13, CD47, ST6GALNAC5, FGFR2, DSC3	FOCAD, TENM3, TENM4, PELI2, AFF3, NEO1, CBR4, CADM1, MID1, NFIB, FGFR2, DSC3
Lin28 Neural stem cells Overexpression GSE77851 down	3.77286	GEO RNA-seq Disease and Drug	TENM3, HIP1, TENM4, PTPRO, CASC4, XYLT1, LAMC1, ADD3, SLC4A4, NTN1, PTPRG, HK1, TMEM47, PREX1, GRM5, NRCAM, NCAM1, GPRASP1, FZD1, CADM1, TMEM178B, NEBL, MID1IP1, ANK2, SORCS1, SORCS2, SULF2, SLC6A6, ADGRB2, ADGRB3, MAP1B, SLC25A4, PFKM, TNFRSF21, PFN2	GRIA1, CAMK2B, APP, TENM3, RTN1, TENM4, ARHGEF26, CELF4, MSI2, SLC4A4, NTN1, PTPRG, CNN3, TRIM9, CDH4, SCUBE1, LRIG1, ITGB8, NCAM1, TUB, SPECC1, NTRK2, GABBR2, CADM1, NEBL, SEMA6D, SORCS1, SORCS2, DCLK1, CLIP2, AHI1, RAB31, FMNL2, MMP15, AXL, MAP1B, 9530068E07RIK, ADAM12, CNTN1, CDH13, SPRY2, PLPP3, FGFR3	TENM3, TENM4, SLC4A4, NTN1, PTPRG, NCAM1, CADM1, NEBL, SORCS1, SORCS2, MAP1B
Parkinson's Neurons (WT GBA) 33 Day Differentiation GSE62642 down	3.76944	GEO RNA-seq Disease and Drug	NOTCH2, FBN2, CNTNAP2, TENM3, TENM4, LAMA2, CELF2, NTM, PTPRO, GRIK3, ADD3, LTBP1, GALNT10, HS2ST1, OTX2, FZD1, EPHA7, CADM1, CADM2, XRCC5, LMO4, MMP2, PLEKHA5, LSAMP, HMGA2, MID1, PBX1, NELL2, CDK6, PPP2R2B, ARMC3, MAP1B, FAT3, SPATA18, FGFR2, ADGRL3, PFN2	SAMD5, CNTNAP2, APP, SPAG17, TENM3, TENM4, ATXN7L3B, MSI2, HS2ST1, SCUBE1, CHN2, NEFM, KIF21A, PITX2, TEAD1, TLE4, HNRNPA3, CADM1, LMO4, PLEKHA5, KCNJ16, HMGA2, SHROOM3, LAMB1, DICER1, UNC5D, ANK3, ATP2B1, MID1, BMP7, PBX1, NELL2, ENAH, COL5A1, PALLD, MAP1B, RBMS1, FAT3, FGFR2, ADGRL3, NEK11	CNTNAP2, TENM3, TENM4, HS2ST1, CADM1, LMO4, PLEKHA5, HMGA2, MID1, PBX1, NELL2, MAP1B, FAT3, FGFR2, ADGRL3
Nurr1 Substantia nigra dopaminergic neurons conditional Knockout GSE42912 up	3.67466	GEO RNA-seq Disease and Drug	TENM2, MYT1L, CELF2, PCDH15, ADCY1, FRY, LTBP1, ELAVL2, TMEM47, GRM5, PCLO, ZMIZ1, ERBB4, GRB10, CAMTA1, GPRASP1, CSMD1, RAB6B, ANKS1B, EPHA4, ZFHX3, ABCA5, TMEM178B, GOT1, KCND3, COL25A1, LMO4, PRKCE, CADPS, PLEKHA5, ANK2, SLC6A6, ADGRB3, SMS, APBA1, SSBP2, PFKM, PFN2, RBMS3	CAMK2B, APP, CHD9, NRXN1, JMJD1C, ADCY2, SLC35F1, SLC4A3, IER3IP1, ELAVL2, TRIM9, STOX2, PPP3CA, OPA1, ERBB4, SPIN1, CAMTA1, WDR7, KIF21A, SOX6, CSMD1, TUB, GABBR2, HNRNPA3, ZFHX3, ABCA5, COL25A1, LMO4, PRKCE, SEMA6D, PLEKHA5, PRKCA, ATP2B2, DDHD1, TTC39B, DLG3, CNTN1, RBMS3	ELAVL2, ERBB4, CAMTA1, CSMD1, ZFHX3, ABCA5, COL25A1, LMO4, PRKCE, PLEKHA5, RBMS3
Li-Fraumeni Syndrome Mesenchymal Stem Cells GSE58123 down	3.66625	GEO RNA-seq Disease and Drug	TENM2, NRP2, BTG1, TENM3, LAMA2, RPL34, ITSN1, LPAR1, XYLT1, PIK3R1, ADD3, LTBP1, HK1, CDH6, SCUBE3, ZMIZ1, RPS18, SH3BP4, SLIT3, NEO1, CORIN, FZD1, ARRDC4, CERS6, ANGPT1, MMP2, NRG1, SULF2, SLC6A6, COL8A1, ROR2, LGR5, ADGRL2, DSC3	SAMD5, TENM3, BNC2, RPL34, LDLRAD4, ANTXR1, PCDH18, ADAMTSL1, CDH6, ADAMTS2, BASP1, CCDC85A, KDR, PDE4B, SH3BP4, TNRC18, SVEP1, SLIT3, FAM3C, NEO1, TUB, KLHL29, SMAD3, ZBTB16, EMP1, NRG1, ATP2B1, SMARCA2, ADRA2A, PDIA5, RUNX1, PTPRD, COL1A2, NFIC, ADAM12, FKBP7, CD47, FAM98A, PLPP3, CDK14, ADGRL2, RPS24, CD44, DSC3	TENM3, RPL34, CDH6, SH3BP4, SLIT3, NEO1, NRG1, ADGRL2, DSC3
ALS (Sporadic) Whole lumbar Spinal Cord GSE52946 up	3.66477	GEO RNA-seq Disease and Drug	FTO, NOTCH2, TENM2, FLT1, TENM3, TENM4, MAST4, LAMA2, DOCK8, PRUNE2, CHD7, TRANK1, PCDH15, LRP2, FRY, ZDBF2, ODF2L, PCLO, RELN, RACK1, CDH23, HMCN1, CSMD2, CSMD1, MPDZ, ZFHX3, DNAH10, DTNA, CADPS, ANK2, MAP1B, FAT3, UTRN, MYH4, LPIN1	FTO, RYR2, FLT1, TENM3, INTU, TENM4, NRXN1, TNC, CACNA1A, FMN1, SYNE1, PKHD1, HECTD4, RACK1, MYH13, LRIG1, FLNB, SVEP1, HMCN1, CSMD2, NCKAP5, CSMD1, MPDZ, ZFHX3, DNAH10, DST, NEB, DICER1, ANK3, USH2A, ARID1B, DCLK1, CENPF, ADCY9, NBEA, NAV3, MAP1B, SCN8A, FAT3, WDFY3, FAT4, UTRN, CD44	FTO, FLT1, TENM3, TENM4, RACK1, HMCN1, CSMD2, CSMD1, MPDZ, ZFHX3, DNAH10, MAP1B, FAT3, UTRN
Brg1 Embryonic stem cells Deletion GSE45446 down	3.65597	GEO RNA-seq Disease and Drug	FBN2, NRP2, COL13A1, TENM4, ZFP703, ITSN1, PTPRJ, STON2, PCDH19, SIPA1L2, IPO5, NUDT4, ROBO1, ZDBF2, EGFLAM, SH3PXD2A, ZMIZ1, RPS6KA2, OTX2, MPDZ, LMO1, GOT1, AUTS2, MAGI3, MMP2, GOT2, HUNK, HMGA2, PARVB, YWHAZ, PBX1, SLC6A6, ZEB2, PXDN, SMS, BCOR, BCAT1, SLC25A4, FGF10	TENM4, TNKS, CXCR4, ASAP1, PCDH18, KALRN, NID2, HK2, ROBO1, CNN3, STOX2, CDH4, EGFLAM, CUX1, BASP1, SALL4, GPC1, KDR, FLNB, MPDZ, PLXNA4, SLC38A4, MAPK1IP1L, HNRNPA3, AUTS2, TXNRD1, LMO2, D430041D05RIK, HMGA2, PARVB, AXIN2, ATP2B1, PBX1, ENAH, PSAT1, SPATA13, RBMS1, BCOR	TENM4, ROBO1, EGFLAM, MPDZ, AUTS2, HMGA2, PARVB, PBX1, BCOR
Bicuculin Hippocampus 20 uM GSE67245 up	3.53383	GEO RNA-seq Disease and Drug	PPM1L, PTPRO, PPM1H, PTPRJ, ADCY8, CMIP, NCALD, IPO5, NUDT4, ZDBF2, BTBD3, PHACTR1, HIVEP2, RAB6B, ANKS1B, DUSP4, EPHA4, ARPP21, SLC6A17, HUNK, SORCS2, YWHAZ, NELL2, SLC6A6, PTP4A2, PPP2R2B, SIK3, APBA1, FGF13, SLC25A4, FGF12, GAS7, PFN2	FAM49A, APP, RTN1, PLPPR4, SEMA3A, PPM1H, BACH2, CMIP, CNN3, RGS2, CHST11, BASP1, HIVEP1, PAK6, PHACTR1, WASF1, ANKRD50, DUSP4, LINGO1, NTRK2, ACOT7, HOMER2, IFRD1, NPY1R, CRIM1, PRKCA, ATP2B2, ATP2B1, SORCS2, DCLK1, NELL2, EXT1, ENAH, KLF6, NR4A3, DOK5, KLF9, SPRY2, CD47, FGF13, SCG2, FGF12, CDC42SE2, GAS7	PPM1H, CMIP, PHACTR1, DUSP4, SORCS2, NELL2, FGF13, FGF12, GAS7
Baf60c Cardiomyocyte stage (D10) knockout GSE59383 up	3.5139	GEO RNA-seq Disease and Drug	SLC24A2, FLT1, TENM3, MAST4, YTHDC1, LAMA4, PRUNE2, CHD7, ZFP608, LAMC1, SLC8A1, ZDBF2, RPS15A, ERBB4, NSD1, NOCT, RPS6KA2, RACK1, DMD, SLIT3, EGLN3, EPHA7, CACNA2D2, ESRRG, FRMD4B, NAV2, YWHAZ, PBX1, MTSS1, TJP1, SLC6A6, PTP4A2, KITL, KIF26B, TCF4, UTRN, SLC25A4	SLC24A2, ZFP644, RYR2, FLT1, TENM3, TNKS, SEMA3A, ZBTB20, ZFP608, JMJD1C, MSI2, NID2, FAM162A, ZMAT3, ERBB4, NOCT, MYO18B, RACK1, TNNI1, KDR, SLIT3, SLC38A4, ERDR1, HOMER2, NEK7, MICAL3, CACNA2D2, NEB, ANK3, NAV2, PBX1, ENAH, RAB31, COL5A1, KITL, PALLD, EXOC4, CD47, UTRN, FRYL	SLC24A2, FLT1, TENM3, ZFP608, ERBB4, NOCT, RACK1, SLIT3, CACNA2D2, NAV2, PBX1, KITL, UTRN
Desipramine Brain - Nucleus accumbens saline x treated 15mg-kg 2x daily GSE71527 up	3.48637	GEO RNA-seq Disease and Drug	CLSTN3, TRANK1, NEDD4L, CMIP, HK1, PCLO, PHACTR1, NRCAM, HIVEP2, RAB6B, UNC13C, RBFOX3, ARPP21, SLC6A17, KCNB1, PRKCE, DAB2IP, ANK2, SEZ6L, GRIN2B, SRCIN1, YWHAZ, BCR, NELL2, SLC6A6, TIAM1, ADGRB2, MAP1B, PITPNM2, SIK3, PLCB1, PFKM, SHANK1	GRIA1, CAMK2B, APP, RTN1, CPNE5, PLPPR4, NRXN1, CELF4, NEDD4L, ZBTB20, THY1, KALRN, RASGRP1, CMIP, SYNE1, RASD2, TRIM9, PPP3CA, BASP1, PHACTR1, ZFP365, LINGO1, NTRK2, ACOT7, RBFOX3, DST, SYT1, PRKCE, ATP2B2, KCNAB2, ANK3, ATP2B1, GRIN2B, SRCIN1, TMEM130, DCLK1, NELL2, TIAM1, MAP1B, CAMK4, SCN8A, MAP7D1, SCG2, RAPGEF4	NEDD4L, CMIP, PHACTR1, RBFOX3, PRKCE, GRIN2B, SRCIN1, NELL2, TIAM1, MAP1B
Klf6 Immature oligodendrocytes Silenced GSE79244 up	3.47253	GEO RNA-seq Disease and Drug	FBN2, HIP1, CTNND2, CELF2, LAMA4, PCDH11X, CHD7, XYLT1, PIK3R1, LAMC1, LIN7C, SIPA1L2, NCALD, PTPRG, IGF1R, PREX1, GRM5, RPS15A, ZMIZ1, NSD1, DACT1, USP7, DTNA, LMO4, PLK2, ANK2, SORCS1, NAV2, MTSS1, TJP1, SLC6A6, NFIB, SIK3, ADGRL2	CAMK2B, APP, NRXN1, TNC, ZBTB20, JMJD1C, MSI2, PTPRG, IGF1R, BRINP2, CHST11, ZMAT3, LRIG1, TEAD1, ZFP365, ANKRD50, CDK5RAP2, TLE4, USP7, PPP1R12A, DST, LMO4, INSR, ARAP2, SOX11, SORCS1, TDRD7, ETV1, NAV2, DCLK1, PTPRD, CENPF, RAB31, NBEA, NFIB, PSAT1, ADAM12, ELMO1, RAB3GAP2, WDFY3, DOCK1, ADGRL2, CDC42SE2	PTPRG, IGF1R, USP7, LMO4, SORCS1, NAV2, NFIB, ADGRL2
Nmf205 Cerebellum Knockout GSE79929 down	3.44774	GEO RNA-seq Disease and Drug	PPM1L, CLSTN3, NTM, PRUNE2, ADCY1, NTN1, HK1, PREX1, RIMS1, BTBD3, CAMTA1, SRGAP3, CAR10, GRIA4, CALN1, KIRREL3, AGTPBP1, DAB2IP, LSAMP, SRCIN1, SYT7, NELL2, TIAM1, KIF26B, APBA1, SLC25A4, PFKM, GAS7, SHANK1	GRIA1, CAMK2B, RYR2, SLC24A3, PDE1C, MTCL1, CHD9, SETD7, TNC, CACNA1A, RORA, SLC4A3, NTN1, SYNE1, TSPAN9, CHN2, TRIM3, CAMTA1, SVEP1, SRGAP3, PLXNA4, CAR4, KIRREL3, SPECC1, ACOT7, AGTPBP1, ERDR1, SYT1, IQSEC1, MICAL3, D430041D05RIK, ETV1, ATP2B2, GRIN2C, SRCIN1, SPTB, ANK1, DCLK1, SYT7, NELL2, TIAM1, NFIC, CAMK4, SCN8A, MAP7D1, GAS7, RAPGEF4	NTN1, CAMTA1, SRGAP3, KIRREL3, AGTPBP1, SRCIN1, SYT7, NELL2, TIAM1, GAS7
UTX Bone marrow Knockout GSE56690 up	3.29531	GEO RNA-seq Disease and Drug	CNTNAP2, MOXD1, GABRB1, NRP2, COL14A1, NTM, PRUNE2, CHD7, TRANK1, ZFP827, LAMC1, BARX1, ELAVL2, ROBO1, TMEM47, PCLO, FGF9, CALD1, GRB10, PHACTR1, OTX2, S1PR3, NCAM1, SASH1, TMC1, ZFHX3, DTNA, CADM1, AUTS2, PRKCE, EBF1, HMGA2, ANK2, MCC, BICC1, INPP4B, ZEB2, ATG4C, SHANK1	RGS18, CNTNAP2, GNAZ, TBCEL, PLPPR4, ZBTB20, STC1, SLC35F1, RORB, NID2, ELAVL2, HK2, ROBO1, STOX2, FAM124A, BASP1, PHACTR1, NCAM1, GPC6, PLXNA4, CAR4, NTRK2, TCF7L2, ZFHX3, CADM1, DST, AUTS2, PRKCE, EMP1, HMGA2, SOX11, ADRA2A, RUNX2, SPRY2, CDK15, RAPGEF4	CNTNAP2, ELAVL2, ROBO1, PHACTR1, NCAM1, ZFHX3, CADM1, AUTS2, PRKCE, HMGA2
HDAC3 Hippocampus Knockout GSE72196 down	3.25936	GEO RNA-seq Disease and Drug	SLC24A2, PCSK2, RYR1, CNTNAP2, GABRB1, MAST4, CTTNBP2, ARHGEF28, ADCY1, FRY, SLC8A1, PREX1, BTBD3, DMD, HIVEP2, DUSP4, EPHA4, RBFOX1, EPHA7, DTNA, CADM2, PPP1R21, DIO2, LSAMP, HUNK, SND1, NELL2, ZEB2, SMS, TCF4, MDGA1, PFN2	GRIA1, SLC24A2, PCSK2, CNTNAP2, SLC24A3, PLPPR4, ARHGEF28, ZBTB20, ADCY2, ARHGAP39, GRIK2, PPP1R9A, KALRN, TRHDE, RASGRP1, SYNE1, NR3C2, CNTNAP5B, GPC1, FLNB, ARGLU1, DUSP4, NTRK2, RBFOX1, HOMER2, ZBTB16, CRIM1, ARAP2, PRKCA, ETV1, ACSL3, ATP2B1, CDC42BPA, SORCS3, LRP1B, NELL2, MN1, AHI1, NR4A3, PSAT1, FAT4, SCG2, RAPGEF4, DGKH	SLC24A2, PCSK2, CNTNAP2, ARHGEF28, DUSP4, RBFOX1, NELL2
Pterosin B Chondrocyte GSE75995 up	3.22089	GEO RNA-seq Disease and Drug	BTG1, TENM4, LPAR1, XYLT1, PTPRM, NEDD9, ITPR3, FRY, AFF3, NUDT4, ZMIZ1, SRGAP3, HIVEP2, PITX1, SASH1, SAMD4, ABCC4, GALNT2, DIO2, SULF2, BCR, NFIA, IGDCC4, NFIB, PPP1R3B, SMOC1, TCF4, TNFRSF21, VGLL4	APP, SNED1, SLC24A3, TENM4, SETD7, ZBTB20, PTPRM, ADCY2, LDLRAD3, SLC1A4, MSI2, AFF3, FOXO1, LRP6, CNN3, EFNB2, PPP3CA, CHST11, ZFP385B, PLAGL1, FLNB, LRIG3, SRGAP3, GPC6, SAMD4, SOX5, ABCC4, DST, IQSEC1, GALNT2, FNDC3B, SLC39A11, EXT1, NFIA, NFIB, PPP1R3B, CAMK4, DDIT4, 9530068E07RIK, COL9A1, SNAI2, FAT4, CD47, PLPP3, VGLL4, ITM2C	TENM4, PTPRM, AFF3, SRGAP3, SAMD4, ABCC4, GALNT2, NFIA, NFIB, PPP1R3B, VGLL4
Albuterol & Dexamethasone Human Airway Smooth Muscle Cells 1uM-18hrs GSE52778 up	3.09809	GEO RNA-seq Disease and Drug	NOTCH2, PCSK2, FBN2, LAMA2, CELF2, LAMA4, PRUNE2, LPAR1, PIK3R1, LAMC1, ADD3, NTN1, LTBP1, GALNT10, CORO1C, NUDT4, PTPRG, IGF1R, HS2ST1, TMEM47, UGP2, SH3PXD2A, CALD1, RPS6KA2, SASH1, SH3D19, ANGPT1, SCARA5, GALNT2, FOXN3, YWHAZ, MTSS1, DAAM2, PXDN, COL8A1, LPIN1	PCSK2, CD82, SETD7, TMTC1, NTN1, ANTXR1, SYNE1, MEDAG, PTPRG, IGF1R, CNN3, HS2ST1, ADAMTS2, CAPZB, APBB2, SVEP1, TEAD1, SH3D19, PHC2, DST, GALNT2, TXNRD1, MYOF, FNDC3B, CRIM1, EMP1, PTPN11, LAMB1, FOXN3, ATP2B1, RUNX1, ENAH, KLF6, RAB31, PALLD, DDIT4, KLF9, SNAI2, FAT4	PCSK2, NTN1, PTPRG, IGF1R, HS2ST1, SH3D19, GALNT2, FOXN3
Klf6 Oligodendrocyte progenitor cells Silenced GSE79244 up	3.05498	GEO RNA-seq Disease and Drug	FBN2, CELF2, FOXG1, LAMA4, PCDH11X, PCDH15, XYLT1, PIK3R1, LAMC1, LIN7C, CMIP, PITPNC1, NCALD, PTPRG, IGF1R, GNG2, ZMIZ1, NSD1, GPRASP1, DACT1, DTNA, ANK2, SORCS1, VPS37B, NAV2, MRPS6, MTSS1, SLC6A6, TANC1, NFIB, SIK3, ADGRL2, VGLL4, ADGRL3, PFN2	APP, TNKS, CHD9, ATXN7L3B, CXXC5, CMIP, PTPRG, IGF1R, BRINP2, UBASH3B, CHST11, BASP1, ZMAT3, FLNB, TNRC18, TEAD1, ZSWIM5, MAPK3, TUB, SPECC1, MYO10, LRRN3, SEMA6D, INSR, FNDC3B, SORCS1, TDRD7, NAV2, PTPRD, AHI1, NBEA, NFIB, PSAT1, NOVA1, DDIT4, ELMO1, CNTN1, ADGRL2, VGLL4, ADGRL3	CMIP, PTPRG, IGF1R, SORCS1, NAV2, NFIB, ADGRL2, VGLL4, ADGRL3
TDP43 Motor Neuron Knockdown GSE77702 up	3.05487	GEO RNA-seq Disease and Drug	FOCAD, TSHZ2, PIK3R1, SLC8A1, ELAVL2, IPO5, JAKMIP2, CDH6, ODF2L, RPS18, TRIM2, NSD1, NRCAM, SLIT3, CTNNA2, DUSP4, EPHA7, AGTPBP1, PCDH9, XRCC5, NTRK3, ANK2, FOXP1, MEIS1, FAT3, BCAT1, ADGRL2, ADGRL3	FOCAD, SEC23A, CSRNP3, INTU, CHD9, NRXN1, TSHZ2, ZBTB20, JMJD1C, AKAP6, PPP1R9A, HSPA13, KALRN, ELAVL2, SYNE1, CDH6, MRPL42, STOX2, OPA1, VPS8, SPIN1, PDE4B, KIF21A, SLIT3, DUSP4, SPECC1, AGTPBP1, PPP1R12A, DST, LRRN3, ATRNL1, NTRK3, SLC39A10, SOX11, DICER1, ACSL3, ATP2B1, LRP1B, FOXP1, MEIS1, NBEA, RAB3GAP2, FAT3, SCG2, ADGRL2, ADGRL3	FOCAD, TSHZ2, ELAVL2, CDH6, SLIT3, DUSP4, AGTPBP1, NTRK3, FOXP1, MEIS1, FAT3, ADGRL2, ADGRL3
Barx2 Skeletal muscle (primary myoblasts) knockout GSE53398 down	3.03341	GEO RNA-seq Disease and Drug	RYR1, PPM1L, ITPR3, JPH1, LTBP1, NUDT4, ZDBF2, UGP2, SLITRK4, NRAP, DMD, NCAM1, SRGAP3, TMEM38B, NEO1, SAMD4, DUSP4, CERS6, PPP1R14C, DTNA, ARPP21, COL25A1, TBC1D8, HMGA2, NAV2, INPP4B, SSPN, UTRN, MYH4, PFKM, ANK	FHOD3, MTCL1, SETD7, TNC, ZBTB20, AKAP6, NID2, SYNE1, PKHD1, GPC1, MYO18B, TNNI1, FLNB, PGM5, NCAM1, SRGAP3, TEAD1, ANKRD50, NEO1, SGCG, SAMD4, DUSP4, RAP1GAP2, DST, MYO10, COL25A1, INSR, EMP1, HMGA2, NEB, ARHGAP28, ACSL3, NAV2, DCLK1, RUNX1, ENAH, TTC9, MMP15, PALLD, CASQ2, CDH13, UTRN, MICU1, ANK	NCAM1, SRGAP3, NEO1, SAMD4, DUSP4, COL25A1, HMGA2, NAV2, UTRN, ANK
Prox1 Lens knockout GSE69940 down	3.00534	GEO RNA-seq Disease and Drug	DGKG, SLC24A2, PTPRU, CTTNBP2, ARHGEF28, RTKN2, GRIK3, NEDD4L, IPO5, PCLO, HLCS, CALD1, ADAMTS18, RPS6KA2, NRCAM, SLIT3, CTNNA2, CSMD2, JAZF1, UNC13C, WNT5B, ITPK1, LSAMP, ANK2, NAV2, TMEM170B, MID1, TJP1, KIF26B, KCNMA1, PELI1, APBA1, RAPGEF5, PLCB1, GAS7	SLC24A2, SLC46A3, ARHGEF28, SETD7, NEDD4L, LYZL4, HK2, TRIM9, SCN11A, ADAMTS18, ZMAT4, ADAMTS17, MYO18B, DPF3, PGM5, SLIT3, CSMD2, ZFP365, TBC1D22A, SPECC1, TTC12, DST, STAT1, IQSEC1, PRKCA, TDRD7, KCNAB2, NAV2, GABRG3, SPTB, MID1, ADRA2A, ABTB2, SDK1, KLHL5, PLEKHS1, RAPGEF5, FGFR3, ST6GALNAC5, GAS7	SLC24A2, ARHGEF28, NEDD4L, ADAMTS18, SLIT3, CSMD2, NAV2, MID1, RAPGEF5, GAS7
Nova1 Brain - Cortex Knockout GSE69711 down	2.8827	GEO RNA-seq Disease and Drug	CNTNAP2, GABRB1, NLGN1, MCTP1, CLSTN3, RPL34, PCDH11X, ADCY1, PCDH19, NCALD, RPS15A, RPS18, GPRASP1, ERC2, NEO1, ANKS1B, CALN1, CSNK1G3, RBFOX1, CADM1, ELOVL4, CADM2, PRKCE, PLK2, LSAMP, MID1, YWHAZ, FOXP1, FIG4, SLC6A6, DLG2, BDH1, ADGRB3, GAS7, ADGRL3, PFN2	CAMK2B, CNTNAP2, APP, RYR2, CSRNP3, RTN1, ZFYVE9, RPL34, CELF4, SLC4A3, STOX2, PPP3CA, OPA1, BASP1, SPIN1, NEO1, RBFOX1, HNRNPA3, CADM1, SYT1, PRKCE, ATP2B1, CDC42BPA, RAD23B, TMEM130, MID1, TSN, LRP1B, FOXP1, FIG4, ENAH, AHI1, DLG3, CAMK4, CDH13, SCG2, GAS7, ADGRL3	CNTNAP2, RPL34, NEO1, RBFOX1, CADM1, PRKCE, MID1, FOXP1, FIG4, GAS7, ADGRL3
Dlx3 Femur metaphysis knockout GSE53105 up	2.84681	GEO RNA-seq Disease and Drug	NRP2, COL13A1, GALNT10, NUDT4, PREX1, EFNB1, RGS3, SH3PXD2A, ZMIZ1, RPS18, CALD1, ADAMTS18, GRB10, SLIT3, S1PR3, NCAM1, SRGAP3, SUSD5, NEO1, SASH1, CADM1, IRX5, COL25A1, MMP2, BICC1, TJP1, SLC6A6, TANC1, DAAM2, ANK, FGFR2	KANK1, APP, CHD9, TNC, ANTXR1, NID2, EFNB1, ADAMTS2, CHST11, ADAMTS18, GPC1, TNNI1, KDR, FLNB, SLIT3, NCAM1, SRGAP3, NEO1, SEC31A, PHC2, CADM1, MYO10, COL25A1, FNDC3B, MICAL3, EMP1, CDC42BPB, RUNX2, PTPRD, MYO1D, EXT1, ENAH, MAF, COL5A1, NFIC, MAP7D1, DDIT4, ETL4, COL9A1, KIFC3, ANK, FGFR2, ITM2C	EFNB1, ADAMTS18, SLIT3, NCAM1, SRGAP3, NEO1, CADM1, COL25A1, ANK, FGFR2
Down Sydrome iPSCs GSE52249 down	2.8043	GEO RNA-seq Disease and Drug	NOTCH2, FBN2, CNTNAP2, NRP2, TENM3, CHD7, PIK3R1, SIPA1L2, CORO1C, IGF1R, TTC28, CDH6, PREX1, EFNB1, ZMIZ1, CALD1, TRIM2, BTBD3, NEO1, EPHA4, ZFHX3, GALNT2, HMGA2, SMARCA1, YWHAZ, BCL9, PTP4A2, ZEB2, CDK6, CPS1, MAP1B, PXDN, TCF4, BCAT1, ADGRL2, PFN2	CNTNAP2, TENM3, SEMA3A, TNC, ATXN7L3B, MSI2, PCDH18, IGF1R, CNN3, CDH6, EFNB2, EFNB1, CUX1, NEFM, TNRC18, TEAD1, NEO1, CDK5RAP2, PHC2, HNRNPA3, ZFHX3, GALNT2, HMGA2, SOX11, LAMB1, VASH1, CDC42BPB, BCL9, MN1, CENPF, COL1A2, COL5A1, MAP1B, MAP7D1, SPRY2, DOCK1, ADGRL2	CNTNAP2, TENM3, IGF1R, CDH6, EFNB1, NEO1, ZFHX3, GALNT2, HMGA2, BCL9, MAP1B, ADGRL2
Trichostatin A Skeletal muscle 0.6 mg-Kg-day GSE51933 down	2.65707	GEO RNA-seq Disease and Drug	NOTCH2, TNXB, LAMA2, COL14A1, CELF2, LAMA4, LPAR1, LAMC1, PCDH19, ADD3, PDZD2, RPS18, RACK1, GRB10, SLIT3, HMCN1, CD36, NEO1, SASH1, USP7, SCARA5, MMP2, EBF1, YWHAZ, BICC1, MED13L, PTP4A2, POLA1, FNDC1, NFIB, PXDN, TCF4, UTRN, SLC25A4	APP, TNC, ZBTB20, ANTXR1, NID2, SYNE1, ADAMTSL1, ADAMTS2, PDZD2, RACK1, GPC3, TNRC18, SVEP1, SLIT3, HMCN1, NEO1, SEC31A, NTRK2, USP7, DST, DAPK1, IQSEC1, MYOF, FNDC3B, EMP1, NEB, LAMB1, ATP2B1, MED13L, COL1A2, FNDC1, COL5A1, NFIB, AXL, WDFY3, CD47, UTRN, PLPP3, FRYL	PDZD2, RACK1, SLIT3, HMCN1, NEO1, USP7, MED13L, FNDC1, NFIB, UTRN
CI-994 Hippocampus 30mg-kg GSE53794 up	2.65212	GEO RNA-seq Disease and Drug	SLC24A2, NLGN1, TENM4, CLSTN3, ARHGEF28, CASC4, TRANK1, GRIK4, CMIP, RIMS1, TRIM2, CAMTA1, PHACTR1, GPRASP1, RAB6B, CCDC93, ZFP462, GRIA4, CALN1, AGTPBP1, CADM1, TMEM178B, SLC6A17, GALNT2, ITPK1, ANK2, FOXP1, ETNPPL, TTLL7, ZEB2, PPP2R2B, MAP1B, SMS, APBA1, SHANK1	SLC24A2, APP, KHDRBS3, TENM4, ARHGEF28, SETD7, HTR2C, GRIK4, SLC35F1, SLC4A3, RASGRP1, CMIP, SCUBE1, NNT, ZMAT3, PHACTR2, CAMTA1, NEFM, PHACTR1, KIF21A, ARGLU1, CAR4, TUB, NTRK2, ACOT7, AGTPBP1, CADM1, DST, GALNT2, ETV1, CDC42BPA, FOXP1, TTLL7, PTPRD, MAP1B, MAP7D1, CDK14, RAPGEF4	SLC24A2, TENM4, ARHGEF28, GRIK4, CMIP, CAMTA1, PHACTR1, AGTPBP1, CADM1, GALNT2, FOXP1, TTLL7, MAP1B
SAHA Hippocampus (CA1 subregion) 0.67g GSE63943 up	2.63309	GEO RNA-seq Disease and Drug	GABRB1, TENM3, TENM4, CELF2, ITSN1, PTPRJ, SLC4A4, HK1, RIMS1, PPP4R2, TRIM2, TNR, GPRASP1, CALN1, EPHA4, RBFOX1, AGTPBP1, TMEM178B, DIO2, ANK2, TMEM170B, YWHAZ, PTP4A2, MAP1B, KCNMA1, SMS, SLC25A4, GAS7, PFN2, SLC24A2, PIK3R1, LIN7C, GNG2, RPS15A, ERBB4, NSD1, CAMTA1, SRGAP3, CADM1, PCDH9, ARPP21, CADPS, LSAMP, GRIN2B, ETNPPL, TTLL7, DLG2, NFIB, TCF4, APBA1, TMCC1, FGF12, ADGRL3	APP, RYR2, TENM3, PLEKHB2, TENM4, SETD7, CELF4, ZBTB20, MSI2, SLC4A4, SYNE1, PPP3CA, SPIN1, PDE4B, TNR, NEFM, KIF21A, RBFOX1, AGTPBP1, DST, SLC39A10, PRKCA, ANK3, ACSL3, ENAH, CLIP2, MAP7D1, MAP1B, WDFY3, SCG2, GAS7, SLC24A2, AKAP6, ERBB4, CAMTA1, SRGAP3, NTRK2, HNRNPA3, CADM1, SYT1, ATP2B1, GRIN2B, SMARCA2, TTLL7, NBEA, NFIB, CNTN1, FGF12, CDK14, RPS24, ADGRL3	TENM3, TENM4, SLC4A4, TNR, RBFOX1, AGTPBP1, MAP1B, GAS7, SLC24A2, ERBB4, CAMTA1, SRGAP3, CADM1, GRIN2B, TTLL7, NFIB, FGF12, ADGRL3
FOXC1 Skin conditional Knockout 2 months GSE77256 down	2.63191	GEO RNA-seq Disease and Drug	CASZ1, TENM2, BTG1, TNXB, ARHGEF28, ITPR3, GRIK1, ADCY1, PIK3R1, OPLAH, PDZD2, SH3PXD2A, ZMIZ1, ELMSAN1, TRIM2, HIVEP3, HMCN1, NEO1, CADM1, MMP2, TBC1D8, WWP2, MID1, YWHAZ, PBX1, FOXP1, BCR, SLC6A6, TIAM1, IGDCC4, NFIB, LGR5, ANK, FGFR2, PFN2	KANK1, APP, CASZ1, ARHGEF28, ANTXR1, EFNB2, PDZD2, ELMSAN1, TSPAN9, HIVEP1, FLNB, PIM3, KIF21A, TNRC18, LRIG3, HMCN1, NEO1, TLE4, KLHL29, CADM1, DST, IFRD1, CRIM1, EMP1, SMARCA2, MID1, PBX1, FOXP1, TIAM1, KLF6, MAF, NFIB, CAMK4, PLPP3, FGFR3, FRYL, ANK, FGFR2	CASZ1, ARHGEF28, PDZD2, ELMSAN1, HMCN1, NEO1, CADM1, MID1, PBX1, FOXP1, TIAM1, NFIB, ANK, FGFR2
C9ORF72 Brain Transgenic (C9ORF72 BAC including 500 G4C2 repeats) GSE74973 up	2.54713	GEO RNA-seq Disease and Drug	DGKG, SLC24A2, NRP2, TENM3, MCTP1, PPM1L, RPL34, CELF2, TRANK1, SLC4A4, IPO5, GRM5, RPS15A, RELN, ZMIZ1, RPS18, NSD1, SLITRK4, NOCT, CAMTA1, DMD, GPRASP1, DTNA, ARPP21, PLK2, NAV2, ETNPPL, TTLL7, PTP4A2, TIAM1, PXDN, FAT3, BCOR, TMCC1, SSBP2, PFN2	SLC24A2, ZFP644, TENM3, RPL34, ZBTB20, HTR2C, JMJD1C, TMTC1, MSI2, GRIK2, SLC4A4, PPP3CA, RGS2, NOCT, CAMTA1, ARGLU1, NTRK2, HNRNPA3, DAPK1, LRBA, PRKCA, NAV2, CDC42BPA, GABRG3, LRP1B, TTLL7, PTPRD, EXT1, TIAM1, NBEA, CAMK4, IL1RAPL1, FAT3, BCOR, SCG2, FRYL	SLC24A2, TENM3, RPL34, SLC4A4, NOCT, CAMTA1, NAV2, TTLL7, TIAM1, FAT3, BCOR
MiR-92a-1 Tail bud Knockout GSE63813 up	2.49087	GEO RNA-seq Disease and Drug	FBN2, NRP2, TENM3, HIP1, TENM4, CHD7, GXYLT1, LAMC1, LTBP1, CORO1C, IGF1R, SCUBE3, UGP2, SH3PXD2A, ZMIZ1, SALL3, NCAM1, HMCN1, EXTL3, TMEM132C, CDX4, EDEM1, MMP2, GOT2, DAB2IP, HMGA2, THOC2, LHFPL2, NAV2, SULF2, SLC6A6, PTP4A2, MAP1B, SMOC1, KIF26B, PXDN, ADGRL2	APP, TENM3, TENM4, TNKS, SETD7, FZD10, ACACA, IGF1R, SALL3, SALL4, GPC1, GPC3, FLNB, NCAM1, HMCN1, TEAD1, EXTL3, SEC31A, TMEM132C, PHC2, DST, LIMCH1, FNDC3B, HMGA2, SOX11, LAMB1, DICER1, CDC42BPB, AXIN2, NAV2, COL5A1, MAP1B, WDFY3, ADGRL2	TENM3, TENM4, IGF1R, SALL3, NCAM1, HMCN1, EXTL3, TMEM132C, HMGA2, NAV2, MAP1B, ADGRL2
Dnmt1 Cortex knockout GSE58261 down	2.49087	GEO RNA-seq Disease and Drug	CLSTN3, CTTNBP2, LPAR1, SLC4A4, NUDT4, PTPRG, TMEM47, GRM5, PCLO, RELN, CNTNAP5A, ERBB4, TNR, GPRASP1, MPDZ, NEO1, EPHB1, GRIA4, PCDH9, CADM2, KCNB1, DIO2, LSAMP, ANK2, PARVB, TTLL7, TJP1, ZEB2, MAP1B, FAT3, PLCB1, UTRN, NECTIN3	KANK1, APP, SETD7, SLC4A4, PTPRG, SCUBE1, AI593442, ZMAT3, ERBB4, TNR, ITGB8, NEFM, KIF21A, ZFP365, MPDZ, NEO1, EPHB1, MAGI1, SPECC1, NTRK2, PPP1R12A, DST, MICAL3, GAB1, D430041D05RIK, SLC39A10, ATP2B2, ANK3, PARVB, TTLL7, PTPRD, KLHL5, MAP1B, NFIC, MAP7D1, FAT3, UTRN, PLPP3, SCG2	SLC4A4, PTPRG, ERBB4, TNR, MPDZ, NEO1, EPHB1, PARVB, TTLL7, MAP1B, FAT3, UTRN
Cardiomyopathy (Restrictive) Heart Restrictive GSE71613 up	2.4422	GEO RNA-seq Disease and Drug	NOTCH2, TENM2, LAMA2, COL14A1, PTPRM, PIK3R1, CACNA1C, LAMC1, FRY, LTBP1, UACA, SLC8A1, IPO5, IGF1R, RELN, PDZD2, RPS6KA2, NRAP, DMD, CD36, GPRASP1, MPDZ, CCDC93, SH3D19, NEBL, PLEKHA5, TBC1D8, TJP1, SLC6A6, TANC1, COL8A1	CAMK2B, KANK1, PDE1C, SETD7, TNC, PTPRM, AKAP6, ANTXR1, UACA, SYNE1, IGF1R, PDZD2, CUX1, NNT, VPS8, MYO18B, SVEP1, MPDZ, SGCG, SH3D19, SEC31A, DST, NEBL, LIMCH1, INSR, NEK7, MICAL3, PLEKHA5, CRIM1, PTPN11, ETV1, LAMB1, CDC42BPB, ANK1, SMARCA2, ABTB2, COL1A2, GPAM, TBC1D4, COL9A1, DOCK1	PTPRM, UACA, IGF1R, PDZD2, MPDZ, SH3D19, NEBL, PLEKHA5
Ptbp2 Neuronal progenitor cell (mNPC) knockodown GSE70985 up	2.27919	GEO RNA-seq Disease and Drug	NOTCH2, TENM3, TENM4, LAMA2, LAMA4, CHD7, TMTC2, LAMC1, ADD3, NTN1, IPO5, RPS15A, RELN, SH3PXD2A, RPS18, RACK1, SLIT1, NRCAM, NCAM1, SRGAP3, GPRASP1, EXTL3, MMP2, ANK2, YWHAZ, PBX1, SULF2, IGDCC4, MAP1B, PXDN, FAT3, NECTIN3, PFN2	APP, SNED1, TENM3, RTN1, TENM4, TNKS, ZFAND3, TMTC2, ATXN7L3B, NTN1, NID2, CNN3, EFNB2, PPP3CA, ZMAT3, RACK1, SLIT1, NEFM, NCAM1, SRGAP3, EXTL3, MAPK3, MAPK1IP1L, NTRK2, DST, FNDC3B, SOX11, LAMB1, PBX1, COL5A1, PSAT1, AXL, MAP1B, 9530068E07RIK, EXOC4, FAT3, CDC42SE2, ITM2C	TENM3, TENM4, TMTC2, NTN1, RACK1, SLIT1, NCAM1, SRGAP3, EXTL3, PBX1, MAP1B, FAT3
Retinoic Acid Embryonic Stem Cells 2 uM 4 days GSE71802 up	2.27919	GEO RNA-seq Disease and Drug	TSHZ1, TMTC2, ADD3, LTBP1, ROBO1, TMEM47, GNG2, UGP2, CALD1, GRB10, DMD, SPTSSB, S1PR3, NCAM1, GPRASP1, MPDZ, NEO1, EPHA7, ANGPT1, MMP2, HMGA2, LHFPL2, SMARCA1, YWHAZ, PBX1, FOXP1, MEIS1, NFIB, TMX1, RARB, ADGRL3, PFN2, RBMS3	ZFP644, SEC23A, TSHZ1, TMTC2, ATXN7L3B, RORB, PPP1R9A, HSPA13, PCDH18, COX7C, ROBO1, EFNB2, CUX1, PLAGL1, SPIN1, GPC3, NCAM1, MPDZ, NEO1, GALNT7, ATRNL1, NEK7, HMGA2, SOX11, ANXA10, ARHGAP28, ATP2B1, PBX1, FOXP1, MEIS1, COL1A2, NFIB, 9530068E07RIK, PKP1, EPHA3, SKAP2, ADGRL3, RBMS3	TSHZ1, TMTC2, ROBO1, NCAM1, MPDZ, NEO1, HMGA2, PBX1, FOXP1, MEIS1, NFIB, ADGRL3, RBMS3
Activin A Embryonic stem cells 100 ng-ml GSE50856 down	2.26118	GEO RNA-seq Disease and Drug	NOTCH2, ZFP423, TENM3, HIP1, TENM4, CHD7, LRP2, NTN1, IPO5, ROBO1, IGF1R, ZDBF2, TMEM47, ZMIZ1, NSD1, SRGAP3, ZFP462, ZFHX3, CADM1, AUTS2, MID1, YWHAZ, PBX1, SULF2, BCL9, PTP4A2, ZEB2, MAP1B, PXDN, PECAM1, ADGRL2, NECTIN1	TENM3, TENM4, MTCL1, MSI2, NTN1, ACACA, ROBO1, IGF1R, STOX2, ZMAT3, SALL4, TNRC18, SRGAP3, TEAD1, TLE4, MAPK1IP1L, ZFHX3, POU2F1, CADM1, DST, ERDR1, AUTS2, ZBTB16, SOX11, DICER1, AXIN2, RAD23B, MID1, PBX1, ENAH, BCL9, MN1, CENPF, PALLD, MAP1B, SPATA13, WDFY3, ADGRL2, NECTIN1	TENM3, TENM4, NTN1, ROBO1, IGF1R, SRGAP3, ZFHX3, CADM1, AUTS2, MID1, PBX1, BCL9, MAP1B, ADGRL2, NECTIN1
Bardet-Biedi Syndrome Neurons (IPSCs-derived) GSE62936 down	2.24175	GEO RNA-seq Disease and Drug	NOTCH2, FBN2, TENM2, TENM3, CELF2, FOXG1, WWC2, PIK3R1, NTN1, IPO5, CORO1C, IGF1R, CALD1, RACK1, SH3BP4, EPHA4, XRCC5, GALNT2, TMEM132B, RFTN1, MID1, YWHAZ, PBX1, SULF2, NELL2, TJP1, CDK6, MAP1B, PXDN, FAT3, BCAT1, PFN2	TENM3, PDE1C, TNC, GLIS3, MSI2, NTN1, ANTXR1, IGF1R, CNN3, RACK1, GPC3, LRIG1, ITGB8, SH3BP4, TEAD1, SEC31A, TMEM132D, GABBR2, HNRNPA3, MYO10, LIMCH1, GALNT2, TMEM132B, MYOF, RFTN1, CRIM1, SHROOM3, PRKCA, LAMB1, MID1, PBX1, NELL2, ENAH, MN1, CENPF, PALLD, MAP1B, FAT3, RPS24	TENM3, NTN1, IGF1R, RACK1, SH3BP4, GALNT2, TMEM132B, RFTN1, MID1, PBX1, NELL2, MAP1B, FAT3
Trisomy 21 Primary Fibroblasts GSE55504 up	2.24175	GEO RNA-seq Disease and Drug	FBN2, BTG1, LAMA2, ITSN1, PRUNE2, TSHZ2, ITPR3, SIPA1L2, TSPAN11, CDH6, DUSP10, RELN, GNG2, SH3PXD2A, HLCS, SLIT3, HMCN1, FZD1, ABCC4, AUTS2, EYA2, PLK2, MMP2, RFTN1, HUNK, NRG1, ANK2, SORCS2, MRPS6, TIAM1, PXDN, LGR5	APP, SNED1, TSHZ2, THY1, LDLRAD4, HSPA13, PCDH18, SYNE1, CDH6, EFNB2, ADAMTS2, ATXN1, DUSP10, PLAGL1, SVEP1, SLIT3, HMCN1, GPC6, ABCC4, SMAD3, AUTS2, EYA2, NEK7, RFTN1, EMP1, SHROOM3, PRKCA, NRG1, SORCS2, ADRA2A, RUNX1, TIAM1, MN1, COL1A2, COL5A1, PSAT1, FAT4, ERG, PLPP3	TSHZ2, CDH6, DUSP10, SLIT3, HMCN1, ABCC4, AUTS2, EYA2, RFTN1, NRG1, SORCS2, TIAM1
DDX5 Th17 cells Knockout GSE70108 down	2.07688	GEO RNA-seq Disease and Drug	NOTCH2, BTG1, D16ERTD472E, ATP10D, IL4RA, TMTC2, PTPRJ, LAMC1, RBPJ, HK1, NOCT, SRGAP3, DUSP4, EGLN3, CERS6, EDEM1, NTRK3, NCOA3, RFTN1, EBF1, RUNX3, MED13L, CD2, SLC6A6, PTP4A2, DNAJC1, CDK6, PPP1R3B, PELI1	CHD9, JMJD1C, TMTC2, CXCR4, RORA, ETS1, FOXO1, HK2, RGS2, CYSLTR2, BASP1, FAM162A, NOCT, PDE4B, FLNB, SRGAP3, OSTF1, SOX5, SEC31A, DUSP4, MYO10, ATRNL1, STAT1, NTRK3, RFTN1, THEMIS, ARAP2, RUNX3, RUNX1, MED13L, ETV6, ABTB2, GALC, KLF6, MAF, PPP1R3B, CAMK4, DDIT4, CD47, CD44, ITM2C	TMTC2, NOCT, SRGAP3, DUSP4, NTRK3, RFTN1, RUNX3, MED13L, PPP1R3B
SOD1 Astrocytes Overexpression 1 day GSE49023 down	2.07152	GEO RNA-seq Disease and Drug	NRP2, ITSN1, PTPRJ, FRY, NTN1, ELAVL2, RPS15A, GNG2, TRIM2, NRCAM, SLIT3, NCAM1, SRGAP3, CTNNA2, GPRASP1, MB21D2, RAB6B, CADM1, NTRK3, NRG1, ANK2, GRIN2B, YWHAZ, SND1, PBX1, NELL2, ZEB2, MEIS1, SETBP1, PPP2R2B, MAP1B, SMS, ADGRL2	APP, TENM1, JMJD1C, ATXN7L3B, AKAP6, ASAP1, NTN1, ACACA, ELAVL2, STOX2, BASP1, SPIN1, NEFM, SLIT3, NCAM1, SRGAP3, PLXNA4, HNRNPA3, CADM1, DST, SEMA6D, NTRK3, NRG1, ARHGAP28, ANK3, ATP2B1, GRIN2B, PBX1, DCLK1, PTPRD, NELL2, MEIS1, NBEA, SETBP1, MAP1B, ADGRL2, ST6GALNAC5	NTN1, ELAVL2, SLIT3, NCAM1, SRGAP3, CADM1, NTRK3, NRG1, GRIN2B, PBX1, NELL2, MEIS1, SETBP1, MAP1B, ADGRL2
5-Azacytidine JJN3 24hr-10nM GSE56623 down	2.05699	GEO RNA-seq Disease and Drug	TENM3, LRRK1, PPM1H, LAMC1, SLC4A4, LTBP1, CMIP, PITPNC1, ROBO1, SH3PXD2A, VPS53, CALN1, UNC13C, KDM4B, CNTN5, EDEM1, NTRK3, SFMBT2, PDE4D, GOT2, FOXN3, LHFPL2, TBCA, SND1, IGSF10, DNAJC1, BDH1, PELI1, VGLL4	FHOD3, APP, TENM3, MTCL1, PPM1H, SLC1A4, MSI2, ATP5G3, SLC4A4, CMIP, ROBO1, EFNB2, FUT8, CUX1, NNT, DYM, MORC1, STK32B, SLC25A24, ACOT7, KCNH5, MYO10, EYA1, LRBA, NTRK3, FNDC3B, THEMIS, FOXN3, KCNAB2, BMP7, BMP6, AJAP1, MYO1D, MAF, DDIT4, EXOC4, ELMO1, CNTN1, CDK14, EPHA3, VGLL4	TENM3, PPM1H, SLC4A4, CMIP, ROBO1, NTRK3, FOXN3, VGLL4
Kawasaki Disease Coronary Artery GSE64486 up	2.04363	GEO RNA-seq Disease and Drug	COL14A1, LRRK1, LEF1, TRANK1, FRY, ARHGAP15, LTBP1, UACA, TMEM47, RELN, CALD1, RASGEF1B, TNR, DMD, SLIT3, HMCN1, SUSD5, GPRASP1, CSMD1, NEO1, STUM, PRKG1, CORIN, DACT1, EPHA4, SRRM4, TMEM178B, BCL11B, CADPS, TTLL7, FNDC1, KCNMA1, SSPN, COL8A1, PFN2	PRDM6, CXCR4, LDLRAD4, ANTXR1, RASGRP1, UACA, ATXN1, RAB23, NHS, TNR, SLIT3, HMCN1, CSMD1, NEO1, PRKG1, SPECC1, KCNJ6, SRRM4, KLF12, BCL11B, ATRNL1, STAT1, GAB1, NEB, TMEM130, TTLL7, MYO1D, EXT1, COL1A2, FNDC1, CAMK4, COL9A1, CDH13, CD47	UACA, TNR, SLIT3, HMCN1, CSMD1, NEO1, PRKG1, SRRM4, BCL11B, TTLL7, FNDC1
LIN41 hESC knockdown GSE52133 down	2.02402	GEO RNA-seq Disease and Drug	FBN2, CNTNAP2, NRP2, FLT1, HIP1, CHD7, XYLT1, LTBP1, IPO5, ROBO1, UGP2, TRIM2, BTBD3, OTX2, NEO1, USP7, AUTS2, XRCC5, ANK2, LHFPL2, TBCA, NAV2, NELL2, TJP1, SLC6A6, DIAPH2, PPP2R2B, MAP1B, SMS, BCAT1, NECTIN3, TNFRSF21	CNTNAP2, FLT1, CHD9, ASAP1, SLC7A1, PCDH18, ETS1, ACACA, ROBO1, CNN3, MRPL42, STOX2, OPA1, HIVEP1, GPC3, KIF21A, ANKRD50, NEO1, GPC6, MAGI1, USP7, HNRNPA3, POU2F1, AUTS2, DAPK1, SEMA6D, SLC39A10, DICER1, NAV2, CDC42BPA, ARID1B, DCLK1, NELL2, ENAH, DIAPH2, PSAT1, AXL, MAP1B	CNTNAP2, FLT1, ROBO1, NEO1, USP7, AUTS2, NAV2, NELL2, DIAPH2, MAP1B
Olig2 Brain tumor conditional Knockout GSE71493 down	2.0071	GEO RNA-seq Disease and Drug	MOXD1, PRUNE2, TSHZ2, PTPRO, GRIK3, XYLT1, PIK3R1, ADD3, NTN1, CMIP, IPO5, CORO1C, SH3PXD2A, GPRASP1, CADM2, NEBL, LMO4, PLK2, GOT2, LSAMP, HMGA2, PARVB, SULF2, SLC6A6, TANC1, ADGRB2, MAP1B, SMOC1, SIK3, PFN2	CAMK2B, KANK1, TNKS, SH3KBP1, TSHZ2, NTN1, CMIP, CHST11, BASP1, CHN2, GPC1, PIM3, OSTF1, SOX6, TUB, HNRNPA3, NEBL, LMO4, TXNRD1, GAB1, EMP1, HMGA2, TDRD7, PARVB, RAD23B, AJAP1, ETV6, ABTB2, CLIP2, KLF6, NAV3, MMP15, NOVA1, MAP1B, MAP7D1, CNTN1, PRKCQ, SCG2, CD44, CDC42SE2	TSHZ2, NTN1, CMIP, NEBL, LMO4, HMGA2, PARVB, MAP1B
CrX Retina Knockout GSE61389 up	1.88361	GEO RNA-seq Disease and Drug	PCDH15, 2510009E07RIK, ZFP608, PIK3R1, PCLO, RELN, NSD1, NOCT, RACK1, DMD, NRCAM, OTX2, NCAM1, GPRASP1, MPDZ, NEO1, CADM1, ELOVL4, CADM2, CADPS, MCC, YWHAZ, ZEB2, DLG2, FAT3, TCF4, BCAT1, SLC25A4	CAMK2B, ZFP644, APP, TTYH2, PLEKHB2, CHD9, ZBTB20, ZFP608, JMJD1C, ATXN7L3B, RORB, TRIM9, PPP3CA, TSPAN9, BASP1, NOCT, RACK1, KDR, NCAM1, MPDZ, NEO1, CADM1, DST, LRRN3, SYT1, LIMCH1, LRBA, MTUS2, PRKCA, ACSL3, ANK3, PROX1, ATP2B1, CDC42BPA, PTPRD, AHI1, MAF, NBEA, COL9A1, CNTN1, FAT3	ZFP608, NOCT, RACK1, NCAM1, MPDZ, NEO1, CADM1, FAT3
FUS Motor neuron Knockdown GSE77707 down	1.86139	GEO RNA-seq Disease and Drug	NOTCH2, FBN2, RPL34, NEDD9, LAMC1, NTN1, LTBP1, PHF21B, PTPRG, CDH6, RIMS1, RPS15A, CALD1, RACK1, SH3BP4, HMCN1, ERC2, MPDZ, ZFHX3, PPP1R14C, CADM1, PLK2, MMP2, TMEM170B, SMARCA1, SULF2, RARB, UTRN, ADGRL2	RYR2, ATP8A2, RPL34, TNC, ZBTB20, CXCR4, GPATCH2L, LDLRAD4, NTN1, SYNE1, PTPRG, CNN3, CDH6, SPIN1, RACK1, PDE4B, SH3BP4, FLNB, HMCN1, MPDZ, SEC31A, TLE4, NTRK2, ZFHX3, CADM1, LIMCH1, MYOF, NAP1L3, SLC39A10, SHROOM3, SOX11, LAMB1, ENAH, COL1A2, COL5A1, PALLD, UTRN, ADGRL2, RPS24, SKAP2	RPL34, NTN1, PTPRG, CDH6, RACK1, SH3BP4, HMCN1, MPDZ, ZFHX3, CADM1, UTRN, ADGRL2
Ptbp2 Neuronal progenitor cell (mNPC) knockodown GSE70985 down	1.8363	GEO RNA-seq Disease and Drug	FBN2, PHTF2, NTM, LEF1, NUDT4, PTPRG, ROBO1, IGF1R, CDH6, CALD1, BTBD3, SH3BP4, HMCN1, MPDZ, NEO1, USP7, EPHA7, AUTS2, COL25A1, HUNK, HMGA2, THOC2, MCC, MID1, SLC6A6, BCL9, TANC1, RYBP, TCF4, ADGRL2, RBMS3	SEMA3A, TNC, PCDH18, ETS1, ACACA, HK2, PTPRG, ROBO1, IGF1R, CDH6, SH3BP4, FLNB, HMCN1, MPDZ, NEO1, ARGLU1, SLC38A4, USP7, HNRNPA3, ERDR1, AUTS2, EYA1, COL25A1, LIMCH1, SLC39A10, HMGA2, AXIN2, RAD23B, SPTB, MID1, PTPRD, BCL9, RBMS1, FAT4, DOCK1, ADGRL2, RPS24, RBMS3	PTPRG, ROBO1, IGF1R, CDH6, SH3BP4, HMCN1, MPDZ, NEO1, USP7, AUTS2, COL25A1, HMGA2, MID1, BCL9, ADGRL2, RBMS3
Desipramine Brain - Nucleus accumbens (Rgs9 KO) naive x treated 15mg-kg 2x daily GSE71527 up	1.796	GEO RNA-seq Disease and Drug	FTO, CLSTN3, CMIP, NCALD, NUDT4, HK1, TMEM47, RPS15A, GNG2, SLIT1, TNR, CAMTA1, NCAM1, GPRASP1, CADM1, GOT1, SLC6A17, COL25A1, MID1IP1, CADPS, LSAMP, CACNA2D2, ANK2, SEZ6L, PBX1, SULF2, ETNPPL, MAP1B, TCF4, BCAT1, SLC25A4, PFN2, SHANK1	FTO, APP, SLC24A3, NRXN1, MSI2, ATP5G3, CMIP, BASP1, SLIT1, TNR, CAMTA1, NEFM, KIF21A, NCAM1, NTRK2, GABBR2, HNRNPA3, ACOT7, CADM1, SYT1, COL25A1, CACNA2D2, ACSL3, SMARCA2, TMEM130, PBX1, ENAH, AHI1, MAP1B, CNTN1, PLPP3, CDK14, SCG2, FGFR3, RPS24	FTO, CMIP, SLIT1, TNR, CAMTA1, NCAM1, CADM1, COL25A1, CACNA2D2, PBX1, MAP1B
Kawasaki Disease Coronary Artery GSE64486 down	1.76241	GEO RNA-seq Disease and Drug	FLT1, TNXB, LAMA2, RPL34, PTPRM, NEDD9, PIK3R1, LAMC1, SLC8A1, NUDT4, PTPRG, RPS15A, SH3PXD2A, RPS18, NRAP, RACK1, CD36, ZFHX3, PCDH9, NEBL, PDE4D, BTBD9, YWHAZ, PTP4A2, TANC1, NFIA, NFIB, MAP1B, PECAM1, TCF4, BCAT1, LPIN1, GAS7	APP, RYR2, FLT1, RPL34, ZBTB20, PTPRM, ACACA, HK2, PTPRG, MRPL42, RACK1, TEAD1, ZFHX3, NEBL, ZBTB16, TXNRD1, FNDC3B, EMP1, LAMB1, ANK3, BTBD9, ENAH, NFIA, GPAM, NFIB, PALLD, MAP1B, NFIC, DDIT4, KLF9, RBMS1, PLPP3, RPS24, CD44, GAS7	FLT1, RPL34, PTPRM, PTPRG, RACK1, ZFHX3, NEBL, BTBD9, NFIA, NFIB, MAP1B, GAS7
Albuterol Human Airway Smooth Muscle Cells 1uM-18hrs GSE52778 up	1.71828	GEO RNA-seq Disease and Drug	NOTCH2, PCSK2, FBN2, TNXB, LAMA2, COL14A1, CELF2, LAMA4, PRUNE2, LPAR1, PIK3R1, LAMC1, ADD3, NTN1, LTBP1, GALNT10, CORO1C, PTPRG, IGF1R, TMEM47, UGP2, SH3PXD2A, RPS18, CALD1, RPS6KA2, SH3D19, ANGPT1, SCARA5, YWHAZ, DAAM2, PXDN, COL8A1	PCSK2, CD82, SETD7, STC1, TMTC1, ASAP1, NTN1, ANTXR1, SYNE1, PTPRG, IGF1R, CNN3, ATXN1, CAPZB, LRIG1, FLNB, APBB2, SVEP1, TEAD1, PLXNA4, SH3D19, PHC2, DST, TXNRD1, FNDC3B, CRIM1, EMP1, PTPN11, LAMB1, ATP2B1, ENAH, RAB31, PALLD, KLF9, SNAI2, FAT4	PCSK2, NTN1, PTPRG, IGF1R, SH3D19
C9orf72 Spinal cord Knockout GSE77681 down	1.68962	GEO RNA-seq Disease and Drug	SLC24A2, PCSK2, TENM4, CLSTN3, PRUNE2, TRANK1, ADCY1, SLC4A4, CMIP, NCALD, BEGAIN, HK1, GNG2, CNTNAP5A, NCAM1, GPRASP1, RAB6B, WASF3, AGTPBP1, PRKCE, MID1IP1, ANK2, SRCIN1, CIT, NELL2, ADGRB2, MAP1B, SLC25A4, PFKM, SHANK1	SLC24A2, PCSK2, CAMK2B, APP, RTN1, TENM4, SLC43A2, NRXN1, CACNA1A, SLC4A3, SLC4A4, CMIP, PPP3CA, NCAM1, MAPK3, ACOT7, AGTPBP1, DST, SYT1, IQSEC1, PRKCE, PTPN11, ATP2B2, KCNAB2, ANK3, CDC42BPA, SRCIN1, SPTB, TMEM130, PTPRD, NELL2, MYO1D, MAP1B, MAP7D1, CNTN1, WDFY3, SCG2, ITM2C	SLC24A2, PCSK2, TENM4, SLC4A4, CMIP, NCAM1, AGTPBP1, PRKCE, SRCIN1, NELL2, MAP1B
Lap2alpha Fibroblasts Knockout GSE70149 down	1.68962	GEO RNA-seq Disease and Drug	PRUNE2, PIK3R1, PCDH19, IPO5, TTC28, RPS15A, SH3PXD2A, ZMIZ1, RPS18, SRGAP3, TMEM38B, NEO1, SASH1, SH3D19, ZFHX3, PLK2, MAGI3, MMP2, EBF1, NRG1, MCC, YWHAZ, SLC6A6, ZEB2, DAAM2, NFIB, MAP1B, SLC25A4, ANK, GAS7	SNED1, TNKS, CHD9, SETD7, ZBTB20, CNN3, EFNB2, ADAMTS2, TSPAN9, FLNB, APBB2, SRGAP3, NEO1, SLC38A4, SH3D19, SEC31A, HNRNPA3, ZFHX3, MYO10, IQSEC1, CRIM1, PRKCA, NRG1, TBC1D2B, ARID1B, DCLK1, KLF6, COL1A2, NFIB, PSAT1, PALLD, MAP1B, NFIC, FAT4, CDK14, ANK, RPS24, GAS7	SRGAP3, NEO1, SH3D19, ZFHX3, NRG1, NFIB, MAP1B, ANK, GAS7
GW3965 Tumor GSE66539 down	1.68435	GEO RNA-seq Disease and Drug	FTO, MOXD1, CLSTN3, LAMA4, LRRK1, LEF1, NEDD4L, PTPRM, ROBO1, IGF1R, RELN, VPS53, GRB10, PHACTR1, HIVEP3, HMCN1, DUSP4, TMEM178B, PCDH9, EDEM1, NAV2, BTBD9, TYR, SND1, TANC1, MAP1B, RARA, GAS7, CREB5	FTO, GRIA1, KANK1, BNC2, CPNE5, TRAF3IP2, NEDD4L, STC1, PTPRM, FMN1, AKAP6, MSI2, KALRN, ROBO1, IGF1R, CUX1, HECTD4, PHACTR1, HMCN1, TEAD1, DUSP4, DST, STAT1, TESC, SEMA6D, FNDC3B, SOX11, LAMB1, NAV2, BTBD9, ARID1B, PTPRD, EVC, MAP1B, DMRTA1, CD47, SCG2, CD44, GAS7	FTO, NEDD4L, PTPRM, ROBO1, IGF1R, PHACTR1, HMCN1, DUSP4, NAV2, BTBD9, MAP1B, GAS7
TGFB3 Palatal shelves E14.5 GSE45568 up	1.65404	GEO RNA-seq Disease and Drug	NRP2, HIP1, MYT1L, CELF2, SIPA1L2, CMIP, IPO5, CORO1C, ROBO1, PREX1, GNG2, ZMIZ1, RACK1, S1PR3, NCAM1, RAB6B, CADM1, BCL11B, GOT2, EBF1, EBF2, HMGA2, LHFPL2, YWHAZ, SULF2, BCR, TTLL7, SLC6A6, ZEB2, MAP1B, FGF13, SLC25A4, ADGRL2	ZFP644, RTN1, ATXN7L3B, CMIP, ROBO1, CNN3, FSTL5, PPP3CA, CAPZB, BASP1, GPC1, SPIN1, RACK1, NEFM, NCAM1, RAP1GAP2, PHC2, CADM1, BCL11B, HOMER2, TXNRD1, EBF2, HMGA2, SOX11, ANK3, DCLK1, TTLL7, ENAH, MN1, COL5A1, MAP1B, PLPP3, FGF13, ADGRL2	CMIP, ROBO1, RACK1, NCAM1, CADM1, BCL11B, EBF2, HMGA2, TTLL7, MAP1B, FGF13, ADGRL2
Idiopathic Pulmonary Fibroisis Lung Tissue GSE52463 up	1.61729	GEO RNA-seq Disease and Drug	FTO, NRP2, TNXB, COL14A1, NTM, DOCK8, TSHZ2, TRANK1, ARHGAP15, LTBP1, GRK3, PCNX2, TRIM2, SLIT3, HMCN1, HIVEP2, DUSP4, ARRDC4, DNAH10, BCL11B, SCARA5, MMP2, DIO2, ANK2, SORCS2, SULF2, CD2, FNDC1, KCNMA1, PELI1, COL8A1, SPATA18, TNFRSF21	FTO, SPAG17, AQP9, TSHZ2, CXCR4, THY1, LDLRAD4, ANTXR1, RASGRP1, MEDAG, RGS2, PCNX2, ZMAT3, HIVEP1, PDE4B, ITGB8, SLIT3, HMCN1, DUSP4, NTRK2, DNAH10, BCL11B, IQSEC1, NFATC2, SORCS2, ARID1B, RUNX1, COL1A2, NR4A3, FNDC1, CPVL, EPHA3, CD44, ITM2C	FTO, TSHZ2, PCNX2, SLIT3, HMCN1, DUSP4, DNAH10, BCL11B, SORCS2, FNDC1
Dexamethasone Human Airway Smooth Muscle Cells 1uM-18hrs GSE52778 up	1.60043	GEO RNA-seq Disease and Drug	FBN2, NRP2, LAMA2, CELF2, PRUNE2, LPAR1, NEDD9, PIK3R1, LAMC1, NTN1, LTBP1, CORO1C, NUDT4, PTPRG, IGF1R, TMEM47, UGP2, SH3PXD2A, RPS18, CALD1, RPS6KA2, RACK1, SH3D19, GALNT2, NCOA3, FOXN3, YWHAZ, MTSS1, DAAM2, PXDN, COL8A1, LPIN1	GRIA1, CD82, TMTC1, NTN1, ANTXR1, NID2, PTPRG, IGF1R, CNN3, ADAMTS2, RACK1, APBB2, SVEP1, TEAD1, SH3D19, PHC2, RALBP1, STAT1, GALNT2, TXNRD1, MYOF, FNDC3B, CRIM1, EMP1, PTPN11, LAMB1, FOXN3, RAD23B, MYO1D, ENAH, KLF6, RAB31, PALLD, DDIT4, KLF9	NTN1, PTPRG, IGF1R, RACK1, SH3D19, GALNT2, FOXN3
Autism iPSCs-derived Neural Cultures Differentiation day 31 GSE61476 down	1.58608	GEO RNA-seq Disease and Drug	FBN2, BTG1, TENM3, LRP2, GALNT10, IPO5, IGF1R, SCUBE3, RELN, RPS18, CALD1, BTBD3, RACK1, SLIT1, SLIT3, HMCN1, ZFHX3, PCDH9, MMP2, PDE4D, NAV2, SMARCA1, YWHAZ, NELL2, TJP1, MEIS1, CDK6, STAG2, NFIA, BCAT1, FGFR2, ADGRL3	SEC23A, TENM3, TNC, MSI2, ANTXR1, NID2, IGF1R, CNN3, RACK1, SLIT1, FLNB, SLIT3, HMCN1, TEAD1, ZFHX3, SMAD3, MYOF, CRIM1, SLC39A10, NAV2, ATP2B1, RAD23B, NFATC4, PTPRD, NELL2, EXT1, KLF6, MEIS1, NFIA, DDIT4, RBMS1, PLPP3, FGFR2, ADGRL3, ITM2C	TENM3, IGF1R, RACK1, SLIT1, SLIT3, HMCN1, ZFHX3, NAV2, NELL2, MEIS1, NFIA, FGFR2, ADGRL3
LNA 30bcd Human Intestinal Epithelial Cells 100nM-72h GSE79923 down	1.57411	GEO RNA-seq Disease and Drug	OXTR, HIP1, NTM, LPAR1, PTPRM, LAMC1, ADD3, SLC4A4, LTBP1, UACA, GALNT10, CDH6, CALD1, SH3BP4, PITX1, NEO1, ARRDC4, TFAP2C, CADM1, ANGPT1, WNT5B, GALNT2, RFTN1, SMARCA1, SND1, SLC6A6, CDK6, DAAM2, PXDN, TNFRSF21	KANK1, PDE1C, MTCL1, SH3KBP1, SEMA3A, PTPRM, TMTC1, THY1, SLC4A4, ANTXR1, PCDH18, UACA, CNN3, CDH6, ADAMTS2, CAPZB, SH3BP4, FLNB, FAM3C, NEO1, SEC31A, ACOT7, SMAD3, CADM1, STAT1, LIMCH1, GALNT2, MYOF, RFTN1, FNDC3B, LAMB1, EXT1, COL1A2, COL5A1, PALLD, FAM98A, CD44	PTPRM, SLC4A4, UACA, CDH6, SH3BP4, NEO1, CADM1, GALNT2, RFTN1
LPS Microglia GSE75246 down	1.54996	GEO RNA-seq Disease and Drug	DOCK8, CHD7, STON2, FRY, SIPA1L2, TTC28, PREX1, ZMIZ1, SALL3, INPP5D, CDH23, BLNK, CCDC93, ZFHX3, NCOA3, ANK2, FRMD4B, NAV2, TJP1, BCL9, INPP4B, SLC9A9, FAT3, TCF4, MAML3, RAPGEF5, LPIN1, SDCCAG8	ATP8A2, ANKS1, SH3KBP1, ZBTB20, DAPP1, ARHGAP39, ASAP1, PPP1R9A, PHF21A, RGS2, CUX1, SALL3, CHN2, MYO18B, MVB12B, MAN1C1, TNRC18, PLXNA4, SPECC1, MYLIP, PHC2, ZFHX3, PPP1R12A, SMAD3, CD180, MICAL3, GAB1, PRKCA, NAV2, SMARCA2, BCL9, SDK1, NBEA, NAV3, ELMO1, FAT3, PLEKHO1, MAML3, RAPGEF5	SALL3, ZFHX3, NAV2, BCL9, FAT3, MAML3, RAPGEF5
AMPK R299Q Brain - Hypothalamic Arcuate Nucleus Knockin GSE73436 down	1.54363	GEO RNA-seq Disease and Drug	GABRB1, TENM2, CELF2, XYLT1, NEDD4L, STON2, CMIP, TMEM47, PCLO, SCML4, ZMIZ1, SLITRK1, NSD1, RPS6KA2, TNR, ANKS1B, KCND3, NTRK3, GOT2, SEZ6L, YWHAZ, PBX1, MTSS1, RYBP, NFIA, SIK3, SLC25A4, MDGA1, SHANK1, RBMS3	FAM49A, CAMK2B, TENM1, RTN1, PLEKHB2, CELF4, NEDD4L, ZBTB20, CACNA1A, MSI2, CMIP, CAPZB, SLITRK1, PLAGL1, SPIN1, HIVEP1, TNR, ATXN7L1, TEAD1, SEC31A, SPECC1, NTRK2, TCF7L2, NTRK3, MICAL3, D430041D05RIK, KAZN, ATP2B2, PBX1, DCLK1, TTC39B, ENAH, POR, TOX2, NFIA, WDFY3, RBMS3	NEDD4L, CMIP, SLITRK1, TNR, NTRK3, PBX1, NFIA, RBMS3
Clobetasol Embryonic stem cells 6 hrs GSE63804 up	1.43643	GEO RNA-seq Disease and Drug	NOTCH2, HIP1, PRUNE2, XYLT1, PTPRM, NEDD9, LRP2, PIK3R1, LAMC1, FRY, SIPA1L2, ADD3, CORO1C, RPS18, ERBB4, MPDZ, CADM1, PLK2, MID1IP1, LSAMP, ANK2, SND1, SULF2, NELL2, MEIS1, MED24, TMX1, UTRN, LPIN1, SLC25A4, PFKM, TNFRSF21	TNKS, CHD9, SETD7, PTPRM, GRIK2, ACACA, LRP6, TRIM9, ERBB4, PIM3, KCNN2, MPDZ, CADM1, DST, ERDR1, ATRNL1, ZBTB16, IFRD1, LAMB1, VASH1, ACSL3, SMARCA2, NELL2, KLF6, POR, MEIS1, GPAM, PSAT1, KLF9, ELMO1, CDH13, UTRN, PLPP3, FRYL	PTPRM, ERBB4, MPDZ, CADM1, NELL2, MEIS1, UTRN
TGFB3 Palatal shelves E15.5 knockout GSE45568 down	1.41856	GEO RNA-seq Disease and Drug	BTG1, FLT1, TENM3, COL14A1, RPL34, LAMA4, LEF1, RPS15A, SH3PXD2A, RPS18, NOCT, RACK1, S1PR3, TMEM132C, EGLN3, ELOVL4, MMP2, LHFPL2, MID1, IGSF10, ZEB2, PECAM1, TCF4, UTRN, FGF13, SLC25A4, DSC3, RBMS3	FLT1, TENM3, RPL34, TMTC1, ATP5G3, HK2, LRP6, TSPAN9, BASP1, FAM162A, NOCT, RACK1, LRIG1, NEFM, PLXNA4, SLC38A4, TMEM132C, DST, ERDR1, ATRNL1, LIMCH1, GM15501, TNFRSF19, EMP1, MID1, DCLK1, KLF6, COL5A1, STIM2, DDIT4, PKP1, UTRN, PLPP3, FGF13, RPS24, CD44, DSC3, RBMS3	FLT1, TENM3, RPL34, NOCT, RACK1, TMEM132C, MID1, UTRN, FGF13, DSC3, RBMS3
Lapatinib HCC1419 1uM-70d GSE62074 up	1.40479	GEO RNA-seq Disease and Drug	PTPRU, LRRK1, PTPRJ, LAMC1, AFF3, IPO5, HS6ST3, IGF1R, PREX1, ZMIZ1, ELMSAN1, SLIT1, SH3BP4, NRCAM, PITX1, ZFHX3, KDM4B, DTNA, NEBL, ITPK1, FOXN3, MTSS1, MED13L, BCR, SLC6A6, PTP4A2, TAOK3, PXDN, RARA	NXPH3, ARHGAP39, ASAP1, MSI2, LDLRAD4, AFF3, HS6ST3, IGF1R, PPP3CA, FUT8, CAPZB, ELMSAN1, HECTD4, SLIT1, SH3BP4, FLNB, APBB2, TEAD1, MAGI1, HNRNPA3, ZFHX3, PTPRN2, NEBL, MYOF, CRIM1, FOXN3, CDC42BPA, ARID1B, MED13L, KLF6, CLDN3, TAOK3, PALLD, NFIC, CD47, DOCK1, CBLN2	AFF3, HS6ST3, IGF1R, ELMSAN1, SLIT1, SH3BP4, ZFHX3, NEBL, FOXN3, MED13L, TAOK3
Bmpr1a Hairbulb Knockout GSE61505 up	1.38666	GEO RNA-seq Disease and Drug	CASZ1, TENM2, NRP2, TNXB, TENM4, COL14A1, ITPR3, PIK3R1, LAMC1, EFNB1, PDZD2, SH3PXD2A, RASGEF1B, NOCT, DMD, NEO1, FZD1, LMO4, DAB2IP, YWHAZ, MTSS1, TIAM1, NFIB, PXDN, LGR5, VGLL4, FGFR2, DSC3	APP, CASZ1, TENM4, CHD9, FZD10, SLC7A1, BACH2, EFNB1, SCUBE1, PDZD2, CUX1, NOCT, GPC1, LRIG1, FLNB, NEO1, HNRNPA3, DST, ARL15, LMO4, IRX4, EMP1, LAMB1, BMP7, TIAM1, KLF6, COL1A2, COL5A1, NFIB, AXL, DDIT4, PKP1, FGFR3, VGLL4, CD44, FGFR2, DSC3, ITM2C	CASZ1, TENM4, EFNB1, PDZD2, NOCT, NEO1, LMO4, TIAM1, NFIB, VGLL4, FGFR2, DSC3
DGCR8 Cone photoreceptors Knockout GSE58498 up	1.37593	GEO RNA-seq Disease and Drug	SLC24A2, CHD7, PCDH15, IGF1R, PCLO, EGFLAM, PDZD2, NSD1, NOCT, CAMTA1, DMD, NRCAM, NCAM1, GPRASP1, ZFP462, ABCA5, ELOVL4, CADM2, KCNB1, TBC1D8, ANK2, FRMD4B, YWHAZ, CIT, SLC6A6, STAG2, MAP1B, KCNMA1, BCAT1, SLC25A4	SLC24A2, ATP8A2, TTYH2, CHD9, SETD7, JMJD1C, RORA, FZD10, RORB, IGF1R, PPP3CA, EGFLAM, PDZD2, NOCT, CAMTA1, KIF21A, NCAM1, MAPK4, TUB, ABCA5, DST, SYT1, LIMCH1, LRBA, ABCA4, DICER1, ATP2B1, SPTB, USH2A, ENAH, AHI1, NBEA, FAM161A, MAP1B, CNTN1, FRYL	SLC24A2, IGF1R, EGFLAM, PDZD2, NOCT, CAMTA1, NCAM1, ABCA5, MAP1B
ZnF4 Thymus Knockout GSE32190 up	1.36904	GEO RNA-seq Disease and Drug	DGKG, NRP2, CELF2, TSHZ1, CHD7, LEF1, UACA, GALNT10, IPO5, IGF1R, ZMIZ1, NSD1, NOCT, HIVEP3, HIVEP2, PRKCH, THOC2, MID1, FOXP1, PTP4A2, INPP4B, TIAM1, TANC1, CDK6, STAG2, TCF4, TMCC1, UTRN	CD82, SH3KBP1, TSHZ1, SETD7, ZBTB20, LDLRAD3, UACA, BACH2, FOXO1, IGF1R, CUX1, NOCT, MVB12B, HIVEP1, LRIG1, DST, MYO10, ERDR1, DAPK1, STAT1, NEK7, MICAL3, DNTT, ATP2B1, MID1, FOXP1, RUNX1, ETV6, TIAM1, KLF6, EVC, TBC1D4, SPATA13, ADAM12, UTRN, DOCK1, FRYL, RPS24	TSHZ1, UACA, IGF1R, NOCT, MID1, FOXP1, TIAM1, UTRN
Huntington's (Grade 3) BA4 (Motor Cortex) Grade 3 GSE79666 up	1.3049	GEO RNA-seq Disease and Drug	FLT1, RPL34, CELF2, LPAR1, ADD3, PREX1, PDZD2, ZMIZ1, RPS18, RACK1, NCAM1, SRGAP3, NEO1, SASH1, BBS2, DTNA, CADM1, KCND3, MID1IP1, ITPK1, CIT, ETNPPL, BCR, TTLL7, TJP1, PTP4A2, ZEB2, DAAM2, SIK3, TCF4, RAPGEF5	FLT1, UQCRB, RPL34, SLC1A4, MSI2, RORB, RASD2, PDZD2, RACK1, LRIG1, NCAM1, SRGAP3, NEO1, ARGLU1, NTRK2, HNRNPA3, CADM1, MYO10, DAPK1, LIMCH1, MICAL3, AJAP1, TTLL7, RAB31, FMNL2, DDIT4, KLF9, WAC, RAPGEF5, PLPP3, FGFR3, FRYL, RPS24, ITM2C	FLT1, RPL34, PDZD2, RACK1, NCAM1, SRGAP3, NEO1, CADM1, TTLL7, RAPGEF5
